# Supplementary material for: Molecular Analysis of SARS-CoV-2 Lineages in Armenia
Source: Viruses. 2022 May 17;14(5):1074. doi: 10.3390/v14051074 (PMC9142918; doi:10.3390/v14051074)
Supplement: Supplementary file 1 [file viruses-14-01074-s001.zip]

Archive with 2 entries (2 files):
- Supplementary Fugures.pdf
- Supplementary Tables.xlsx
