# Supplementary material for: Molecular Analysis of SARS-CoV-2 Lineages in Armenia
Source: Viruses. 2022 May 17;14(5):1074. doi: 10.3390/v14051074 (PMC9142918; doi:10.3390/v14051074)
Supplement: Supplementary file 1 [file viruses-14-01074-s001.zip › Supplementary Tables.xlsx]

## Sheet: ST1. Accession IDs
Supplementary Table S1. Accession IDs for SARS-CoV-2 sequenced genomes deposited in the GISAID EpiCoV database
Sample ID	GISAID submission name	GISAID Accession ID	Sequencing technology	Nextclade/Nextstrain QC pass
1	hCoV-19/Armenia/IMB1-1/2021	EPI_ISL_1139146	Nanopore MinION, Illumina	no
2	hCoV-19/Armenia/IMB1-2/2021	EPI_ISL_1139147	Nanopore MinION, Illumina	no
3	hCoV-19/Armenia/IMB1-3/2021	EPI_ISL_1139148	Nanopore MinION	no
4	hCoV-19/Armenia/IMB1-4/2021	EPI_ISL_1139149	Nanopore MinION	yes
5	hCoV-19/Armenia/IMB1-5/2021	EPI_ISL_1139150	Nanopore MinION, Illumina	yes
6	hCoV-19/Armenia/IMB1-6/2021	EPI_ISL_1139151	Nanopore MinION	yes
7	hCoV-19/Armenia/IMB1-7/2021	EPI_ISL_1139152	Nanopore MinION	yes
8	hCoV-19/Armenia/IMB1-8/2021	EPI_ISL_1139153	Nanopore MinION	yes
9	hCoV-19/Armenia/IMB1-9/2021	EPI_ISL_1139154	Nanopore MinION	yes
10	hCoV-19/Armenia/IMB1-10/2021	EPI_ISL_1139155	Nanopore MinION	yes
11	hCoV-19/Armenia/IMB1-11/2021	EPI_ISL_1139156	Nanopore MinION	yes
12	hCoV-19/Armenia/IMB1-12/2021	EPI_ISL_1139157	Nanopore MinION	yes
13	hCoV-19/Armenia/IMB2-1/2021	EPI_ISL_1718282	Nanopore MinION, Illumina	yes
14	hCoV-19/Armenia/IMB2-2/2021	EPI_ISL_1718283	Nanopore MinION, Illumina	yes
15	hCoV-19/Armenia/IMB2-3/2021	EPI_ISL_1718284	Nanopore MinION	yes
16	hCoV-19/Armenia/IMB2-4/2021	EPI_ISL_1718285	Nanopore MinION	yes
17	hCoV-19/Armenia/IMB2-5/2021	EPI_ISL_1718286	Nanopore MinION	yes
18	hCoV-19/Armenia/IMB2-6/2021	EPI_ISL_1718287	Nanopore MinION	yes
19	hCoV-19/Armenia/IMB2-7/2021	EPI_ISL_1718288	Nanopore MinION	yes
20	hCoV-19/Armenia/IMB2-8/2021	EPI_ISL_1718289	Nanopore MinION	yes
21	hCoV-19/Armenia/IMB2-9/2021	EPI_ISL_1718290	Nanopore MinION	yes
22	hCoV-19/Armenia/IMB2-10/2021	EPI_ISL_1718291	Nanopore MinION	yes
23	hCoV-19/Armenia/IMB2-11/2021	EPI_ISL_1718292	Nanopore MinION	yes
24	hCoV-19/Armenia/IMB2-12/2021	EPI_ISL_1718293	Nanopore MinION	yes
25	hCoV-19/Armenia/IMB3-1/2021	EPI_ISL_1718294	Nanopore MinION	yes
26	hCoV-19/Armenia/IMB3-2/2021	EPI_ISL_1718295	Nanopore MinION	yes
27	hCoV-19/Armenia/IMB3-3/2021	EPI_ISL_1718296	Nanopore MinION	yes
28	hCoV-19/Armenia/IMB3-4/2021	EPI_ISL_1718297	Nanopore MinION	yes
29	hCoV-19/Armenia/IMB3-5/2021	EPI_ISL_1718298	Nanopore MinION	yes
30	hCoV-19/Armenia/IMB3-6/2021	EPI_ISL_1718299	Nanopore MinION	no
31	hCoV-19/Armenia/IMB3-7/2021	EPI_ISL_1718300	Nanopore MinION	yes
32	hCoV-19/Armenia/IMB3-8/2021	EPI_ISL_1718301	Nanopore MinION	yes
33	hCoV-19/Armenia/IMB3-9/2021	EPI_ISL_1718302	Nanopore MinION	yes
34	hCoV-19/Armenia/IMB3-10/2021	EPI_ISL_1718303	Nanopore MinION	yes
35	hCoV-19/Armenia/IMB3-11/2021	EPI_ISL_1718304	Nanopore MinION	yes
36	hCoV-19/Armenia/IMB3-12/2021	EPI_ISL_1718305	Nanopore MinION	yes
37	hCoV-19/Armenia/IMB4-2/2021	EPI_ISL_3543592	Nanopore MinION	yes
38	hCoV-19/Armenia/IMB4-3/2021	EPI_ISL_3543593	Nanopore MinION	no
39	hCoV-19/Armenia/IMB4-4/2021	EPI_ISL_3543594	Nanopore MinION	yes
40	hCoV-19/Armenia/IMB4-5/2021	EPI_ISL_3543595	Nanopore MinION	no
41	hCoV-19/Armenia/IMB4-7/2021	EPI_ISL_3549709	Nanopore MinION	no
42	hCoV-19/Armenia/IMB4-11/2021	EPI_ISL_3543596	Nanopore MinION	no
43	hCoV-19/Armenia/IMB4-13/2021	EPI_ISL_3543597	Nanopore MinION	no
44	hCoV-19/Armenia/IMB4-14/2021	EPI_ISL_3543598	Nanopore MinION	yes
45	hCoV-19/Armenia/IMB4-15/2021	EPI_ISL_3543599	Nanopore MinION	no
46	hCoV-19/Armenia/IMB4-16/2021	EPI_ISL_3543600	Nanopore MinION	no
47	hCoV-19/Armenia/IMB4-17/2021	EPI_ISL_3543601	Nanopore MinION	no
48	hCoV-19/Armenia/IMB4-18/2021	EPI_ISL_3543602	Nanopore MinION	yes
49	hCoV-19/Armenia/IMB4-20/2021	EPI_ISL_3543603	Nanopore MinION	yes
50	hCoV-19/Armenia/IMB4-21/2021	EPI_ISL_3543604	Nanopore MinION	no
51	hCoV-19/Armenia/IMB4-23/2021	EPI_ISL_3543605	Nanopore MinION	yes
52	hCoV-19/Armenia/IMB5-2/2021	EPI_ISL_3543606	Nanopore MinION	no
53	hCoV-19/Armenia/IMB5-4/2021	EPI_ISL_3543607	Nanopore MinION	no
54	hCoV-19/Armenia/IMB5-7/2021	EPI_ISL_3543608	Nanopore MinION	no
55	hCoV-19/Armenia/IMB5-10/2021	EPI_ISL_3543609	Nanopore MinION	no
56	hCoV-19/Armenia/IMB5-11/2021	EPI_ISL_3543610	Nanopore MinION	yes
57	hCoV-19/Armenia/IMB5-12/2021	EPI_ISL_3543611	Nanopore MinION	yes
58	hCoV-19/Armenia/IMB5-13/2021	EPI_ISL_3543612	Nanopore MinION	no
59	hCoV-19/Armenia/IMB5-14/2021	EPI_ISL_3543613	Nanopore MinION	yes
60	hCoV-19/Armenia/IMB5-15/2021	EPI_ISL_3543614	Nanopore MinION	yes
61	hCoV-19/Armenia/IMB5-16/2021	EPI_ISL_3543615	Nanopore MinION	yes
62	hCoV-19/Armenia/IMB5-19/2021	EPI_ISL_3549710	Nanopore MinION	no
63	hCoV-19/Armenia/IMB5-24/2021	EPI_ISL_3543616	Nanopore MinION	yes
64	hCoV-19/Armenia/IMB6-1/2021	EPI_ISL_3543617	Nanopore MinION	yes
65	hCoV-19/Armenia/IMB6-2/2021	EPI_ISL_3543618	Nanopore MinION	yes
66	hCoV-19/Armenia/IMB6-3/2021	EPI_ISL_3543619	Nanopore MinION	no
67	hCoV-19/Armenia/IMB6-4/2021	EPI_ISL_3543620	Nanopore MinION	yes
68	hCoV-19/Armenia/IMB6-5/2021	EPI_ISL_3543621	Nanopore MinION	yes
69	hCoV-19/Armenia/IMB6-6/2021	EPI_ISL_3543622	Nanopore MinION	yes
70	hCoV-19/Armenia/IMB6-7/2021	EPI_ISL_3543623	Nanopore MinION	yes
71	hCoV-19/Armenia/IMB6-8/2021	EPI_ISL_3543624	Nanopore MinION	yes
72	hCoV-19/Armenia/IMB6-9/2021	EPI_ISL_3543625	Nanopore MinION	yes
73	hCoV-19/Armenia/IMB6-10/2021	EPI_ISL_3543626	Nanopore MinION	yes
74	hCoV-19/Armenia/IMB6-11/2021	EPI_ISL_3543627	Nanopore MinION	yes
75	hCoV-19/Armenia/IMB7-1/2021	EPI_ISL_3543628	Nanopore MinION	no
76	hCoV-19/Armenia/IMB7-2/2021	EPI_ISL_3543629	Nanopore MinION	yes
77	hCoV-19/Armenia/IMB7-4/2021	EPI_ISL_3543630	Nanopore MinION	no
78	hCoV-19/Armenia/IMB7-6/2021	EPI_ISL_3543631	Nanopore MinION	yes
79	hCoV-19/Armenia/IMB7-8/2021	EPI_ISL_3543632	Nanopore MinION	no
80	hCoV-19/Armenia/IMB7-9/2021	EPI_ISL_3543633	Nanopore MinION	yes
81	hCoV-19/Armenia/IMB7-10/2021	EPI_ISL_3543634	Nanopore MinION	no
82	hCoV-19/Armenia/IMB7-11/2021	EPI_ISL_3543635	Nanopore MinION	yes
83	hCoV-19/Armenia/IMB7-12/2021	EPI_ISL_3543636	Nanopore MinION	no
84	hCoV-19/Armenia/IMB8-1/2021	EPI_ISL_3543637	Nanopore MinION	yes
85	hCoV-19/Armenia/IMB8-2/2021	EPI_ISL_3543638	Nanopore MinION	yes
86	hCoV-19/Armenia/IMB8-3/2021	EPI_ISL_3543639	Nanopore MinION	no
87	hCoV-19/Armenia/IMB8-4/2021	EPI_ISL_3543640	Nanopore MinION	yes
88	hCoV-19/Armenia/IMB8-5/2021	EPI_ISL_3543641	Nanopore MinION	yes
89	hCoV-19/Armenia/IMB8-6/2021	EPI_ISL_3543642	Nanopore MinION	yes
90	hCoV-19/Armenia/IMB8-7/2021	EPI_ISL_3543643	Nanopore MinION	yes
91	hCoV-19/Armenia/IMB8-8/2021	EPI_ISL_3543644	Nanopore MinION	yes
92	hCoV-19/Armenia/IMB8-9/2021	EPI_ISL_3543645	Nanopore MinION	yes
93	hCoV-19/Armenia/IMB8-10/2021	EPI_ISL_3543646	Nanopore MinION	yes
94	hCoV-19/Armenia/IMB8-11/2021	EPI_ISL_3543647	Nanopore MinION	yes
95	hCoV-19/Armenia/IMB8-12/2021	EPI_ISL_3543648	Nanopore MinION	no
96	hCoV-19/Armenia/IMB11-1/2021	EPI_ISL_9018779	Nanopore MinION	yes
97	hCoV-19/Armenia/IMB11-2/2021	EPI_ISL_9018780	Nanopore MinION	yes
98	hCoV-19/Armenia/IMB11-3/2021	EPI_ISL_9018781	Nanopore MinION	yes
99	hCoV-19/Armenia/IMB11-4/2021	EPI_ISL_9031053	Nanopore MinION	yes
100	hCoV-19/Armenia/IMB11-5/2021	EPI_ISL_9018782	Nanopore MinION	yes
101	hCoV-19/Armenia/IMB11-6/2021	EPI_ISL_9018783	Nanopore MinION	yes
102	hCoV-19/Armenia/IMB11-7/2021	EPI_ISL_9018785	Nanopore MinION	yes
103	hCoV-19/Armenia/IMB11-12/2021	EPI_ISL_9018786	Nanopore MinION	yes
104	hCoV-19/Armenia/IMB12-1/2021	EPI_ISL_9018787	Nanopore MinION	no
105	hCoV-19/Armenia/IMB12-2/2021	EPI_ISL_9018788	Nanopore MinION	no
106	hCoV-19/Armenia/IMB12-4/2021	EPI_ISL_9018789	Nanopore MinION	no
107	hCoV-19/Armenia/IMB12-11/2021	EPI_ISL_9018790	Nanopore MinION	yes
108	hCoV-19/Armenia/IMB12-13/2021	EPI_ISL_9018791	Nanopore MinION	no
109	hCoV-19/Armenia/IMB12-15/2021	EPI_ISL_9018792	Nanopore MinION	no
110	hCoV-19/Armenia/IMB12-16/2021	EPI_ISL_9018793	Nanopore MinION	yes
111	hCoV-19/Armenia/IMB12-17/2021	EPI_ISL_9018794	Nanopore MinION	yes
112	hCoV-19/Armenia/IMB12-19/2021	EPI_ISL_9018795	Nanopore MinION	yes
113	hCoV-19/Armenia/IMB12-20/2021	EPI_ISL_9018796	Nanopore MinION	no
114	hCoV-19/Armenia/IMB12-21/2021	EPI_ISL_9018797	Nanopore MinION	yes
115	hCoV-19/Armenia/IMB12-22/2021	EPI_ISL_9018798	Nanopore MinION	no
116	hCoV-19/Armenia/IMB12-23/2021	EPI_ISL_9018799	Nanopore MinION	no
117	hCoV-19/Armenia/IMB12-24/2021	EPI_ISL_9018800	Nanopore MinION	yes
118	hCoV-19/Armenia/IMB15-5/2021	EPI_ISL_9018801	Nanopore MinION	no
119	hCoV-19/Armenia/IMB15-11/2021	EPI_ISL_9018802	Nanopore MinION	no
120	hCoV-19/Armenia/IMB15-12/2021	EPI_ISL_9018803	Nanopore MinION	no
121	hCoV-19/Armenia/IMB15-16/2021	EPI_ISL_9018804	Nanopore MinION	yes
122	hCoV-19/Armenia/IMB16-1/2022	EPI_ISL_9018805	Nanopore MinION	no
123	hCoV-19/Armenia/IMB16-2/2022	EPI_ISL_9018806	Nanopore MinION	yes
124	hCoV-19/Armenia/IMB16-4/2022	EPI_ISL_9018807	Nanopore MinION	no
125	hCoV-19/Armenia/IMB16-5/2022	EPI_ISL_9018808	Nanopore MinION	yes
126	hCoV-19/Armenia/IMB16-9/2022	EPI_ISL_9018809	Nanopore MinION	no
127	hCoV-19/Armenia/IMB16-13/2022	EPI_ISL_9018810	Nanopore MinION	no
128	hCoV-19/Armenia/IMB16-14/2022	EPI_ISL_9018811	Nanopore MinION	yes
129	hCoV-19/Armenia/IMB16-15/2022	EPI_ISL_9018812	Nanopore MinION	no
130	hCoV-19/Armenia/IMB17-1/2022	EPI_ISL_9018813	Nanopore MinION	no
131	hCoV-19/Armenia/IMB17-2/2022	EPI_ISL_9018814	Nanopore MinION	yes
132	hCoV-19/Armenia/IMB17-3/2022	EPI_ISL_9018815	Nanopore MinION	yes
133	hCoV-19/Armenia/IMB17-4/2022	EPI_ISL_9018816	Nanopore MinION	yes
134	hCoV-19/Armenia/IMB17-5/2022	EPI_ISL_9018817	Nanopore MinION	yes
135	hCoV-19/Armenia/IMB17-6/2022	EPI_ISL_9031054	Nanopore MinION	no
136	hCoV-19/Armenia/IMB17-8/2022	EPI_ISL_9018818	Nanopore MinION	yes
137	hCoV-19/Armenia/IMB17-10/2022	EPI_ISL_9018819	Nanopore MinION	yes
138	hCoV-19/Armenia/IMB17-13/2022	EPI_ISL_9018821	Nanopore MinION	yes
139	hCoV-19/Armenia/IMB17-14/2022	EPI_ISL_9018822	Nanopore MinION	yes
140	hCoV-19/Armenia/IMB17-15/2022	EPI_ISL_9018823	Nanopore MinION	yes
141	hCoV-19/Armenia/IMB17-16/2022	EPI_ISL_9018825	Nanopore MinION	no
142	hCoV-19/Armenia/IMB17-17/2022	EPI_ISL_9018826	Nanopore MinION	yes
143	hCoV-19/Armenia/IMB17-18/2022	EPI_ISL_9018827	Nanopore MinION	yes
144	hCoV-19/Armenia/IMB17-19/2022	EPI_ISL_9018828	Nanopore MinION	no
145	hCoV-19/Armenia/IMB17-22/2022	EPI_ISL_9018829	Nanopore MinION	no
146	hCoV-19/Armenia/IMB17-12/2022	EPI_ISL_9018820	Nanopore MinION	no
147	hCoV-19/Armenia/UW-ARM1/2020	EPI_ISL_1854605	Illumina	yes
148	hCoV-19/Armenia/UW-ARM2/2020	EPI_ISL_1854613	Illumina	yes
149	hCoV-19/Armenia/UW-ARM3/2020	EPI_ISL_1854624	Illumina	yes
150	hCoV-19/Armenia/UW-ARM4/2020	EPI_ISL_1854634	Illumina	yes
151	hCoV-19/Armenia/UW-ARM5/2020	EPI_ISL_1854644	Illumina	yes
152	hCoV-19/Armenia/UW-ARM6/2020	EPI_ISL_1854646	Illumina	yes
153	hCoV-19/Armenia/UW-ARM7/2020	EPI_ISL_1854647	Illumina	yes
154	hCoV-19/Armenia/UW-ARM8/2020	EPI_ISL_1854648	Illumina	yes
155	hCoV-19/Armenia/UW-ARM9/2020	EPI_ISL_1854649	Illumina	yes
156	hCoV-19/Armenia/UW-ARM10/2020	EPI_ISL_1854606	Illumina	yes
157	hCoV-19/Armenia/UW-ARM11/2020	EPI_ISL_1854607	Illumina	yes
158	hCoV-19/Armenia/UW-ARM13/2020	EPI_ISL_1854608	Illumina	yes
159	hCoV-19/Armenia/UW-ARM14/2020	EPI_ISL_1854609	Illumina	yes
160	hCoV-19/Armenia/UW-ARM15/2020	EPI_ISL_1854610	Illumina	yes
161	hCoV-19/Armenia/UW-ARM16/2020	EPI_ISL_1854611	Illumina	yes
162	hCoV-19/Armenia/UW-ARM19/2020	EPI_ISL_1854612	Illumina	yes
163	hCoV-19/Armenia/UW-ARM20/2020	EPI_ISL_1854614	Illumina	yes
164	hCoV-19/Armenia/UW-ARM21/2020	EPI_ISL_1854615	Illumina	yes
165	hCoV-19/Armenia/UW-ARM22/2020	EPI_ISL_1854616	Illumina	yes
166	hCoV-19/Armenia/UW-ARM23/2020	EPI_ISL_1854617	Illumina	yes
167	hCoV-19/Armenia/UW-ARM24/2020	EPI_ISL_1854618	Illumina	yes
168	hCoV-19/Armenia/UW-ARM25/2020	EPI_ISL_1854619	Illumina	yes
169	hCoV-19/Armenia/UW-ARM26/2020	EPI_ISL_1854620	Illumina	yes
170	hCoV-19/Armenia/UW-ARM27/2020	EPI_ISL_1854621	Illumina	yes
171	hCoV-19/Armenia/UW-ARM28/2020	EPI_ISL_1854622	Illumina	yes
172	hCoV-19/Armenia/UW-ARM29/2020	EPI_ISL_1854623	Illumina	yes
173	hCoV-19/Armenia/UW-ARM30/2020	EPI_ISL_1854625	Illumina	yes
174	hCoV-19/Armenia/UW-ARM31/2020	EPI_ISL_1854626	Illumina	yes
175	hCoV-19/Armenia/UW-ARM32/2020	EPI_ISL_1854627	Illumina	yes
176	hCoV-19/Armenia/UW-ARM33/2020	EPI_ISL_1854628	Illumina	yes
177	hCoV-19/Armenia/UW-ARM34/2020	EPI_ISL_1854629	Illumina	yes
178	hCoV-19/Armenia/UW-ARM35/2020	EPI_ISL_1854630	Illumina	yes
179	hCoV-19/Armenia/UW-ARM36/2020	EPI_ISL_1854631	Illumina	yes
180	hCoV-19/Armenia/UW-ARM37/2020	EPI_ISL_1854632	Illumina	yes
181	hCoV-19/Armenia/UW-ARM39/2020	EPI_ISL_1854633	Illumina	yes
182	hCoV-19/Armenia/UW-ARM40/2020	EPI_ISL_1854635	Illumina	yes
183	hCoV-19/Armenia/UW-ARM41/2020	EPI_ISL_1854636	Illumina	yes
184	hCoV-19/Armenia/UW-ARM42/2020	EPI_ISL_1854637	Illumina	yes
185	hCoV-19/Armenia/UW-ARM43/2020	EPI_ISL_1854638	Illumina	yes
186	hCoV-19/Armenia/UW-ARM44/2020	EPI_ISL_1854639	Illumina	yes
187	hCoV-19/Armenia/UW-ARM45/2020	EPI_ISL_1854640	Illumina	yes
188	hCoV-19/Armenia/UW-ARM47/2020	EPI_ISL_1854641	Illumina	yes
189	hCoV-19/Armenia/UW-ARM48/2020	EPI_ISL_1854642	Illumina	yes
190	hCoV-19/Armenia/UW-ARM49/2020	EPI_ISL_1854643	Illumina	yes
191	hCoV-19/Armenia/UW-ARM50/2020	EPI_ISL_1854645	Illumina	yes
192	hCoV-19/Armenia/ChVir8659/2020	EPI_ISL_683449	Illumina	yes
193	hCoV-19/Armenia/ChVir8660/2020	EPI_ISL_683450	Illumina	yes
194	hCoV-19/Armenia/ChVir8668/2020	EPI_ISL_683451	Illumina	yes

## Sheet: ST2. Viral load
Supplementary Table S2. The viral RNA load expressed in Ct values performed by qRT-PCR targeting the ORF1ab and N genes in the conserved region of the SARS-CoV-2 genome
Sample ID	Ct (ORF1ab gene)	Ct (N gene)
1	26.25	25.52
2	23.72	23.06
3	25.44	25.54
4	24.65	24.45
5	22.27	22.09
6	25.56	25.67
7	26.25	25.69
8	24.17	23.55
9	20.36	20.37
10	22.18	22.41
11	21.25	21.15
12	18.98	17.97
13	16.56	17.92
14	18.75	18.86
15	27.89	27.85
16	21.51	22.38
17	30.92	30.3
18	30.11	30.91
19	23.8	24.66
20	24.86	25.73
21	25.41	25.18
22	25.45	26.38
23	25.33	28.2
24	27.02	27.89
25	35.03	34.1
26	22.33	22.51
27	23.84	23.94
28	23.72	24.41
29	21.17	21.54
30	24.92	25.94
31	21.03	22.19
32	25.16	24.8
33	18.53	19.11
34	21.54	22.52
35	22.27	22.99
36	24.58	25.19
37	25.63	26.14
38	28.4	28.63
39	26.81	26.87
40	31.22	32.43
41	23.6	27.49
42	29.57	24.05
43	23.75	25.33
44	26.16	26.73
45	33.77	36.06
46	23.55	25.27
47	27.43	29.26
48	17.45	17.94
49	21.63	22.51
50	23.12	24.29
51	23.68	24.19
52	26.82	30.47
53	28.42	31.57
54	24.64	26.62
55	24.8	26.09
56	22.59	24
57	24.54	25.43
58	26.8	27.97
59	21.18	22.79
60	18.39	19.87
61	30.16	32.3
62	26.17	27.22
63	23.41	24.14
64	22.11	23.27
65	18.57	19.21
66	26.84	27.35
67	20.29	21.62
68	21.73	22.5
69	17.16	17.3
70	19.68	19.97
71	19.7	20.68
72	18.61	19.33
73	27.42	28.28
74	28.17	28.48
75	27.46	28.2
76	26.53	26.98
77	29.05	29.69
78	24.01	24.31
79	28.28	29
80	21.6	22.55
81	26.41	26.96
82	21.07	22.08
83	27	27.97
84	22.04	22.53
85	20.59	21.35
86	22.15	23.7
87	23.8	24.45
88	22.63	23.28
89	22.38	23.17
90	25.86	26.77
91	26.23	26.86
92	21.18	22.29
93	22.45	23.28
94	24.92	25.89
95	24.8	25.66
96	21.59	22.09
97	21.51	21.38
98	19.22	19.09
99	23.27	24.52
100	23.03	22.99
101	22.88	22.81
102	24.11	25.07
103	27.2	27.8
104	24.1	24.43
105	23.94	24.24
106	20.41	21.24
107	24.85	24.65
108	17.62	19.74
109	20.6	21.9
110	18.12	19.04
111	15.3	15.95
112	16.85	18.35
113	18.79	20.82
114	16.3	17.5
115	19	20.43
116	26.51	27.49
117	17.36	18.36
118	25.2	26.08
119	25.19	26.5
120	24.04	25.79
121	28.02	29.46
122	32.98	36.11
123	26.33	26.98
124	31.65	31.41
125	28.23	29.2
126	27.99	27.59
127	25.7	26.12
128	25.12	25.68
129	25.17	25.2
130	28.27	28.65
131	27.47	27.54
132	26.6	27.56
133	26.48	26.34
134	27.82	27.71
135	30.42	30.44
136	26.25	26.53
137	23.16	23.33
138	30.05	29.79
139	25.6	26.46
140	31.15	31.22
141	30.55	30.65
142	30.35	30.31
143	25.03	26.44
144	24.85	25.45
145	30.62	31.46
146	26.97	27.25
147	29.21	28.89
148	21.56	21.4
149	22.13	22.03
150	26.46	25.79
151	20.52	20.06
152	27.09	27.04
153	27.96	28.22
154	30.01	30.33
155	27.74	27.7
156	15.85	16.53
157	25.17	28.09
158	23.92	27.88
159	19.59	19.92
160	23.77	24.51
161	21.42	22.02
162	25.03	25.42
163	20.41	22.93
164	30.32	29.54
165	27.41	27.82
166	27.73	29.33
167	15.3	15.39
168	27.81	27.69
169	15.88	16.83
170	21.47	24.09
171	20.59	22.09
172	26.59	27.39
173	23.81	24.33
174	23.96	25.58
175	21.83	23.3
176	19.76	20.43
177	25.82	27.99
178	27.68	29.37
179	29.21	30.8
180	30.09	32.61
181	13.49	14.56
182	26.19	27.55
183	24.83	26.02
184	26.2	27.66
185	17.14	17.46
186	31.99	31.33
187	26.25	26.35
188	22.61	22.54
189	22.33	22.72
190	29.15	28.9
191	19.62	20.12
192	NA	NA
193	NA	NA
194	NA	NA

## Sheet: ST3. Sample counts
Supplementary Table S3. Sample counts and sequencing scheme.
	Nanopore sequencing	Illumina sequencing	Obtained from GISAID
141 Samples	V	-	-
45 Samples	-	V	-
5 Samples	V	V	-
3 Samples	-	-	V
Total: 194 samples

## Sheet: ST4. Nextclade Annotation
Supplementary Table S4. Nextclade annotation of 145 analyzed sequences
seqName	clade	Nextclade_pango	qc.overallScore	qc.overallStatus	totalSubstitutions	totalDeletions	totalInsertions	totalFrameShifts	totalAminoacidSubstitutions	totalAminoacidDeletions	totalAminoacidInsertions	totalMissing	totalNonACGTNs	totalPcrPrimerChanges	substitutions	deletions	insertions	privateNucMutations.reversionSubstitutions	privateNucMutations.labeledSubstitutions	privateNucMutations.unlabeledSubstitutions	privateNucMutations.totalReversionSubstitutions	privateNucMutations.totalLabeledSubstitutions	privateNucMutations.totalUnlabeledSubstitutions	privateNucMutations.totalPrivateSubstitutions	frameShifts	aaSubstitutions	aaDeletions	aaInsertions	missing	nonACGTNs	pcrPrimerChanges	alignmentScore	alignmentStart	alignmentEnd	qc.missingData.missingDataThreshold	qc.missingData.score	qc.missingData.status	qc.missingData.totalMissing	qc.mixedSites.mixedSitesThreshold	qc.mixedSites.score	qc.mixedSites.status	qc.mixedSites.totalMixedSites	qc.privateMutations.cutoff	qc.privateMutations.excess	qc.privateMutations.score	qc.privateMutations.status	qc.privateMutations.total	qc.snpClusters.clusteredSNPs	qc.snpClusters.score
Armenia/IMB1-4/2021	20B	B.1.1.163	23.7658	good	24	0	0	0	11	0	0	1430	0	4	C241T,C3037T,T7919C,G8024T,G9190T,G11029A,T11092C,G11222T,G11365T,A12886G,C14408T,G17964T,C18508T,C21772T,A23403G,C23896T,G26062T,T27222C,A28752G,G28881A,G28882A,G28883C,C29518T,C29578T					T7919C,G8024T,G9190T,T11092C,G11222T,G11365T,A12886G,G17964T,C18508T,C23896T,G26062T,T27222C,A28752G,C29578T	0	0	14	14		N:Q160R,N:R203K,N:G204R,ORF1a:S2552P,ORF1a:A2587S,ORF1a:V3653F,ORF1b:P314L,ORF1b:M1499I,ORF1b:L1681F,ORF3a:G224C,S:D614G			1-54,6847-7058,19276-19570,20232-20496,21147-21386,27512-27808,29837-29903		ChinaCDC_N_F:G28881A;G28882A;G28883C,USCDC_N3_R:A28752G	89613	0	29903	3000	41.8519	mediocre	1430	10	0	good	0	24	6	25	good	14		0
Armenia/IMB1-5/2021	20B	B.1.1.163	10.265	good	25	0	0	0	14	0	0	658	0	4	C241T,C3037T,C3885T,C4686T,T7919C,G8024T,G9190T,G11029A,G11222T,G11365T,A12886G,C14408T,C18508T,C21772T,A23403G,C25688T,G26062T,T27222C,G27364C,A28064G,A28752G,G28881A,G28882A,G28883C,C29518T					C3885T,C4686T,T7919C,G8024T,G9190T,G11222T,G11365T,A12886G,C18508T,C25688T,G26062T,T27222C,G27364C,A28064G,A28752G	0	0	15	15		N:Q160R,N:R203K,N:G204R,ORF1a:P1207L,ORF1a:T1474I,ORF1a:S2552P,ORF1a:A2587S,ORF1a:V3653F,ORF1b:P314L,ORF1b:L1681F,ORF3a:A99V,ORF3a:G224C,ORF6:E55Q,S:D614G			1-54,16255-16256,19276-19570,21147-21386,29837-29903		ChinaCDC_N_F:G28881A;G28882A;G28883C,USCDC_N3_R:A28752G	89609	0	29903	3000	13.2593	good	658	10	0	good	0	24	7	29.1667	good	15		0
Armenia/IMB1-7/2021	20B	B.1.1.163	33.9878	mediocre	24	0	0	0	11	0	0	1722	0	4	C241T,G2398A,C3037T,C3373T,T7919C,G8024T,G9190T,G11029A,G11222T,G11365T,A12886G,C14408T,C18508T,G21761T,C21772T,A23403G,G26062T,T27222C,A28752G,G28881A,G28882A,G28883C,C29518T,C29578T					G2398A,C3373T,T7919C,G8024T,G9190T,G11222T,G11365T,A12886G,C18508T,G21761T,G26062T,T27222C,A28752G,C29578T	0	0	14	14		N:Q160R,N:R203K,N:G204R,ORF1a:S2552P,ORF1a:A2587S,ORF1a:V3653F,ORF1b:P314L,ORF1b:L1681F,ORF3a:G224C,S:A67S,S:D614G			1-54,4996-5287,6847-7058,19276-19570,20232-20496,21147-21386,27512-27808,29837-29903		ChinaCDC_N_F:G28881A;G28882A;G28883C,USCDC_N3_R:A28752G	89613	0	29903	3000	52.6667	mediocre	1722	10	0	good	0	24	6	25	good	14		0
Armenia/IMB1-6/2021	20B	B.1.1.163	17.8604	good	24	0	0	0	11	0	0	1220	0	4	C241T,G2398A,C3037T,C3373T,T7919C,G8024T,G9190T,G11029A,G11222T,G11365T,A12886G,C14408T,C18508T,G21761T,C21772T,A23403G,G26062T,T27222C,A28752G,G28881A,G28882A,G28883C,C29518T,C29578T					G2398A,C3373T,T7919C,G8024T,G9190T,G11222T,G11365T,A12886G,C18508T,G21761T,G26062T,T27222C,A28752G,C29578T	0	0	14	14		N:Q160R,N:R203K,N:G204R,ORF1a:S2552P,ORF1a:A2587S,ORF1a:V3653F,ORF1b:P314L,ORF1b:L1681F,ORF3a:G224C,S:A67S,S:D614G			1-54,16255-16256,19276-19570,20232-20496,21147-21386,27512-27808,29837-29903		ChinaCDC_N_F:G28881A;G28882A;G28883C,USCDC_N3_R:A28752G	89613	0	29903	3000	34.0741	mediocre	1220	10	0	good	0	24	6	25	good	14		0
Armenia/IMB1-8/2021	20B	B.1.1.163	16.5137	good	24	0	0	0	11	0	0	1165	0	4	C241T,C1613T,C3037T,T7912C,T7919C,G8024T,G9190T,G11029A,G11222T,G11365T,A12886G,C14408T,C18508T,A20463G,C21772T,A23403G,G26062T,T27222C,A28752G,G28881A,G28882A,G28883C,C29518T,C29578T					C1613T,T7912C,T7919C,G8024T,G9190T,G11222T,G11365T,A12886G,C18508T,A20463G,G26062T,T27222C,A28752G,C29578T	0	0	14	14		N:Q160R,N:R203K,N:G204R,ORF1a:L450F,ORF1a:S2552P,ORF1a:A2587S,ORF1a:V3653F,ORF1b:P314L,ORF1b:L1681F,ORF3a:G224C,S:D614G			1-54,6847-7058,19276-19570,21147-21386,27512-27808,29837-29903		ChinaCDC_N_F:G28881A;G28882A;G28883C,USCDC_N3_R:A28752G	89613	0	29903	3000	32.037	mediocre	1165	10	0	good	0	24	6	25	good	14		0
Armenia/IMB1-11/2021	20B	B.1.1.163	52.5081	mediocre	22	0	0	0	11	0	0	2091	0	4	C241T,C3037T,T7919C,G8024T,G9190T,G11029A,G11222T,G11365T,A12886G,C14408T,C18508T,C21772T,A23403G,C23604A,G26062T,T27222C,A28752G,G28881A,G28882A,G28883C,C29518T,C29578T				C23604A|20I&21K&21H&21L&21E&21M	T7919C,G8024T,G9190T,G11222T,G11365T,A12886G,C18508T,G26062T,T27222C,A28752G,C29578T	0	1	11	12		N:Q160R,N:R203K,N:G204R,ORF1a:S2552P,ORF1a:A2587S,ORF1a:V3653F,ORF1b:P314L,ORF1b:L1681F,ORF3a:G224C,S:D614G,S:P681H			1-54,4996-5287,6847-7058,19276-19570,19912-20496,21147-21433,24981-24982,27512-27808,29837-29903		ChinaCDC_N_F:G28881A;G28882A;G28883C,USCDC_N3_R:A28752G	89621	0	29903	3000	66.3333	mediocre	2091	10	0	good	0	24	7	29.1667	good	15		0
Armenia/IMB1-9/2021	20B	B.1.1.163	32.1561	mediocre	23	0	0	0	11	0	0	1724	0	4	C241T,C1613T,C3037T,T7912C,T7919C,G8024T,G9190T,G11029A,G11222T,G11365T,A12886G,C14408T,C18508T,C21772T,A23403G,G26062T,T27222C,A28752G,G28881A,G28882A,G28883C,C29518T,C29578T					C1613T,T7912C,T7919C,G8024T,G9190T,G11222T,G11365T,A12886G,C18508T,G26062T,T27222C,A28752G,C29578T	0	0	13	13		N:Q160R,N:R203K,N:G204R,ORF1a:L450F,ORF1a:S2552P,ORF1a:A2587S,ORF1a:V3653F,ORF1b:P314L,ORF1b:L1681F,ORF3a:G224C,S:D614G			1-54,4996-5287,6847-7058,9026-9027,19276-19570,20232-20496,21147-21386,27512-27808,29837-29903		ChinaCDC_N_F:G28881A;G28882A;G28883C,USCDC_N3_R:A28752G	89617	0	29903	3000	52.7407	mediocre	1724	10	0	good	0	24	5	20.8333	good	13		0
Armenia/IMB1-10/2021	20B	B.1.1	20.0669	good	19	0	0	0	11	0	0	1218	0	3	C241T,G1148T,C3037T,C3736T,A11537C,T14343C,C14408T,T19135C,C20759T,C21575T,A22941T,A23403G,G26049T,A26050T,G26268A,G28881A,G28882A,G28883C,G29134A				C21575T|21F	G1148T,C3736T,A11537C,T14343C,T19135C,C20759T,A22941T,G26049T,A26050T,G26268A,G29134A	0	1	11	12		N:R203K,N:G204R,ORF1a:G295C,ORF1a:I3758L,ORF1b:P314L,ORF1b:A2431V,ORF3a:L219F,ORF3a:S220C,S:L5F,S:N460I,S:D614G			1-54,19276-19570,20232-20496,21147-21386,27512-27808,29837-29903		ChinaCDC_N_F:G28881A;G28882A;G28883C	89633	0	29903	3000	34	mediocre	1218	10	0	good	0	24	7	29.1667	good	15		0
Armenia/IMB1-12/2021	20B	B.1.1.163	23.2103	good	25	0	0	0	14	0	0	953	0	4	C241T,C3037T,C5907T,T7919C,G8024T,C8655T,G9190T,G11029A,G11222T,G11365T,A12886G,C14408T,C18508T,C21772T,C22550T,A23403G,C23604A,G26062T,T27222C,A28752G,G28881A,G28882A,G28883C,C29518T,C29578T				C23604A|20I&21K&21H&21L&21E&21M	C5907T,T7919C,G8024T,C8655T,G9190T,G11222T,G11365T,A12886G,C18508T,C22550T,G26062T,T27222C,A28752G,C29578T	0	1	14	15		N:Q160R,N:R203K,N:G204R,ORF1a:T1881I,ORF1a:S2552P,ORF1a:A2587S,ORF1a:S2797F,ORF1a:V3653F,ORF1b:P314L,ORF1b:L1681F,ORF3a:G224C,S:P330S,S:D614G,S:P681H			1-54,19276-19570,21147-21386,27512-27808,29837-29903		ChinaCDC_N_F:G28881A;G28882A;G28883C,USCDC_N3_R:A28752G	89609	0	29903	3000	24.1852	good	953	10	0	good	0	24	10	41.6667	mediocre	18		0
Armenia/IMB2-2/2021	20B	B.1.1.163	13.5079	good	23	0	0	0	11	0	0	718	0	4	C241T,C3037T,T7919C,G8024T,G9190T,G11029A,G11222T,G11365T,A12886G,C14408T,C18508T,C21772T,A23403G,C23604A,G26062T,T27222C,A28752G,A28880G,G28881A,G28882A,G28883C,C29518T,C29578T				C23604A|20I&21K&21H&21L&21E&21M	T7919C,G8024T,G9190T,G11222T,G11365T,A12886G,C18508T,G26062T,T27222C,A28752G,A28880G,C29578T	0	1	12	13		N:Q160R,N:R203E,N:G204R,ORF1a:S2552P,ORF1a:A2587S,ORF1a:V3653F,ORF1b:P314L,ORF1b:L1681F,ORF3a:G224C,S:D614G,S:P681H			1-54,8770,16255-16256,19276-19570,22388,27512-27808,29754,29837-29903		ChinaCDC_N_F:G28881A;G28882A;G28883C,USCDC_N3_R:A28752G	89617	0	29903	3000	15.4815	good	718	10	0	good	0	24	8	33.3333	mediocre	16		0
Armenia/IMB2-1/2021	20B	B.1.1	51.3852	mediocre	16	0	0	0	9	0	0	2068	0	4	C241T,C2721T,C3037T,G9190T,A12180G,C14408T,C21772T,A23403G,C24133T,T24506G,G25785T,T27222C,G28881A,G28882A,G28883C,C28977T				T24506G|20I,C28977T|20I	C2721T,G9190T,A12180G,C21772T,C24133T,G25785T,T27222C	0	2	7	9		N:R203K,N:G204R,N:S235F,ORF1a:A819V,ORF1a:D3972G,ORF1b:P314L,ORF3a:W131C,S:D614G,S:S982A			1-54,4996-5287,6847-7058,7919,8024,9661,11287-11296,11365,13994,15279,18508,19276-19570,19912-20496,21147-21386,23063,24981-24982,26062,27512-27808,28111,28270-28271,28752,29764,29837-29903		ChinaCDC_N_F:G28881A;G28882A;G28883C,ChinaCDC_N_R:C28977T	89645	0	29903	3000	65.4815	mediocre	2068	10	0	good	0	24	7	29.1667	good	15		0
Armenia/IMB2-5/2021	20B	B.1.1.163	10.265	good	25	0	0	0	14	0	0	658	0	4	C241T,C3037T,C3885T,C4686T,T7919C,G8024T,G9190T,G11029A,G11222T,G11365T,A12886G,C14408T,C18508T,C21772T,A23403G,C25688T,G26062T,T27222C,G27364C,A28064G,A28752G,G28881A,G28882A,G28883C,C29518T					C3885T,C4686T,T7919C,G8024T,G9190T,G11222T,G11365T,A12886G,C18508T,C25688T,G26062T,T27222C,G27364C,A28064G,A28752G	0	0	15	15		N:Q160R,N:R203K,N:G204R,ORF1a:P1207L,ORF1a:T1474I,ORF1a:S2552P,ORF1a:A2587S,ORF1a:V3653F,ORF1b:P314L,ORF1b:L1681F,ORF3a:A99V,ORF3a:G224C,ORF6:E55Q,S:D614G			1-54,16255-16256,19276-19570,21147-21386,29837-29903		ChinaCDC_N_F:G28881A;G28882A;G28883C,USCDC_N3_R:A28752G	89609	0	29903	3000	13.2593	good	658	10	0	good	0	24	7	29.1667	good	15		0
Armenia/IMB2-6/2021	20B	B.1.1.163	12.0992	good	24	0	0	0	11	0	0	953	0	4	C241T,G2398A,C3037T,C3373T,T7919C,G8024T,G9190T,G11029A,G11222T,G11365T,A12886G,C14408T,C18508T,G21761T,C21772T,A23403G,G26062T,T27222C,A28752G,G28881A,G28882A,G28883C,C29518T,C29578T					G2398A,C3373T,T7919C,G8024T,G9190T,G11222T,G11365T,A12886G,C18508T,G21761T,G26062T,T27222C,A28752G,C29578T	0	0	14	14		N:Q160R,N:R203K,N:G204R,ORF1a:S2552P,ORF1a:A2587S,ORF1a:V3653F,ORF1b:P314L,ORF1b:L1681F,ORF3a:G224C,S:A67S,S:D614G			1-54,19276-19570,21147-21386,27512-27808,29837-29903		ChinaCDC_N_F:G28881A;G28882A;G28883C,USCDC_N3_R:A28752G	89613	0	29903	3000	24.1852	good	953	10	0	good	0	24	6	25	good	14		0
Armenia/IMB2-3/2021	20B	B.1.1.163	55.1994	mediocre	17	0	0	0	7	0	0	2306	0	4	C241T,C3037T,G11029A,G11222T,G11365T,A12886G,T14139C,C14408T,T20004C,C21772T,A23403G,G26062T,A28752G,G28881A,G28882A,G28883C,C29518T					G11222T,G11365T,A12886G,T14139C,T20004C,G26062T,A28752G	0	0	7	7		N:Q160R,N:R203K,N:G204R,ORF1a:V3653F,ORF1b:P314L,ORF3a:G224C,S:D614G			1-54,2569-2850,4996-5287,6847-7058,8024,9190,16339,18508,19276-19570,20232-20496,21147-21682,24981-24982,27512-27808,29837-29903		ChinaCDC_N_F:G28881A;G28882A;G28883C,USCDC_N3_R:A28752G	89641	0	29903	3000	74.2963	mediocre	2306	10	0	good	0	24	-1	0	good	7		0
Armenia/IMB2-4/2021	20B	B.1.1.163	12.0992	good	24	0	0	0	11	0	0	953	0	4	C241T,C3037T,T7919C,G8024T,G9190T,G11029A,T11092C,G11222T,G11365T,A12886G,C14408T,G17964T,C18508T,C21772T,A23403G,C23896T,G26062T,T27222C,A28752G,G28881A,G28882A,G28883C,C29518T,C29578T					T7919C,G8024T,G9190T,T11092C,G11222T,G11365T,A12886G,G17964T,C18508T,C23896T,G26062T,T27222C,A28752G,C29578T	0	0	14	14		N:Q160R,N:R203K,N:G204R,ORF1a:S2552P,ORF1a:A2587S,ORF1a:V3653F,ORF1b:P314L,ORF1b:M1499I,ORF1b:L1681F,ORF3a:G224C,S:D614G			1-54,19276-19570,21147-21386,27512-27808,29837-29903		ChinaCDC_N_F:G28881A;G28882A;G28883C,USCDC_N3_R:A28752G	89613	0	29903	3000	24.1852	good	953	10	0	good	0	24	6	25	good	14		0
Armenia/IMB2-7/2021	20B	B.1.1.163	29.4957	good	21	0	0	0	11	0	0	1727	0	4	C241T,C3037T,T7919C,G8024T,G9190T,G11029A,G11222T,G11365T,A12886G,C14408T,C18508T,G21761T,C21772T,A23403G,G26062T,T27222C,A28752G,G28881A,G28882A,G28883C,C29518T					T7919C,G8024T,G9190T,G11222T,G11365T,A12886G,C18508T,G21761T,G26062T,T27222C,A28752G	0	0	11	11		N:Q160R,N:R203K,N:G204R,ORF1a:S2552P,ORF1a:A2587S,ORF1a:V3653F,ORF1b:P314L,ORF1b:L1681F,ORF3a:G224C,S:A67S,S:D614G			1-54,2398,3373,4996-5287,6847-7058,19276-19570,20232-20496,21147-21386,23964-23965,27512-27808,29578,29837-29903		ChinaCDC_N_F:G28881A;G28882A;G28883C,USCDC_N3_R:A28752G	89625	0	29903	3000	52.8519	mediocre	1727	10	0	good	0	24	3	12.5	good	11		0
Armenia/IMB2-9/2021	20B	B.1.1.163	32.1561	mediocre	23	0	0	0	11	0	0	1724	0	4	C241T,C1613T,C3037T,T7912C,T7919C,G8024T,G9190T,G11029A,G11222T,G11365T,A12886G,C14408T,C18508T,C21772T,A23403G,G26062T,T27222C,A28752G,G28881A,G28882A,G28883C,C29518T,C29578T					C1613T,T7912C,T7919C,G8024T,G9190T,G11222T,G11365T,A12886G,C18508T,G26062T,T27222C,A28752G,C29578T	0	0	13	13		N:Q160R,N:R203K,N:G204R,ORF1a:L450F,ORF1a:S2552P,ORF1a:A2587S,ORF1a:V3653F,ORF1b:P314L,ORF1b:L1681F,ORF3a:G224C,S:D614G			1-54,4996-5287,6847-7058,9026-9027,19276-19570,20232-20496,21147-21386,27512-27808,29837-29903		ChinaCDC_N_F:G28881A;G28882A;G28883C,USCDC_N3_R:A28752G	89617	0	29903	3000	52.7407	mediocre	1724	10	0	good	0	24	5	20.8333	good	13		0
Armenia/IMB2-8/2021	20B	B.1.1.163	16.5137	good	24	0	0	0	11	0	0	1165	0	4	C241T,C1613T,C3037T,T7912C,T7919C,G8024T,G9190T,G11029A,G11222T,G11365T,A12886G,C14408T,C18508T,A20463G,C21772T,A23403G,G26062T,T27222C,A28752G,G28881A,G28882A,G28883C,C29518T,C29578T					C1613T,T7912C,T7919C,G8024T,G9190T,G11222T,G11365T,A12886G,C18508T,A20463G,G26062T,T27222C,A28752G,C29578T	0	0	14	14		N:Q160R,N:R203K,N:G204R,ORF1a:L450F,ORF1a:S2552P,ORF1a:A2587S,ORF1a:V3653F,ORF1b:P314L,ORF1b:L1681F,ORF3a:G224C,S:D614G			1-54,6847-7058,19276-19570,21147-21386,27512-27808,29837-29903		ChinaCDC_N_F:G28881A;G28882A;G28883C,USCDC_N3_R:A28752G	89613	0	29903	3000	32.037	mediocre	1165	10	0	good	0	24	6	25	good	14		0
Armenia/IMB2-10/2021	20B	B.1.1	26.0227	good	19	0	0	0	11	0	0	1430	0	3	C241T,G1148T,C3037T,C3736T,A11537C,T14343C,C14408T,T19135C,C20759T,C21575T,A22941T,A23403G,G26049T,A26050T,G26268A,G28881A,G28882A,G28883C,G29134A				C21575T|21F	G1148T,C3736T,A11537C,T14343C,T19135C,C20759T,A22941T,G26049T,A26050T,G26268A,G29134A	0	1	11	12		N:R203K,N:G204R,ORF1a:G295C,ORF1a:I3758L,ORF1b:P314L,ORF1b:A2431V,ORF3a:L219F,ORF3a:S220C,S:L5F,S:N460I,S:D614G			1-54,6847-7058,19276-19570,20232-20496,21147-21386,27512-27808,29837-29903		ChinaCDC_N_F:G28881A;G28882A;G28883C	89633	0	29903	3000	41.8519	mediocre	1430	10	0	good	0	24	7	29.1667	good	15		0
Armenia/IMB2-12/2021	20B	B.1.1.163	23.2462	good	25	0	0	0	14	0	0	955	0	4	C241T,C3037T,C5907T,T7919C,G8024T,C8655T,G9190T,G11029A,G11222T,G11365T,A12886G,C14408T,C18508T,C21772T,C22550T,A23403G,C23604A,G26062T,T27222C,A28752G,G28881A,G28882A,G28883C,C29518T,C29578T				C23604A|20I&21K&21H&21L&21E&21M	C5907T,T7919C,G8024T,C8655T,G9190T,G11222T,G11365T,A12886G,C18508T,C22550T,G26062T,T27222C,A28752G,C29578T	0	1	14	15		N:Q160R,N:R203K,N:G204R,ORF1a:T1881I,ORF1a:S2552P,ORF1a:A2587S,ORF1a:S2797F,ORF1a:V3653F,ORF1b:P314L,ORF1b:L1681F,ORF3a:G224C,S:P330S,S:D614G,S:P681H			1-54,19276-19570,21147-21386,23964-23965,27512-27808,29837-29903		ChinaCDC_N_F:G28881A;G28882A;G28883C,USCDC_N3_R:A28752G	89609	0	29903	3000	24.2593	good	955	10	0	good	0	24	10	41.6667	mediocre	18		0
Armenia/IMB2-11/2021	20B	B.1.1.163	26.0227	good	22	0	0	0	11	0	0	1430	0	4	C241T,C3037T,T7919C,G8024T,G9190T,G11029A,G11222T,G11365T,A12886G,C14408T,C18508T,C21772T,A23403G,C23604A,G26062T,T27222C,A28752G,G28881A,G28882A,G28883C,C29518T,C29578T				C23604A|20I&21K&21H&21L&21E&21M	T7919C,G8024T,G9190T,G11222T,G11365T,A12886G,C18508T,G26062T,T27222C,A28752G,C29578T	0	1	11	12		N:Q160R,N:R203K,N:G204R,ORF1a:S2552P,ORF1a:A2587S,ORF1a:V3653F,ORF1b:P314L,ORF1b:L1681F,ORF3a:G224C,S:D614G,S:P681H			1-54,6847-7058,19276-19570,20232-20496,21147-21386,27512-27808,29837-29903		ChinaCDC_N_F:G28881A;G28882A;G28883C,USCDC_N3_R:A28752G	89621	0	29903	3000	41.8519	mediocre	1430	10	0	good	0	24	7	29.1667	good	15		0
Armenia/IMB3-1/2021	19A	B	50.1736	mediocre	6	1	0	0	4	0	0	0	0	0	C5388A,C23271A,A28111G,G28280C,A28281T,T28282A	28271			C5388A|20I,C23271A|20I,A28111G|20I,G28280C|20I,A28281T|20I,T28282A|20I		0	6	0	6		N:D3L,ORF1a:A1708D,ORF8:Y73C,S:A570D						89676	0	29903	3000	0	good	0	10	0	good	0	24	17	70.8333	mediocre	25		0
Armenia/IMB3-4/2021	20I (Alpha, V1)	B.1.1.7	212.674	bad	24	19	0	0	15	6	0	0	0	0	C241T,C913T,C3037T,C3267T,C5388A,C5986T,C14408T,C14676T,T15096C,T16176C,G23009T,A23063T,C23271A,A23403G,C23604A,C23709T,G24914C,C27972T,G28048T,A28095T,A28111G,G28280C,A28281T,T28282A	11288-11296,21765-21770,21992-21994,28271		C6954T,T15279C,G24506T,A28881G,A28882G,C28883G,T28977C		G23009T	7	0	1	8		N:D3L,ORF1a:T1001I,ORF1a:A1708D,ORF1b:P314L,ORF8:Q27*,ORF8:R52I,ORF8:K68*,ORF8:Y73C,S:V483F,S:N501Y,S:A570D,S:D614G,S:P681H,S:T716I,S:D1118H	ORF1a:S3675-,ORF1a:G3676-,ORF1a:F3677-,S:H69-,S:V70-,S:Y144-					89528	0	29903	3000	0	good	0	10	0	good	0	24	35	145.833	bad	43		0
Armenia/IMB3-5/2021	20I (Alpha, V1)	B.1.1.7	0	good	32	19	0	0	20	6	0	0	0	4	C241T,C913T,C2306T,C3037T,C3267T,C5388A,C5986T,T6954C,C14408T,C14676T,T15096C,C15279T,T16176C,A23063T,C23271A,A23403G,C23604A,C23709T,T24506G,G24914C,C27972T,G28048T,A28095T,A28111G,G28280C,A28281T,T28282A,G28881A,G28882A,G28883C,C28977T,G29764A	11288-11296,21765-21770,21992-21994,28271				C2306T,G29764A	0	0	2	2		N:D3L,N:R203K,N:G204R,N:S235F,ORF1a:L681F,ORF1a:T1001I,ORF1a:A1708D,ORF1a:I2230T,ORF1b:P314L,ORF8:Q27*,ORF8:R52I,ORF8:K68*,ORF8:Y73C,S:N501Y,S:A570D,S:D614G,S:P681H,S:T716I,S:S982A,S:D1118H	ORF1a:S3675-,ORF1a:G3676-,ORF1a:F3677-,S:H69-,S:V70-,S:Y144-				ChinaCDC_N_F:G28881A;G28882A;G28883C,ChinaCDC_N_R:C28977T	89496	0	29903	3000	0	good	0	10	0	good	0	24	-6	0	good	2		0
Armenia/IMB3-8/2021	20I (Alpha, V1)	B.1.1.7	6.25	good	33	19	0	0	22	6	0	0	0	4	C241T,C913T,C1437T,C3037T,C3267T,C5388A,C5986T,T6954C,T9027C,C14408T,C14676T,T16176C,C21789T,A23063T,C23271A,A23403G,C23604A,C23709T,T24506G,G24914C,C27393T,C27972T,G28048T,A28095T,A28111G,G28280C,A28281T,T28282A,G28881A,G28882A,G28883C,C28977T,G29764A	11288-11296,21765-21770,21992-21994,28271		T15279C	C21789T|21G	C1437T,T9027C,C27393T,G29764A	1	1	4	6		N:D3L,N:R203K,N:G204R,N:S235F,ORF1a:S391F,ORF1a:T1001I,ORF1a:A1708D,ORF1a:I2230T,ORF1a:I2921T,ORF1b:P314L,ORF8:Q27*,ORF8:R52I,ORF8:K68*,ORF8:Y73C,S:T76I,S:N501Y,S:A570D,S:D614G,S:P681H,S:T716I,S:S982A,S:D1118H	ORF1a:S3675-,ORF1a:G3676-,ORF1a:F3677-,S:H69-,S:V70-,S:Y144-				ChinaCDC_N_F:G28881A;G28882A;G28883C,ChinaCDC_N_R:C28977T	89492	0	29903	3000	0	good	0	10	0	good	0	24	6	25	good	14		0
Armenia/IMB3-7/2021	20I (Alpha, V1)	B.1.1.7	25	good	29	19	0	0	18	6	0	0	0	6	C241T,C913T,C3037T,C3267T,C5388A,C5986T,C14408T,C14676T,T15096C,T16176C,A23063T,C23271A,A23403G,C23604A,C23709T,G24914C,C27972T,G28048T,A28095T,A28111G,G28280C,A28281T,T28282A,G28881A,G28882A,G28883C,C28977T,T29192G,G29764A	11288-11296,21765-21770,21992-21994,28271		C6954T,T15279C,G24506T		T29192G,G29764A	3	0	2	5		N:D3L,N:R203K,N:G204R,N:S235F,N:F307V,ORF1a:T1001I,ORF1a:A1708D,ORF1b:P314L,ORF8:Q27*,ORF8:R52I,ORF8:K68*,ORF8:Y73C,S:N501Y,S:A570D,S:D614G,S:P681H,S:T716I,S:D1118H	ORF1a:S3675-,ORF1a:G3676-,ORF1a:F3677-,S:H69-,S:V70-,S:Y144-				HKU_N_P:T29192G,ChinaCDC_N_F:G28881A;G28882A;G28883C,ChinaCDC_N_R:C28977T,USCDC_N2_P:T29192G	89508	0	29903	3000	0	good	0	10	0	good	0	24	12	50	mediocre	20		0
Armenia/IMB3-2/2021	20I (Alpha, V1)	B.1.1.7	0	good	33	19	0	0	21	6	0	0	0	4	C241T,C913T,C2721T,C3037T,C3267T,C5388A,C5986T,T6954C,T9167C,C14408T,C14676T,T15096C,C15279T,T16176C,A23063T,C23271A,A23403G,C23604A,C23709T,T24506G,G24914C,C27972T,G28048T,A28095T,A28111G,G28280C,A28281T,T28282A,G28881A,G28882A,G28883C,C28977T,G29764A	11288-11296,21765-21770,21992-21994,28271				C2721T,T9167C,G29764A	0	0	3	3		N:D3L,N:R203K,N:G204R,N:S235F,ORF1a:A819V,ORF1a:T1001I,ORF1a:A1708D,ORF1a:I2230T,ORF1a:Y2968H,ORF1b:P314L,ORF8:Q27*,ORF8:R52I,ORF8:K68*,ORF8:Y73C,S:N501Y,S:A570D,S:D614G,S:P681H,S:T716I,S:S982A,S:D1118H	ORF1a:S3675-,ORF1a:G3676-,ORF1a:F3677-,S:H69-,S:V70-,S:Y144-				ChinaCDC_N_F:G28881A;G28882A;G28883C,ChinaCDC_N_R:C28977T	89492	0	29903	3000	0	good	0	10	0	good	0	24	-5	0	good	3		0
Armenia/IMB3-3/2021	20I (Alpha, V1)	B.1.1.7	0.694444	good	33	19	0	0	20	6	0	0	0	5	C241T,C913T,C3037T,C3267T,C5388A,C5986T,T6954C,C13665T,C14408T,C14676T,T15096C,T16176C,G18903A,A23063T,C23271A,A23403G,C23604A,C23709T,T24506G,G24914C,C27972T,G28048T,A28095T,A28111G,G28280C,A28281T,T28282A,G28881A,G28882A,G28883C,C28977T,C29067T,G29764A	11288-11296,21765-21770,21992-21994,28271		T15279C		C13665T,G18903A,C29067T,G29764A	1	0	4	5		N:D3L,N:R203K,N:G204R,N:S235F,N:T265I,ORF1a:T1001I,ORF1a:A1708D,ORF1a:I2230T,ORF1b:P314L,ORF8:Q27*,ORF8:R52I,ORF8:K68*,ORF8:Y73C,S:N501Y,S:A570D,S:D614G,S:P681H,S:T716I,S:S982A,S:D1118H	ORF1a:S3675-,ORF1a:G3676-,ORF1a:F3677-,S:H69-,S:V70-,S:Y144-				HKU_ORF_R:G18903A,ChinaCDC_N_F:G28881A;G28882A;G28883C,ChinaCDC_N_R:C28977T	89492	0	29903	3000	0	good	0	10	0	good	0	24	2	8.33333	good	10		0
Armenia/IMB3-9/2021	20I (Alpha, V1)	B.1.1.7	0	good	35	19	0	0	21	6	0	0	0	6	C241T,C913T,C3037T,C3267T,C5388A,C5986T,T6954C,C11653A,C14408T,C14676T,T15096C,C15279T,T16176C,A20400T,A23063T,C23271A,A23403G,C23604A,C23709T,T24506G,G24914C,C27972T,G28048T,A28095T,A28111G,G28280C,A28281T,T28282A,G28881A,G28882A,G28883C,C28977T,G29195T,C29585T,G29764A	11288-11296,21765-21770,21992-21994,28271				C11653A,A20400T,G29195T,C29585T,G29764A	0	0	5	5		N:D3L,N:R203K,N:G204R,N:S235F,N:A308S,ORF1a:T1001I,ORF1a:A1708D,ORF1a:I2230T,ORF1b:P314L,ORF1b:E2311D,ORF8:Q27*,ORF8:R52I,ORF8:K68*,ORF8:Y73C,S:N501Y,S:A570D,S:D614G,S:P681H,S:T716I,S:S982A,S:D1118H	ORF1a:S3675-,ORF1a:G3676-,ORF1a:F3677-,S:H69-,S:V70-,S:Y144-				HKU_N_P:G29195T,ChinaCDC_N_F:G28881A;G28882A;G28883C,ChinaCDC_N_R:C28977T,USCDC_N2_P:G29195T	89484	0	29903	3000	0	good	0	10	0	good	0	24	-3	0	good	5		0
Armenia/UW-ARM1/2020	20B	B.1.1	0	good	13	0	0	0	7	0	0	0	0	3	C241T,T493A,C3037T,G9190T,C14408T,G19086T,C21772T,T22863C,A23403G,G26062T,G28881A,G28882A,G28883C					T493A,G9190T,G19086T,C21772T,T22863C,G26062T	0	0	6	6		N:R203K,N:G204R,ORF1b:P314L,ORF1b:K1873N,ORF3a:G224C,S:I434T,S:D614G					ChinaCDC_N_F:G28881A;G28882A;G28883C	88568	201	29741	3000	0	good	0	10	0	good	0	24	-2	0	good	6		0
Armenia/UW-ARM10/2020	20B	B.1.1	0	good	14	0	0	0	7	0	0	0	0	3	C241T,C3037T,C3177T,C14408T,C16750T,C18060T,C23059T,T23113C,A23403G,G28221T,G28881A,G28882A,G28883C,C29550T					C3177T,C16750T,C18060T,C23059T,T23113C,G28221T,C29550T	0	0	7	7		N:R203K,N:G204R,ORF1a:P971L,ORF1b:P314L,ORF1b:P1095S,ORF8:E110*,S:D614G					ChinaCDC_N_F:G28881A;G28882A;G28883C	88564	201	29741	3000	0	good	0	10	0	good	0	24	-1	0	good	7		0
Armenia/IMB3-12/2021	20I (Alpha, V1)	B.1.1.7	4.34028	good	29	10	0	0	18	3	0	0	0	4	C241T,C913T,C3037T,C3267T,C5388A,C5986T,C14265T,C14408T,C14676T,T15096C,T16176C,A23063T,C23271A,A23403G,C23604A,C23709T,T24506G,G24914C,C27972T,G28048T,A28095T,A28111G,G28280C,A28281T,T28282A,G28881A,G28882A,G28883C,C28977T	11288-11296,28271		C6954T,T15279C		C14265T	2	0	1	3		N:D3L,N:R203K,N:G204R,N:S235F,ORF1a:T1001I,ORF1a:A1708D,ORF1b:P314L,ORF8:Q27*,ORF8:R52I,ORF8:K68*,ORF8:Y73C,S:N501Y,S:A570D,S:D614G,S:P681H,S:T716I,S:S982A,S:D1118H	ORF1a:S3675-,ORF1a:G3676-,ORF1a:F3677-				ChinaCDC_N_F:G28881A;G28882A;G28883C,ChinaCDC_N_R:C28977T	89550	0	29903	3000	0	good	0	10	0	good	0	24	5	20.8333	good	13		0
Armenia/UW-ARM13/2020	20B	B.1.1	0	good	14	0	0	0	10	0	0	0	0	3	C241T,C3037T,T3455C,T5160C,A11537C,C14408T,G14500T,T19135C,A22941T,A23403G,G26049T,G28881A,G28882A,G28883C					T3455C,T5160C,A11537C,G14500T,T19135C,A22941T,G26049T	0	0	7	7		N:R203K,N:G204R,ORF1a:Y1064H,ORF1a:F1632S,ORF1a:I3758L,ORF1b:P314L,ORF1b:V345L,ORF3a:L219F,S:N460I,S:D614G					ChinaCDC_N_F:G28881A;G28882A;G28883C	88564	201	29741	3000	0	good	0	10	0	good	0	24	-1	0	good	7		0
Armenia/UW-ARM15/2020	20B	B.1.1	0	good	14	0	0	0	9	0	0	0	0	3	C241T,C3037T,T9518C,C14408T,A15238C,T19135C,C22323T,A22941T,A23403G,C25452T,G26049T,G28881A,G28882A,G28883C					T9518C,A15238C,T19135C,C22323T,A22941T,C25452T,G26049T	0	0	7	7		N:R203K,N:G204R,ORF1a:F3085L,ORF1b:P314L,ORF1b:N591H,ORF3a:L219F,S:S254F,S:N460I,S:D614G					ChinaCDC_N_F:G28881A;G28882A;G28883C	88564	201	29741	3000	0	good	0	10	0	good	0	24	-1	0	good	7		0
Armenia/UW-ARM14/2020	20B	B.1.1	0	good	12	0	0	0	8	0	0	0	0	3	C241T,C3037T,G10046A,C14408T,T19135C,A22941T,A23403G,G25459T,G26049T,G28881A,G28882A,G28883C					G10046A,T19135C,A22941T,G25459T,G26049T	0	0	5	5		N:R203K,N:G204R,ORF1a:V3261I,ORF1b:P314L,ORF3a:A23S,ORF3a:L219F,S:N460I,S:D614G					ChinaCDC_N_F:G28881A;G28882A;G28883C	88572	201	29741	3000	0	good	0	10	0	good	0	24	-3	0	good	5		0
Armenia/IMB3-11/2021	20I (Alpha, V1)	B.1.1.7	4.34028	good	29	19	0	0	18	6	0	0	0	4	C241T,C913T,C3037T,C3267T,C5388A,C5986T,C14408T,C14676T,T15096C,T16176C,A23063T,C23271A,A23403G,C23604A,C23709T,T24506G,G24914C,C27972T,G28048T,A28095T,A28111G,G28280C,A28281T,T28282A,G28881A,G28882A,G28883C,C28977T,G29764A	11288-11296,21765-21770,21992-21994,28271		C6954T,T15279C		G29764A	2	0	1	3		N:D3L,N:R203K,N:G204R,N:S235F,ORF1a:T1001I,ORF1a:A1708D,ORF1b:P314L,ORF8:Q27*,ORF8:R52I,ORF8:K68*,ORF8:Y73C,S:N501Y,S:A570D,S:D614G,S:P681H,S:T716I,S:S982A,S:D1118H	ORF1a:S3675-,ORF1a:G3676-,ORF1a:F3677-,S:H69-,S:V70-,S:Y144-				ChinaCDC_N_F:G28881A;G28882A;G28883C,ChinaCDC_N_R:C28977T	89508	0	29903	3000	0	good	0	10	0	good	0	24	5	20.8333	good	13		0
Armenia/UW-ARM16/2020	20B	B.1.1	0.694444	good	14	0	0	0	10	0	0	0	0	4	C241T,C3037T,A6400T,C14408T,T19135C,A22941T,A23403G,G26049T,A27822G,C28311T,G28881A,G28882A,G28883C,C29614T				C28311T|21K&21F&21G&21L&21M	A6400T,T19135C,A22941T,G26049T,A27822G,C29614T	0	1	6	7		N:P13L,N:R203K,N:G204R,ORF1a:K2045N,ORF1b:P314L,ORF3a:L219F,ORF7b:I23V,ORF9b:P10S,S:N460I,S:D614G					ChinaCDC_N_F:G28881A;G28882A;G28883C,USCDC_N1_P:C28311T	88564	201	29741	3000	0	good	0	10	0	good	0	24	2	8.33333	good	10		0
Armenia/UW-ARM2/2020	20B	B.1.1	0	good	12	0	0	0	6	0	0	0	0	3	C241T,C2003T,C3037T,A8182G,C14408T,C14599T,C16222T,C19884T,A23403G,G28881A,G28882A,G28883C					C2003T,A8182G,C14599T,C16222T,C19884T	0	0	5	5		N:R203K,N:G204R,ORF1a:L580F,ORF1b:P314L,ORF1b:H919Y,S:D614G					ChinaCDC_N_F:G28881A;G28882A;G28883C	88572	201	29741	3000	0	good	0	10	0	good	0	24	-3	0	good	5		0
Armenia/UW-ARM11/2020	20B	B.1.1	14.0625	good	17	12	0	0	8	4	0	51	0	3	C241T,C3037T,C3177T,C4990T,T6649G,C14408T,C15279T,C16750T,C18060T,C23059T,A23403G,T24506G,G28221T,G28881A,G28882A,G28883C,C29550T	21611-21622			C15279T|20I,T24506G|20I	C3177T,C4990T,T6649G,C16750T,C18060T,C23059T,G28221T,C29550T	0	2	8	10		N:R203K,N:G204R,ORF1a:P971L,ORF1b:P314L,ORF1b:P1095S,ORF8:E110*,S:D614G,S:S982A	S:N17-,S:L18-,S:T19-,S:T20-		3728-3778		ChinaCDC_N_F:G28881A;G28882A;G28883C	88509	201	29741	3000	0	good	51	10	0	good	0	24	9	37.5	mediocre	17		0
Armenia/UW-ARM19/2020	20B	B.1.1	11.1111	good	17	0	0	0	11	0	0	0	0	3	C241T,T670G,C3037T,C5183T,C6883A,C14322T,C14408T,T19135C,A22941T,A23403G,T24506G,G26049T,G26730T,G27382T,G28881A,G28882A,G28883C				T670G|21L,T24506G|20I	C5183T,C6883A,C14322T,T19135C,A22941T,G26049T,G26730T,G27382T	0	2	8	10		M:V70F,N:R203K,N:G204R,ORF1a:S135R,ORF1a:P1640S,ORF1b:P314L,ORF3a:L219F,ORF6:D61Y,S:N460I,S:D614G,S:S982A					ChinaCDC_N_F:G28881A;G28882A;G28883C	88552	201	29741	3000	0	good	0	10	0	good	0	24	8	33.3333	mediocre	16		0
Armenia/UW-ARM20/2020	20B	B.1.1	0.173611	good	16	0	0	0	7	0	0	0	0	3	C241T,C3037T,C14408T,A15942C,T19135C,C21691T,A22941T,A23403G,T25645C,G26049T,G26416T,C26822T,G28881A,G28882A,G28883C,G29374A					A15942C,T19135C,C21691T,A22941T,T25645C,G26049T,G26416T,C26822T,G29374A	0	0	9	9		E:V58F,N:R203K,N:G204R,ORF1b:P314L,ORF3a:L219F,S:N460I,S:D614G					ChinaCDC_N_F:G28881A;G28882A;G28883C	88556	201	29741	3000	0	good	0	10	0	good	0	24	1	4.16667	good	9		0
Armenia/UW-ARM21/2020	20B	B.1.1	0	good	12	0	0	0	8	0	0	0	0	3	C241T,C3037T,G10046A,C14408T,T19135C,A22941T,A23403G,G25459T,G26049T,G28881A,G28882A,G28883C					G10046A,T19135C,A22941T,G25459T,G26049T	0	0	5	5		N:R203K,N:G204R,ORF1a:V3261I,ORF1b:P314L,ORF3a:A23S,ORF3a:L219F,S:N460I,S:D614G					ChinaCDC_N_F:G28881A;G28882A;G28883C	88572	201	29741	3000	0	good	0	10	0	good	0	24	-3	0	good	5		0
Armenia/UW-ARM22/2020	20B	B.1.1	4.34028	good	17	0	0	0	12	0	0	0	0	4	C241T,C1913T,C3037T,C14408T,C15441T,T19135C,A22941T,G23009T,A23403G,G26049T,G27762T,G27948T,G27996T,G28881A,G28882A,G28883C,G29402T				G29402T|21J&21I&21A&21B	C1913T,C15441T,T19135C,A22941T,G23009T,G26049T,G27762T,G27948T,G27996T	0	1	9	10		N:R203K,N:G204R,N:D377Y,ORF1a:R550C,ORF1b:P314L,ORF3a:L219F,ORF7b:E3*,ORF8:E19*,ORF8:D35Y,S:N460I,S:V483F,S:D614G					Charité_RdRp_F:C15441T,ChinaCDC_N_F:G28881A;G28882A;G28883C	88552	201	29741	3000	0	good	0	10	0	good	0	24	5	20.8333	good	13		0
Armenia/IMB3-10/2021	20I (Alpha, V1)	B.1.1.7	0	good	34	19	0	0	22	6	0	0	0	4	C241T,C913T,C3037T,C3267T,C3411T,C5388A,C5986T,T6954C,C14408T,C14676T,T15096C,C15279T,T16176C,A23063T,C23271A,A23403G,C23604A,C23709T,T24506G,G24914C,G25266T,C27972T,G28048T,A28095T,A28111G,G28280C,A28281T,T28282A,G28881A,G28882A,G28883C,C28977T,C29067T,G29764A	11288-11296,21765-21770,21992-21994,28271				C3411T,G25266T,C29067T,G29764A	0	0	4	4		N:D3L,N:R203K,N:G204R,N:S235F,N:T265I,ORF1a:T1001I,ORF1a:A1049V,ORF1a:A1708D,ORF1a:I2230T,ORF1b:P314L,ORF8:Q27*,ORF8:R52I,ORF8:K68*,ORF8:Y73C,S:N501Y,S:A570D,S:D614G,S:P681H,S:T716I,S:S982A,S:D1118H,S:C1235F	ORF1a:S3675-,ORF1a:G3676-,ORF1a:F3677-,S:H69-,S:V70-,S:Y144-				ChinaCDC_N_F:G28881A;G28882A;G28883C,ChinaCDC_N_R:C28977T	89488	0	29903	3000	0	good	0	10	0	good	0	24	-4	0	good	4		0
Armenia/UW-ARM24/2020	20B	B.1.1	21.0069	good	17	0	0	0	11	0	0	256	0	3	C241T,T1384C,G2714A,C2721T,C2918T,C3037T,C3177T,C14408T,C15279T,C16616T,G22018T,A23403G,T24506G,G28881A,G28882A,G28883C,C29550T				C15279T|20I,G22018T|21C,T24506G|20I	T1384C,G2714A,C2721T,C2918T,C3177T,C16616T,C29550T	0	3	7	10		N:R203K,N:G204R,ORF1a:G817S,ORF1a:A819V,ORF1a:P885S,ORF1a:P971L,ORF1b:P314L,ORF1b:T1050I,S:W152C,S:D614G,S:S982A			6918-6992,19225-19290,20461-20575		ChinaCDC_N_F:G28881A;G28882A;G28883C	88552	201	29741	3000	0	good	256	10	0	good	0	24	11	45.8333	mediocre	19		0
Armenia/UW-ARM25/2020	20B	B.1.1	0	good	14	0	0	0	8	0	0	0	0	3	C241T,C3037T,C10582T,C14408T,G17944T,T19135C,A22941T,A23403G,C25350T,G26049T,G28881A,G28882A,G28883C,T29038C					C10582T,G17944T,T19135C,A22941T,C25350T,G26049T,T29038C	0	0	7	7		N:R203K,N:G204R,ORF1b:P314L,ORF1b:V1493L,ORF3a:L219F,S:N460I,S:D614G,S:P1263L					ChinaCDC_N_F:G28881A;G28882A;G28883C	88564	201	29741	3000	0	good	0	10	0	good	0	24	-1	0	good	7		0
Armenia/UW-ARM23/2020	20B	B.1.1	0.694444	good	17	0	0	0	9	0	0	0	0	3	C241T,G370A,C3037T,C5144T,T6023C,C14408T,C14741T,C16323T,T19135C,A20846G,A22941T,A23403G,G23608T,G26049T,G28881A,G28882A,G28883C					G370A,C5144T,T6023C,C14741T,C16323T,T19135C,A20846G,A22941T,G23608T,G26049T	0	0	10	10		N:R203K,N:G204R,ORF1a:Y1920H,ORF1b:P314L,ORF1b:S425F,ORF1b:Y2460C,ORF3a:L219F,S:N460I,S:D614G					ChinaCDC_N_F:G28881A;G28882A;G28883C	88552	201	29741	3000	0	good	0	10	0	good	0	24	2	8.33333	good	10		0
Armenia/UW-ARM26/2020	20B	B.1.1.203	1.5625	good	19	0	0	0	9	0	0	0	0	4	C241T,C3037T,A4894G,C4900T,C14408T,C15216T,A17155G,T19135C,C19374T,G19800T,A22941T,A23403G,C23854T,G26049T,C28776A,G28881A,G28882A,G28883C,C29541T					A4894G,C4900T,C15216T,A17155G,T19135C,C19374T,G19800T,A22941T,G26049T,C28776A,C29541T	0	0	11	11		N:P168Q,N:R203K,N:G204R,ORF1b:P314L,ORF1b:T1230A,ORF1b:K2111N,ORF3a:L219F,S:N460I,S:D614G					Charité_N_P:C28776A,ChinaCDC_N_F:G28881A;G28882A;G28883C	88544	201	29741	3000	0	good	0	10	0	good	0	24	3	12.5	good	11		0
Armenia/UW-ARM27/2020	20B	B.1.1	0.173611	good	16	0	0	0	9	0	0	0	0	4	C241T,C3037T,C3177T,A6366G,C10369T,C13356T,C14408T,C16750T,G17211T,A23403G,T23590C,C26464T,G28881A,G28882A,G28883C,C29550T					C3177T,A6366G,C10369T,C13356T,C16750T,G17211T,T23590C,C26464T,C29550T	0	0	9	9		N:R203K,N:G204R,ORF1a:P971L,ORF1a:Q2034R,ORF1a:T4364I,ORF1b:P314L,ORF1b:P1095S,ORF1b:L1248F,S:D614G					ChinaCDC_N_F:G28881A;G28882A;G28883C,ChinaCDC_ORF_F:C13356T	88556	201	29741	3000	0	good	0	10	0	good	0	24	1	4.16667	good	9		0
Armenia/UW-ARM29/2020	20B	B.1.533	0.063429	good	15	0	0	0	11	0	0	368	0	4	C241T,G1181T,C2023T,C2939T,C3037T,G3304T,C6936T,C14408T,G18106T,A23403G,G25563T,C28826T,G28881A,G28882A,G28883C					G1181T,C2023T,C2939T,G3304T,C6936T,G18106T,C28826T	0	0	7	7		N:R185C,N:R203K,N:G204R,ORF1a:V306F,ORF1a:P892S,ORF1a:E1013D,ORF1a:S2224F,ORF1b:P314L,ORF1b:A1547S,ORF3a:Q57H,S:D614G			5004-5056,11316-11390,13706-13730,13920-13979,25606-25688,27497-27568		Charité_N_R:C28826T,ChinaCDC_N_F:G28881A;G28882A;G28883C	88560	201	29741	3000	2.51852	good	368	10	0	good	0	24	-1	0	good	7		0
Armenia/UW-ARM28/2020	20B	B.1.1	11.1111	good	20	0	0	0	11	0	0	0	0	3	C241T,C643T,C1457T,C2040T,C3037T,A3137G,A9274G,C9430T,C10450T,C13860T,C14408T,C19186T,C20603T,A23403G,G25785C,G25793T,G28881A,G28882A,G28883C,G29395T				C13860T|20J	C643T,C1457T,C2040T,A3137G,A9274G,C9430T,C10450T,C19186T,C20603T,G25785C,G25793T,G29395T	0	1	12	13		N:R203K,N:G204R,N:K374N,ORF1a:R398C,ORF1a:T592I,ORF1a:K958E,ORF1b:P314L,ORF1b:S2379L,ORF3a:W131C,ORF3a:R134L,S:D614G					ChinaCDC_N_F:G28881A;G28882A;G28883C	88540	201	29741	3000	0	good	0	10	0	good	0	24	8	33.3333	mediocre	16		0
Armenia/UW-ARM3/2020	20B	B.1.1	0	good	11	0	0	0	6	0	0	0	0	3	C241T,T2824C,C3037T,C14408T,C17135T,C18348T,G22484T,A23403G,G28881A,G28882A,G28883C					T2824C,C17135T,C18348T,G22484T	0	0	4	4		N:R203K,N:G204R,ORF1b:P314L,ORF1b:P1223L,S:V308L,S:D614G					ChinaCDC_N_F:G28881A;G28882A;G28883C	88576	201	29741	3000	0	good	0	10	0	good	0	24	-4	0	good	4		0
Armenia/UW-ARM31/2020	20B	B.1.1	0	good	13	0	0	0	8	0	0	0	0	3	C241T,G1958A,C3037T,C7528T,C10755T,C14408T,T19135C,A22941T,A23403G,G26049T,G28881A,G28882A,G28883C					G1958A,C7528T,C10755T,T19135C,A22941T,G26049T	0	0	6	6		N:R203K,N:G204R,ORF1a:A565T,ORF1a:A3497V,ORF1b:P314L,ORF3a:L219F,S:N460I,S:D614G					ChinaCDC_N_F:G28881A;G28882A;G28883C	88568	201	29741	3000	0	good	0	10	0	good	0	24	-2	0	good	6		0
Armenia/UW-ARM30/2020	20B	B.1.1	0	good	14	0	0	0	9	0	0	0	0	4	C241T,C335T,G891A,C3037T,C14408T,C17470T,T19135C,A22941T,A23403G,G26049T,C28291T,G28881A,G28882A,G28883C					C335T,G891A,C17470T,T19135C,A22941T,G26049T,C28291T	0	0	7	7		N:R203K,N:G204R,ORF1a:R24C,ORF1a:G209D,ORF1b:P314L,ORF3a:L219F,ORF9b:P3L,S:N460I,S:D614G					ChinaCDC_N_F:G28881A;G28882A;G28883C,USCDC_N1_F:C28291T	88564	201	29741	3000	0	good	0	10	0	good	0	24	-1	0	good	7		0
Armenia/UW-ARM34/2020	20B	B.1.1	0	good	13	0	0	0	8	0	0	0	0	3	C241T,C3037T,C10755T,G14187A,C14408T,T19135C,A22941T,A23403G,G24236T,G26049T,G28881A,G28882A,G28883C					C10755T,G14187A,T19135C,A22941T,G24236T,G26049T	0	0	6	6		N:R203K,N:G204R,ORF1a:A3497V,ORF1b:P314L,ORF3a:L219F,S:N460I,S:D614G,S:A892S					ChinaCDC_N_F:G28881A;G28882A;G28883C	88568	201	29741	3000	0	good	0	10	0	good	0	24	-2	0	good	6		0
Armenia/UW-ARM35/2020	20B	B.1.1	0	good	14	0	0	0	10	0	0	0	0	3	C241T,C3037T,T3455C,T5160C,A11537C,C14408T,G14500T,T19135C,A22941T,A23403G,G26049T,G28881A,G28882A,G28883C					T3455C,T5160C,A11537C,G14500T,T19135C,A22941T,G26049T	0	0	7	7		N:R203K,N:G204R,ORF1a:Y1064H,ORF1a:F1632S,ORF1a:I3758L,ORF1b:P314L,ORF1b:V345L,ORF3a:L219F,S:N460I,S:D614G					ChinaCDC_N_F:G28881A;G28882A;G28883C	88564	201	29741	3000	0	good	0	10	0	good	0	24	-1	0	good	7		0
Armenia/UW-ARM36/2020	20B	B.1.1	0	good	11	0	0	0	7	0	0	0	0	3	C241T,C3037T,G8024T,C14408T,C15279T,A22941T,A23403G,G26049T,G28881A,G28882A,G28883C				C15279T|20I	G8024T,A22941T,G26049T	0	1	3	4		N:R203K,N:G204R,ORF1a:A2587S,ORF1b:P314L,ORF3a:L219F,S:N460I,S:D614G					ChinaCDC_N_F:G28881A;G28882A;G28883C	88576	201	29741	3000	0	good	0	10	0	good	0	24	-1	0	good	7		0
Armenia/UW-ARM39/2020	20B	B.1.1	1.5625	good	18	0	0	0	12	0	0	0	0	3	C241T,C3037T,T5707C,T6023C,C14408T,G17122T,T19135C,C21530G,T21534A,G21535T,A21536C,A22941T,A23403G,G25135T,G26049T,G28881A,G28882A,G28883C					T5707C,T6023C,G17122T,T19135C,C21530G,T21534A,G21535T,A21536C,A22941T,G25135T,G26049T	0	0	11	11		N:R203K,N:G204R,ORF1a:Y1920H,ORF1b:P314L,ORF1b:A1219S,ORF1b:S2688C,ORF1b:S2689R,ORF1b:D2690S,ORF3a:L219F,S:N460I,S:D614G,S:K1191N					ChinaCDC_N_F:G28881A;G28882A;G28883C	88548	201	29741	3000	0	good	0	10	0	good	0	24	3	12.5	good	11		0
Armenia/UW-ARM4/2020	20B	B.1.1	0.694444	good	17	0	0	0	10	0	0	0	0	4	C241T,T1837C,G2036T,C3037T,G9479T,G10046A,C14408T,T19135C,A22941T,C23086T,A23403G,G26049T,G27459A,C28291T,G28881A,G28882A,G28883C					T1837C,G2036T,G9479T,G10046A,T19135C,A22941T,C23086T,G26049T,G27459A,C28291T	0	0	10	10		N:R203K,N:G204R,ORF1a:A591S,ORF1a:G3072C,ORF1a:V3261I,ORF1b:P314L,ORF3a:L219F,ORF9b:P3L,S:N460I,S:D614G					ChinaCDC_N_F:G28881A;G28882A;G28883C,USCDC_N1_F:C28291T	88552	201	29741	3000	0	good	0	10	0	good	0	24	2	8.33333	good	10		0
Armenia/UW-ARM32/2020	20B	B.1.1	14.0625	good	20	0	0	0	13	0	0	0	0	4	C241G,C3037T,G4399T,C8299T,C14408T,C15738T,T19135C,G19816T,G20060T,C21575T,A22941T,A23403G,G25340T,G26049T,T27484C,G28209C,C28826T,G28881A,G28882A,G28883C				C21575T|21F	T241G,G4399T,C8299T,C15738T,T19135C,G19816T,G20060T,A22941T,G25340T,G26049T,T27484C,G28209C,C28826T	0	1	13	14		N:R185C,N:R203K,N:G204R,ORF1a:M1378I,ORF1b:P314L,ORF1b:V2117L,ORF1b:S2198I,ORF3a:L219F,ORF8:E106Q,S:L5F,S:N460I,S:D614G,S:D1260Y					Charité_N_R:C28826T,ChinaCDC_N_F:G28881A;G28882A;G28883C	88540	201	29741	3000	0	good	0	10	0	good	0	24	9	37.5	mediocre	17		0
Armenia/UW-ARM41/2020	20B	B.1.1.203	1.5625	good	19	0	0	0	9	0	0	0	0	4	C241T,C3037T,A4894G,C4900T,C14408T,C15216T,A17155G,T19135C,C19374T,G19800T,A22941T,A23403G,C23854T,G26049T,C28776A,G28881A,G28882A,G28883C,C29541T					A4894G,C4900T,C15216T,A17155G,T19135C,C19374T,G19800T,A22941T,G26049T,C28776A,C29541T	0	0	11	11		N:P168Q,N:R203K,N:G204R,ORF1b:P314L,ORF1b:T1230A,ORF1b:K2111N,ORF3a:L219F,S:N460I,S:D614G					Charité_N_P:C28776A,ChinaCDC_N_F:G28881A;G28882A;G28883C	88544	201	29741	3000	0	good	0	10	0	good	0	24	3	12.5	good	11		0
Armenia/UW-ARM40/2020	20B	B.1.1	8.50694	good	19	0	0	0	12	0	0	57	0	3	C241T,C1441T,C2416T,C3037T,G7027A,C7875A,C9693T,G10178T,C10755T,C14408T,C14676T,G20275T,A23403G,A23586G,T27203C,A28272G,G28881A,G28882A,G28883C				C14676T|20I	C1441T,C2416T,G7027A,C7875A,C9693T,G10178T,C10755T,G20275T,A23586G,T27203C,A28272G	0	1	11	12		N:R203K,N:G204R,ORF1a:M2254I,ORF1a:P2537H,ORF1a:A3143V,ORF1a:V3305L,ORF1a:A3497V,ORF1b:P314L,ORF1b:D2270Y,ORF6:M1T,S:D614G,S:Q675R			2494-2550		ChinaCDC_N_F:G28881A;G28882A;G28883C	88544	201	29741	3000	0	good	57	10	0	good	0	24	7	29.1667	good	15		0
Armenia/UW-ARM37/2020	20B	B.1.533	0	good	14	0	0	0	11	0	0	0	0	3	C241T,C3037T,C14408T,G19180T,A22941T,A23403G,G25244T,G25563T,C25886T,G26049T,G27666T,G28881A,G28882A,G28883C					G19180T,A22941T,G25244T,C25886T,G26049T,G27666T	0	0	6	6		N:R203K,N:G204R,ORF1b:P314L,ORF1b:V1905L,ORF3a:Q57H,ORF3a:S165F,ORF3a:L219F,ORF7a:E91D,S:N460I,S:D614G,S:V1228L					ChinaCDC_N_F:G28881A;G28882A;G28883C	88564	201	29741	3000	0	good	0	10	0	good	0	24	-2	0	good	6		0
Armenia/UW-ARM43/2020	20B	B.1.1	14.0625	good	21	0	0	0	13	0	0	0	0	4	C241T,C1549T,C3037T,C4887T,C5365T,A10323G,C14408T,G15451T,T19135C,C19560T,G22468T,A22941T,A23403G,G25757A,G26049T,G27478T,G27996T,G28881A,G28882A,G28883C,G29527T				A10323G|20H	C1549T,C4887T,C5365T,G15451T,T19135C,C19560T,G22468T,A22941T,G25757A,G26049T,G27478T,G27996T,G29527T	0	1	13	14		N:R203K,N:G204R,N:Q418H,ORF1a:P1541L,ORF1a:K3353R,ORF1b:P314L,ORF1b:G662C,ORF3a:R122K,ORF3a:L219F,ORF7a:V29L,ORF8:D35Y,S:N460I,S:D614G					Charité_RdRp_F:G15451T,ChinaCDC_N_F:G28881A;G28882A;G28883C	88536	201	29741	3000	0	good	0	10	0	good	0	24	9	37.5	mediocre	17		0
Armenia/UW-ARM44/2020	20B	B.1.1	4.34028	good	17	0	0	0	9	0	0	0	0	4	C241T,C3037T,G8796T,C13860T,C14408T,C16338T,C18131T,T21384C,C21691T,A23403G,G25244T,G27084T,T27125C,C28312T,G28881A,G28882A,G28883C				C13860T|20J	G8796T,C16338T,C18131T,T21384C,C21691T,G25244T,G27084T,T27125C,C28312T	0	1	9	10		M:A188S,N:R203K,N:G204R,ORF1a:S2844I,ORF1b:P314L,ORF1b:T1555I,ORF9b:P10L,S:D614G,S:V1228L					ChinaCDC_N_F:G28881A;G28882A;G28883C,USCDC_N1_P:C28312T	88552	201	29741	3000	0	good	0	10	0	good	0	24	5	20.8333	good	13		0
Armenia/UW-ARM45/2020	20B	B.1.1	2.77778	good	16	0	0	0	9	0	0	0	0	3	C241T,C3037T,T4147C,C10755T,C14408T,C14585T,G17721T,T19135C,A22941T,A23403G,C23525T,G26049T,C26882T,G28881A,G28882A,G28883C				C23525T|21K&20J&21L&21M	T4147C,C10755T,C14585T,G17721T,T19135C,A22941T,G26049T,C26882T	0	1	8	9		N:R203K,N:G204R,ORF1a:A3497V,ORF1b:P314L,ORF1b:A373V,ORF3a:L219F,S:N460I,S:D614G,S:H655Y					ChinaCDC_N_F:G28881A;G28882A;G28883C	88556	201	29741	3000	0	good	0	10	0	good	0	24	4	16.6667	good	12		0
Armenia/UW-ARM33/2020	20B	B.1.1	4.34028	good	17	0	0	0	9	0	0	0	0	3	C241T,C1300T,C2652T,C3037T,A3600G,C7039T,C8739A,C14408T,T19135C,G21123T,A22941T,A23403G,G26049T,G28881A,G28882A,G28883C,G29543T				G29543T|21D	C1300T,C2652T,A3600G,C7039T,C8739A,T19135C,G21123T,A22941T,G26049T	0	1	9	10		N:R203K,N:G204R,ORF1a:T796I,ORF1a:K1112R,ORF1a:T2825N,ORF1b:P314L,ORF3a:L219F,S:N460I,S:D614G					ChinaCDC_N_F:G28881A;G28882A;G28883C	88552	201	29741	3000	0	good	0	10	0	good	0	24	5	20.8333	good	13		0
Armenia/UW-ARM48/2020	20B	B.1.1	0.173611	good	16	0	0	0	10	0	0	0	0	3	C241T,C3037T,G3530A,T3949C,A5885G,A11537C,C14408T,T19135C,C20178T,A22941T,A23403G,G26049T,G28881A,G28882A,G28883C,G29511T					G3530A,T3949C,A5885G,A11537C,T19135C,C20178T,A22941T,G26049T,G29511T	0	0	9	9		N:R203K,N:G204R,N:S413I,ORF1a:D1089N,ORF1a:T1874A,ORF1a:I3758L,ORF1b:P314L,ORF3a:L219F,S:N460I,S:D614G					ChinaCDC_N_F:G28881A;G28882A;G28883C	88556	201	29741	3000	0	good	0	10	0	good	0	24	1	4.16667	good	9		0
Armenia/UW-ARM47/2020	20B	B.1.1	0.173611	good	16	0	0	0	7	0	0	0	0	4	C241T,C3037T,A4894G,C4900T,C14408T,C15216T,T19135C,C19374T,A22941T,A23403G,G26049T,C28776A,G28881A,G28882A,G28883C,C29541T					A4894G,C4900T,C15216T,T19135C,C19374T,A22941T,G26049T,C28776A,C29541T	0	0	9	9		N:P168Q,N:R203K,N:G204R,ORF1b:P314L,ORF3a:L219F,S:N460I,S:D614G					Charité_N_P:C28776A,ChinaCDC_N_F:G28881A;G28882A;G28883C	88556	201	29741	3000	0	good	0	10	0	good	0	24	1	4.16667	good	9		0
Armenia/UW-ARM5/2020	20B	B.1.1	0	good	12	0	0	0	6	0	0	0	0	3	C241T,G1306A,A2649G,C3037T,C3809T,C7279T,C13860T,C14408T,A23403G,G28881A,G28882A,G28883C				C13860T|20J	G1306A,A2649G,C3809T,C7279T	0	1	4	5		N:R203K,N:G204R,ORF1a:D795G,ORF1a:L1182F,ORF1b:P314L,S:D614G					ChinaCDC_N_F:G28881A;G28882A;G28883C	88572	201	29741	3000	0	good	0	10	0	good	0	24	0	0	good	8		0
Armenia/UW-ARM42/2020	20B	B.1.1	11.1111	good	17	0	0	0	8	0	0	0	0	3	C241T,C3037T,C10755T,G11634T,C13860T,C14408T,C14676T,T16680C,G18997T,G20275T,G21123T,G21778A,A23403G,A28272G,G28881A,G28882A,G28883C				C13860T|20J,C14676T|20I	C10755T,G11634T,T16680C,G18997T,G20275T,G21123T,G21778A,A28272G	0	2	8	10		N:R203K,N:G204R,ORF1a:A3497V,ORF1a:C3790F,ORF1b:P314L,ORF1b:A1844S,ORF1b:D2270Y,S:D614G					ChinaCDC_N_F:G28881A;G28882A;G28883C	88552	201	29741	3000	0	good	0	10	0	good	0	24	8	33.3333	mediocre	16		0
Armenia/UW-ARM49/2020	20B	B.1.1	0	good	15	0	0	0	8	0	0	0	0	3	C241T,C3037T,C10582T,G14245A,C14408T,T22020C,A22420G,C22564T,A23403G,G27147T,G28881A,G28882A,G28883C,G29425T,A29596G					C10582T,G14245A,T22020C,A22420G,C22564T,G27147T,G29425T,A29596G	0	0	8	8		M:D209Y,N:R203K,N:G204R,N:Q384H,ORF1b:D260N,ORF1b:P314L,S:M153T,S:D614G					ChinaCDC_N_F:G28881A;G28882A;G28883C	88560	201	29741	3000	0	good	0	10	0	good	0	24	0	0	good	8		0
Armenia/UW-ARM50/2020	20B	B.1.1	14.0625	good	18	0	0	0	11	0	0	0	0	3	C241T,C2358T,C3037T,C13860T,C14408T,C14676T,C16073T,G17443T,C18647T,A19302G,A21583T,A23403G,C23520T,A28272G,G28881A,G28882A,G28883C,C29073T				C13860T|20J,C14676T|20I	C2358T,C16073T,G17443T,C18647T,A19302G,A21583T,C23520T,A28272G,C29073T	0	2	9	11		N:R203K,N:G204R,N:A267V,ORF1a:A698V,ORF1b:P314L,ORF1b:A869V,ORF1b:A1326S,ORF1b:P1727L,S:L7F,S:D614G,S:A653V					ChinaCDC_N_F:G28881A;G28882A;G28883C	88548	201	29741	3000	0	good	0	10	0	good	0	24	9	37.5	mediocre	17		0
Armenia/UW-ARM6/2020	20B	B.1.1	0	good	13	0	0	0	7	0	0	0	0	3	C241T,C3037T,C13620T,C14408T,C17470T,T19135C,A22941T,A23403G,C25460T,G26049T,G28881A,G28882A,G28883C					C13620T,C17470T,T19135C,A22941T,C25460T,G26049T	0	0	6	6		N:R203K,N:G204R,ORF1b:P314L,ORF3a:A23V,ORF3a:L219F,S:N460I,S:D614G					ChinaCDC_N_F:G28881A;G28882A;G28883C	88568	201	29741	3000	0	good	0	10	0	good	0	24	-2	0	good	6		0
Armenia/UW-ARM7/2020	20B	B.1.1	0	good	13	0	0	0	8	0	0	183	0	3	C241T,G2036T,C3037T,G10046A,C14408T,T19135C,A22941T,C23086T,A23403G,G26049T,G28881A,G28882A,G28883C					G2036T,G10046A,T19135C,A22941T,C23086T,G26049T	0	0	6	6		N:R203K,N:G204R,ORF1a:A591S,ORF1a:V3261I,ORF1b:P314L,ORF3a:L219F,S:N460I,S:D614G			22517-22609,22981-23070		ChinaCDC_N_F:G28881A;G28882A;G28883C	88568	201	29741	3000	0	good	183	10	0	good	0	24	-2	0	good	6		0
Armenia/UW-ARM8/2020	20B	B.1.1	1.5625	good	15	0	0	0	10	0	0	0	0	4	C241T,C1913T,C3037T,C14408T,C15441T,T19135C,A22941T,A23403G,G26049T,G27948T,G27996T,G28881A,G28882A,G28883C,G29402T				G29402T|21J&21I&21A&21B	C1913T,C15441T,T19135C,A22941T,G26049T,G27948T,G27996T	0	1	7	8		N:R203K,N:G204R,N:D377Y,ORF1a:R550C,ORF1b:P314L,ORF3a:L219F,ORF8:E19*,ORF8:D35Y,S:N460I,S:D614G					Charité_RdRp_F:C15441T,ChinaCDC_N_F:G28881A;G28882A;G28883C	88560	201	29741	3000	0	good	0	10	0	good	0	24	3	12.5	good	11		0
Armenia/UW-ARM9/2020	20B	B.1.1	11.1111	good	17	0	0	0	11	0	0	0	0	3	C241T,C1191T,C1710T,C3037T,C11152T,C13860T,C14408T,T15975C,C17012T,C18032T,C18167T,A23403G,C23718T,G28077T,G28881A,G28882A,G28883C				C1191T|21A,C13860T|20J	C1710T,C11152T,T15975C,C17012T,C18032T,C18167T,C23718T,G28077T	0	2	8	10		N:R203K,N:G204R,ORF1a:P309L,ORF1a:A482V,ORF1b:P314L,ORF1b:S1182L,ORF1b:T1522I,ORF1b:P1567L,ORF8:V62L,S:D614G,S:T719I					ChinaCDC_N_F:G28881A;G28882A;G28883C	88552	201	29741	3000	0	good	0	10	0	good	0	24	8	33.3333	mediocre	16		0
Armenia/IMB4-2/2021	21J (Delta)	AY.122	76.5301	mediocre	34	7	0	0	25	2	0	2662	0	3	G210T,C241T,G1048T,C3037T,G4181T,C7124T,G7312A,C8986T,G9053T,C10029T,A11201G,A11332G,C14408T,G15451A,C16466T,C16523T,G18255T,G18907T,C19220T,G20937T,C21618G,T22917G,C22995A,A23403G,C23604G,G24410A,C25469T,T26767C,G27201T,C27874T,G28195A,G28881T,G28916T,G29742T	28248-28253,28271				G7312A,C16523T,G18255T,G18907T,G27201T,G28195A	0	0	6	6		M:I82T,N:R203M,N:G215C,ORF1a:K261N,ORF1a:A1306S,ORF1a:P2287S,ORF1a:V2930L,ORF1a:T3255I,ORF1a:T3646A,ORF1b:P314L,ORF1b:G662S,ORF1b:P1000L,ORF1b:T1019I,ORF1b:M1596I,ORF1b:V1814F,ORF1b:A1918V,ORF3a:S26L,ORF7b:T40I,ORF8:R101H,S:T19R,S:L452R,S:T478K,S:D614G,S:P681R,S:D950N	ORF8:D119-,ORF8:F120-		434-435,3412-3413,4996-5287,6139-6140,6402,6847-7058,10065-10066,16255-16256,19276-19570,19912-20496,21147-21386,21717-22290,22661,27512-27808,28461,29357-29510		Charité_RdRp_F:G15451A,HKU_ORF_R:G18907T,ChinaCDC_N_F:G28881T	89176	54	29836	3000	87.4815	mediocre	2662	10	0	good	0	24	-2	0	good	6		0
Armenia/IMB4-14/2021	21J (Delta)	AY.122	10.8168	good	39	13	0	0	32	4	0	1188	0	2	G210T,C241T,G1048T,A2560G,C3037T,G4181T,C4455T,C6402T,C7124T,C8986T,G9053T,C10029T,A11201G,A11332G,C14408T,G15451A,C16466T,A17008G,G18274T,C19220T,C21618G,A22842G,T22917G,C22995A,A23403G,T23600A,C23604G,A23845T,G24410A,T24835C,C25469T,G26104T,T26767C,C27874T,A28461G,G28881T,G28916T,G29402T,G29742T	22029-22034,28248-28253,28271				C4455T,A17008G,G18274T,A22842G,T23600A,A23845T,T24835C	0	0	7	7		M:I82T,N:D63G,N:R203M,N:G215C,N:D377Y,ORF1a:K261N,ORF1a:A1306S,ORF1a:A1397V,ORF1a:P2046L,ORF1a:P2287S,ORF1a:V2930L,ORF1a:T3255I,ORF1a:T3646A,ORF1b:P314L,ORF1b:G662S,ORF1b:P1000L,ORF1b:I1181V,ORF1b:A1603S,ORF1b:A1918V,ORF3a:S26L,ORF3a:D238Y,ORF7b:T40I,ORF9b:T60A,S:T19R,S:R158G,S:D427G,S:L452R,S:T478K,S:D614G,S:S680T,S:P681R,S:D950N	ORF8:D119-,ORF8:F120-,S:E156-,S:F157-		434-435,7889-7890,10065-10066,18325-18396,19276-19570,19884-19885,21147-21386,21717-21990,23964-23965,27512-27808		Charité_RdRp_F:G15451A,ChinaCDC_N_F:G28881T	89130	54	29836	3000	32.8889	mediocre	1188	10	0	good	0	24	-1	0	good	7		0
Armenia/IMB4-23/2021	21J (Delta)	AY.122	52.5894	mediocre	30	7	0	0	25	2	0	2258	0	2	G210T,C241T,G1048T,C3037T,G4181T,C6402T,C7124T,C8986T,G9053T,C10029T,A11201G,C14408T,G15451A,C16466T,T17694C,C19220T,C21618G,T22917G,C22995A,A23403G,C23604G,G24410A,C25469T,T26767C,C27874T,A28461G,G28881T,G28916T,G29402T,G29742T	28248-28253,28271				T17694C	0	0	1	1		M:I82T,N:D63G,N:R203M,N:G215C,N:D377Y,ORF1a:K261N,ORF1a:A1306S,ORF1a:P2046L,ORF1a:P2287S,ORF1a:V2930L,ORF1a:T3255I,ORF1a:T3646A,ORF1b:P314L,ORF1b:G662S,ORF1b:P1000L,ORF1b:A1918V,ORF3a:S26L,ORF7b:T40I,ORF9b:T60A,S:T19R,S:L452R,S:T478K,S:D614G,S:P681R,S:D950N	ORF8:D119-,ORF8:F120-		434-435,3412-3413,4996-5011,5260-5287,6847-7058,9026-9027,9811-9812,11332,19276-19570,19912-20496,21147-21386,21717-22290,23964-23965,27512-27808		Charité_RdRp_F:G15451A,ChinaCDC_N_F:G28881T	89192	54	29836	3000	72.5185	mediocre	2258	10	0	good	0	24	-7	0	good	1		0
Armenia/IMB4-4/2021	21J (Delta)	AY.122	50.9902	mediocre	32	7	0	0	25	2	0	2228	0	3	G210T,C241T,G1048T,C3037T,G4181T,C6402T,C7124T,C8986T,G9053T,C10029T,A11201G,A11332G,C14408T,G15451A,C16466T,G18972T,C19220T,C21618G,T22917G,C22995A,A23403G,C23604G,G24410A,C25469T,T26157C,T26767C,C27874T,T28743C,G28881T,G28916T,G29402T,G29742T	28248-28253,28271				G18972T,T26157C,T28743C	0	0	3	3		M:I82T,N:I157T,N:R203M,N:G215C,N:D377Y,ORF1a:K261N,ORF1a:A1306S,ORF1a:P2046L,ORF1a:P2287S,ORF1a:V2930L,ORF1a:T3255I,ORF1a:T3646A,ORF1b:P314L,ORF1b:G662S,ORF1b:P1000L,ORF1b:K1835N,ORF1b:A1918V,ORF3a:S26L,ORF7b:T40I,S:T19R,S:L452R,S:T478K,S:D614G,S:P681R,S:D950N	ORF8:D119-,ORF8:F120-		434-435,2790-2791,3201,3412-3413,4996-5001,5260-5287,6847-7058,7672-7968,9026-9027,16255-16256,19276-19570,20232-20496,21147-21386,21717-22290,23964-23965,27512-27808,28461		Charité_RdRp_F:G15451A,ChinaCDC_N_F:G28881T,USCDC_N3_R:T28743C	89184	54	29836	3000	71.4074	mediocre	2228	10	0	good	0	24	-5	0	good	3		0
Armenia/IMB4-18/2021	21J (Delta)	AY.122	30.0107	mediocre	37	7	0	0	28	2	0	1709	0	3	G210T,C241T,G1048T,C3037T,G4181T,C4410T,C5239T,C6402T,C7124T,A7487G,C8986T,G9053T,C9700T,C10029T,G11083T,A11201G,C14408T,G15451A,A16166C,C16466T,C19220T,C21618G,C21639T,T22917G,C22995A,A23403G,C23604G,G24193T,G24410A,C25469T,T26767C,C27874T,G28881T,G28916T,A28951G,G29402T,G29742T	28248-28253,28271			G11083T|21J&19A	C4410T,C5239T,A7487G,C9700T,A16166C,C21639T,G24193T,A28951G	0	1	8	9		M:I82T,N:R203M,N:G215C,N:D377Y,ORF1a:K261N,ORF1a:A1306S,ORF1a:A1382V,ORF1a:P2046L,ORF1a:P2287S,ORF1a:T2408A,ORF1a:V2930L,ORF1a:T3255I,ORF1a:L3606F,ORF1a:T3646A,ORF1b:P314L,ORF1b:G662S,ORF1b:N900T,ORF1b:P1000L,ORF1b:A1918V,ORF3a:S26L,ORF7b:T40I,S:T19R,S:P26L,S:L452R,S:T478K,S:D614G,S:P681R,S:D950N	ORF8:D119-,ORF8:F120-		434-435,10065-10066,10619-10620,11332,16255-16256,19276-19570,19912-20200,21147-21386,21717-22290,23964-23965,24672-24673,27512-27808,28461		Charité_RdRp_F:G15451A,ChinaCDC_N_F:G28881T,ChinaCDC_N_P:A28951G	89164	54	29836	3000	52.1852	mediocre	1709	10	0	good	0	24	4	16.6667	good	12		0
Armenia/IMB4-20/2021	21J (Delta)	AY.122	17.1764	good	32	7	0	0	26	2	0	1419	0	3	G210T,C241T,G1048T,C3037T,G4181T,C6402T,C7124T,C8986T,G9053T,C10029T,A10323G,A11201G,C14408T,G15451A,C16466T,T17694C,C19220T,C21618G,T22917G,C22995A,A23403G,C23604G,G24410A,C25469T,T26767C,C27874T,A28461G,G28881T,G28916T,G29254T,G29402T,G29742T	28248-28253,28271			A10323G|20H	T17694C,G29254T	0	1	2	3		M:I82T,N:D63G,N:R203M,N:G215C,N:D377Y,ORF1a:K261N,ORF1a:A1306S,ORF1a:P2046L,ORF1a:P2287S,ORF1a:V2930L,ORF1a:T3255I,ORF1a:K3353R,ORF1a:T3646A,ORF1b:P314L,ORF1b:G662S,ORF1b:P1000L,ORF1b:A1918V,ORF3a:S26L,ORF7b:T40I,ORF9b:T60A,S:T19R,S:L452R,S:T478K,S:D614G,S:P681R,S:D950N	ORF8:D119-,ORF8:F120-		434-435,2790-2791,9026-9027,11332,19276-19570,21147-21386,21717-22290,23964-23965,25672-25673,25963-25964,27512-27808		Charité_RdRp_F:G15451A,HKU_N_R:G29254T,ChinaCDC_N_F:G28881T	89184	54	29836	3000	41.4444	mediocre	1419	10	0	good	0	24	-2	0	good	6		0
Armenia/IMB5-12/2021	21J (Delta)	AY.122	74.7264	mediocre	30	6	0	0	26	2	0	2634	0	2	G210T,C241T,G1048T,C3037T,G4181T,C6402T,C7124T,G7495T,C8986T,G9053T,C10029T,A11201G,C14408T,G15451A,C16466T,C19220T,T22917G,C22995A,A23403G,C23604G,G24410A,C25469T,T26767C,C27874T,A28384T,A28461G,G28881T,G28916T,G29402T,G29742T	28248-28253				G7495T,A28384T	0	0	2	2		M:I82T,N:D63G,N:R203M,N:G215C,N:D377Y,ORF1a:K261N,ORF1a:A1306S,ORF1a:P2046L,ORF1a:P2287S,ORF1a:M2410I,ORF1a:V2930L,ORF1a:T3255I,ORF1a:T3646A,ORF1b:P314L,ORF1b:G662S,ORF1b:P1000L,ORF1b:A1918V,ORF3a:S26L,ORF7b:T40I,ORF9b:Q34L,ORF9b:T60A,S:L452R,S:T478K,S:D614G,S:P681R,S:D950N	ORF8:D119-,ORF8:F120-		434-435,1130-1131,7672-7968,9811-9812,11332,12695,12789,17845,19276-19570,19912-20496,21147-22290,24245,24981-24982,27512-27808,27858,28270-28271		Charité_RdRp_F:G15451A,ChinaCDC_N_F:G28881T	89201	54	29836	3000	86.4444	mediocre	2634	10	0	good	0	24	-6	0	good	2		0
Armenia/IMB5-11/2021	21J (Delta)	AY.122	41.9136	mediocre	32	7	0	0	27	2	0	2048	0	2	G210T,C241T,G1048T,C3037T,G4181T,C6402T,C7124T,C8986T,G9053T,C10029T,A11201G,A11332G,G13726A,C14408T,G15451A,C16466T,C19220T,T22917G,C22995A,A23403G,T23600C,C23604G,G24410A,C25047T,C25469T,T26767C,C27874T,A28461G,G28881T,G28916T,G29402T,G29742T	28248-28253,28271				G13726A,T23600C,C25047T	0	0	3	3		M:I82T,N:D63G,N:R203M,N:G215C,N:D377Y,ORF1a:K261N,ORF1a:A1306S,ORF1a:P2046L,ORF1a:P2287S,ORF1a:V2930L,ORF1a:T3255I,ORF1a:T3646A,ORF1b:V87I,ORF1b:P314L,ORF1b:G662S,ORF1b:P1000L,ORF1b:A1918V,ORF3a:S26L,ORF7b:T40I,ORF9b:T60A,S:L452R,S:T478K,S:D614G,S:S680P,S:P681R,S:D950N,S:P1162L	ORF8:D119-,ORF8:F120-		434-435,19276-19570,20232-20496,21428-22290,23964-23965,24245,24981-24982,27191-27808		Charité_RdRp_F:G15451A,ChinaCDC_N_F:G28881T	89184	54	29836	3000	64.7407	mediocre	2048	10	0	good	0	24	-5	0	good	3		0
Armenia/IMB5-16/2021	21J (Delta)	AY.122	18.9064	good	34	6	0	0	26	2	0	1474	0	3	G210T,C241T,G1048T,C3037T,G4181T,C6402T,C7124T,C8986T,G9053T,G9473A,C10029T,A11201G,A11332G,C14120T,C14408T,G15451A,C16466T,C19220T,C19983T,G20937T,T22917G,C22995A,A23403G,C23604G,G24410A,C25469T,T26767C,C27874T,A28461G,G28881T,G28916T,G29402T,G29742T,G29779T	28248-28253			C14120T|20I	G9473A,C19983T,G29779T	0	1	3	4		M:I82T,N:D63G,N:R203M,N:G215C,N:D377Y,ORF1a:K261N,ORF1a:A1306S,ORF1a:P2046L,ORF1a:P2287S,ORF1a:V2930L,ORF1a:A3070T,ORF1a:T3255I,ORF1a:T3646A,ORF1b:P218L,ORF1b:P314L,ORF1b:G662S,ORF1b:P1000L,ORF1b:A1918V,ORF3a:S26L,ORF7b:T40I,ORF9b:T60A,S:L452R,S:T478K,S:D614G,S:P681R,S:D950N	ORF8:D119-,ORF8:F120-		434-435,3412-3413,9811-9812,10619-10620,11990-11991,16255-16256,19276-19570,21428-22290,23964-23965,24245,24981-24982,27512-27808,28270-28271		Charité_RdRp_F:G15451A,ChinaCDC_N_F:G28881T,Pasteur_IP4_P:C14120T	89185	54	29836	3000	43.4815	mediocre	1474	10	0	good	0	24	-1	0	good	7		0
Armenia/IMB5-15/2021	21J (Delta)	AY.122	16.2379	good	33	7	0	0	25	2	0	1388	0	2	G210T,C241T,T505C,G1048T,C3037T,G4181T,C6402T,C6730T,C7124T,C8986T,G9053T,C10029T,A11201G,A11332G,C14408T,G15451A,C16466T,C19220T,G20937T,C21618G,T22917G,C22995A,A23403G,C23604G,G24410A,C25469T,T26767C,C27874T,A28461G,G28881T,G28916T,G29402T,G29742T	28248-28253,28271				T505C,C6730T	0	0	2	2		M:I82T,N:D63G,N:R203M,N:G215C,N:D377Y,ORF1a:K261N,ORF1a:A1306S,ORF1a:P2046L,ORF1a:P2287S,ORF1a:V2930L,ORF1a:T3255I,ORF1a:T3646A,ORF1b:P314L,ORF1b:G662S,ORF1b:P1000L,ORF1b:A1918V,ORF3a:S26L,ORF7b:T40I,ORF9b:T60A,S:T19R,S:L452R,S:T478K,S:D614G,S:P681R,S:D950N	ORF8:D119-,ORF8:F120-		434-435,6847-7058,10619-10620,19276-19570,19884-19885,21717-22290,23964-23965,24981-24982,27512-27808		Charité_RdRp_F:G15451A,ChinaCDC_N_F:G28881T	89180	54	29836	3000	40.2963	mediocre	1388	10	0	good	0	24	-6	0	good	2		0
Armenia/IMB6-2/2021	21J (Delta)	AY.43	4.82372	good	31	12	0	0	29	4	0	893	0	3	G210T,C241T,G545T,C3037T,G4181T,C6402T,C7124T,C8986T,G9053T,C10029T,A11201G,C14408T,G15451A,C15952A,C16466T,C19220T,C21618G,T22917G,C22995A,A23403G,C23604G,G24410A,C25469T,T26767C,C27874T,A28299T,A28461G,G28881T,G28916T,G29402T,G29742T	22029-22034,28248-28253				G545T	0	0	1	1		M:I82T,N:Q9L,N:D63G,N:R203M,N:G215C,N:D377Y,ORF1a:G94C,ORF1a:A1306S,ORF1a:P2046L,ORF1a:P2287S,ORF1a:V2930L,ORF1a:T3255I,ORF1a:T3646A,ORF1b:P314L,ORF1b:G662S,ORF1b:L829I,ORF1b:P1000L,ORF1b:A1918V,ORF3a:S26L,ORF7b:T40I,ORF9b:S6C,ORF9b:T60A,S:T19R,S:R158G,S:L452R,S:T478K,S:D614G,S:P681R,S:D950N	ORF8:D119-,ORF8:F120-,S:E156-,S:F157-		434-435,8905-8906,9026-9027,9811-9812,11332,11990-11991,16255-16256,19276-19570,19884-19885,21717-21990,23964-23965,24981-24982,25100-25101,25672-25673,25963-25964,27512-27808,28270-28271		Charité_RdRp_F:G15451A,ChinaCDC_N_F:G28881T,USCDC_N1_F:A28299T	89171	54	29836	3000	21.963	good	893	10	0	good	0	24	-7	0	good	1		0
Armenia/IMB5-24/2021	21J (Delta)	B.1.617.2	9.20111	good	35	13	0	0	28	4	0	1119	0	2	G210T,C241T,C3037T,G4181T,C6402T,T6661C,C7124T,C7735A,C8986T,G9053T,C10029T,A11201G,A11332G,C11339T,A12410G,C12525T,C13329T,C14408T,G15451A,C16466T,C19220T,C21618G,T22917G,C22995A,A23403G,C23604G,G24410A,C25469T,T26767C,C27874T,A28461G,G28881T,G28916T,G29402T,G29742T	22029-22034,28248-28253,28271				T6661C,C7735A,C11339T,A12410G,C12525T,C13329T	0	0	6	6		M:I82T,N:D63G,N:R203M,N:G215C,N:D377Y,ORF1a:A1306S,ORF1a:P2046L,ORF1a:P2287S,ORF1a:V2930L,ORF1a:T3255I,ORF1a:T3646A,ORF1a:I4049V,ORF1a:T4087I,ORF1a:T4355I,ORF1b:P314L,ORF1b:G662S,ORF1b:P1000L,ORF1b:A1918V,ORF3a:S26L,ORF7b:T40I,ORF9b:T60A,S:T19R,S:R158G,S:L452R,S:T478K,S:D614G,S:P681R,S:D950N	ORF8:D119-,ORF8:F120-,S:E156-,S:F157-		434-435,8905-8906,9811-9812,19276-19570,19884-19885,21147-21386,21717-21990,23964-23965,24245,24981-24982,27512-27808		Charité_RdRp_F:G15451A,ChinaCDC_N_F:G28881T	89146	54	29836	3000	30.3333	mediocre	1119	10	0	good	0	24	-2	0	good	6		0
Armenia/IMB6-4/2021	21J (Delta)	AY.122	17.4538	good	36	7	0	0	26	2	0	1428	0	2	G210T,C241T,G1048T,C3037T,C3177A,G4181T,C5512T,C6402T,C7124T,C8389T,C8986T,G9053T,C10029T,A11201G,C14408T,G15451A,C16466T,C17304T,C19220T,G20937T,C21412A,C21618G,T22917G,C22995A,A23403G,C23604G,G24410A,C25469T,T26767C,C27874T,G28881T,G28916T,G29041C,G29402T,C29627T,G29742T	28248-28253,28271				C3177A,C5512T,C8389T,C17304T,C21412A,G29041C,C29627T	0	0	7	7		M:I82T,N:R203M,N:G215C,N:K256N,N:D377Y,ORF1a:K261N,ORF1a:P971H,ORF1a:A1306S,ORF1a:P2046L,ORF1a:P2287S,ORF1a:V2930L,ORF1a:T3255I,ORF1a:T3646A,ORF1b:P314L,ORF1b:G662S,ORF1b:P1000L,ORF1b:A1918V,ORF1b:L2649I,ORF3a:S26L,ORF7b:T40I,S:T19R,S:L452R,S:T478K,S:D614G,S:P681R,S:D950N	ORF8:D119-,ORF8:F120-		434-435,3412-3413,8905-8906,10065-10066,11332,11990-11991,16255-16256,19276-19570,21147-21386,21717-22290,23964-23965,24981-24982,25963-25964,26561-26562,27512-27808,28461		Charité_RdRp_F:G15451A,ChinaCDC_N_F:G28881T	89168	54	29836	3000	41.7778	mediocre	1428	10	0	good	0	24	-1	0	good	7		0
Armenia/IMB6-1/2021	21J (Delta)	AY.122	4.71051	good	35	13	0	0	28	4	0	886	0	2	G210T,C241T,G495A,G1048T,C3037T,G4181T,C6402T,C7124T,C8986T,G9053T,C10029T,A11201G,A11332G,C14408T,G15451A,C16466T,C19220T,G20937T,C21618G,T22917G,C22995A,A23403G,C23604G,G24410A,C25427T,C25469T,T26767C,C27874T,A28461G,G28881T,G28916T,G29402T,C29627T,C29708T,G29742T	22029-22034,28248-28253,28271				G495A,C25427T,C29627T,C29708T	0	0	4	4		M:I82T,N:D63G,N:R203M,N:G215C,N:D377Y,ORF1a:R77Q,ORF1a:K261N,ORF1a:A1306S,ORF1a:P2046L,ORF1a:P2287S,ORF1a:V2930L,ORF1a:T3255I,ORF1a:T3646A,ORF1b:P314L,ORF1b:G662S,ORF1b:P1000L,ORF1b:A1918V,ORF3a:T12I,ORF3a:S26L,ORF7b:T40I,ORF9b:T60A,S:T19R,S:R158G,S:L452R,S:T478K,S:D614G,S:P681R,S:D950N	ORF8:D119-,ORF8:F120-,S:E156-,S:F157-		434-435,2790-2791,3412-3413,8905-8906,9026-9027,9811-9812,10619-10620,16255-16256,19276-19570,21717-21990,23964-23965,24981-24982,27512-27808		Charité_RdRp_F:G15451A,ChinaCDC_N_F:G28881T	89146	54	29836	3000	21.7037	good	886	10	0	good	0	24	-4	0	good	4		0
Armenia/IMB5-14/2021	20I (Alpha, V1)	B.1.1.7	16.6887	good	38	19	0	0	26	6	0	1403	0	6	C241T,C2721T,C3037T,C3267T,A4070G,C5388A,C5986T,T6954C,A7863G,T9127C,C11653A,C14408T,C14676T,C15279T,T16176C,G18028A,A23063T,C23271A,A23403G,C23604A,C23709T,T24506G,G24914C,T25711C,G25785T,C27972T,G28048T,A28095T,A28111G,G28280C,A28281T,T28282A,G28881A,G28882A,G28883C,C28977T,G29195T,G29764A	11288-11296,21765-21770,21992-21994,28271				C2721T,A4070G,A7863G,T9127C,C11653A,G18028A,T25711C,G29195T	0	0	8	8		N:D3L,N:R203K,N:G204R,N:S235F,N:A308S,ORF1a:A819V,ORF1a:T1001I,ORF1a:T1269A,ORF1a:A1708D,ORF1a:I2230T,ORF1a:K2533R,ORF1b:P314L,ORF1b:A1521T,ORF3a:Y107H,ORF3a:W131C,ORF8:Q27*,ORF8:R52I,ORF8:K68*,ORF8:Y73C,S:N501Y,S:A570D,S:D614G,S:P681H,S:T716I,S:S982A,S:D1118H	ORF1a:S3675-,ORF1a:G3676-,ORF1a:F3677-,S:H69-,S:V70-,S:Y144-		434-435,913,10105,12695,12789,15096,19276-19570,20232-20496,21147-21682,22251,24245,27512-27808,29585		HKU_N_P:G29195T,ChinaCDC_N_F:G28881A;G28882A;G28883C,ChinaCDC_N_R:C28977T,USCDC_N2_P:G29195T	89109	54	29836	3000	40.8519	mediocre	1403	10	0	good	0	24	0	0	good	8		0
Armenia/IMB6-8/2021	21J (Delta)	AY.122	4.6624	good	32	13	0	0	26	4	0	883	0	2	G210T,C241T,G1048T,C3037T,G4181T,C6402T,C7124T,C8986T,G9053T,C10029T,A11201G,A11332G,C14408T,G15451A,C16466T,C18261A,C19220T,G20937T,C21618G,T22917G,C22995A,A23403G,C23604G,G24410A,C25469T,T26767C,C27874T,A28461G,G28881T,G28916T,G29402T,G29742T	22029-22034,28248-28253,28271				C18261A	0	0	1	1		M:I82T,N:D63G,N:R203M,N:G215C,N:D377Y,ORF1a:K261N,ORF1a:A1306S,ORF1a:P2046L,ORF1a:P2287S,ORF1a:V2930L,ORF1a:T3255I,ORF1a:T3646A,ORF1b:P314L,ORF1b:G662S,ORF1b:P1000L,ORF1b:A1918V,ORF3a:S26L,ORF7b:T40I,ORF9b:T60A,S:T19R,S:R158G,S:L452R,S:T478K,S:D614G,S:P681R,S:D950N	ORF8:D119-,ORF8:F120-,S:E156-,S:F157-		434-435,16255-16256,19276-19570,21717-21997,23835-23836,23964-23965,24981-24982,27512-27808		Charité_RdRp_F:G15451A,ChinaCDC_N_F:G28881T	89158	54	29836	3000	21.5926	good	883	10	0	good	0	24	-7	0	good	1		0
Armenia/IMB6-10/2021	21J (Delta)	AY.122	50.8844	mediocre	31	7	0	0	24	2	0	2226	0	2	G210T,C241T,G1048T,C3037T,G4181T,C6402T,C7124T,C8986T,G9053T,C10029T,A11201G,A11332G,C14408T,G15451A,C16466T,C19220T,G20937T,C21618G,T22917G,C22995A,A23403G,C23604G,G24410A,C25469T,C25658T,T26767C,C27874T,G28881T,G28916T,G29402T,G29742T	28248-28253,28271				C25658T	0	0	1	1		M:I82T,N:R203M,N:G215C,N:D377Y,ORF1a:K261N,ORF1a:A1306S,ORF1a:P2046L,ORF1a:P2287S,ORF1a:V2930L,ORF1a:T3255I,ORF1a:T3646A,ORF1b:P314L,ORF1b:G662S,ORF1b:P1000L,ORF1b:A1918V,ORF3a:S26L,ORF3a:T89I,ORF7b:T40I,S:T19R,S:L452R,S:T478K,S:D614G,S:P681R,S:D950N	ORF8:D119-,ORF8:F120-		434-435,4996-5287,6847-7058,7672-7968,10932-10933,11990-11991,16255-16256,19276-19570,21147-21386,21717-22290,22487-22488,23835-23836,23964-23965,24981-24982,25963-25964,27512-27808,28461		Charité_RdRp_F:G15451A,ChinaCDC_N_F:G28881T	89188	54	29836	3000	71.3333	mediocre	2226	10	0	good	0	24	-7	0	good	1		0
Armenia/IMB6-6/2021	21J (Delta)	AY.122	4.61454	good	35	12	0	0	30	4	0	880	0	2	G210T,C241T,G1048T,A2514G,C3037T,C3267T,G4181T,C6402T,C7124T,C8986T,G9053T,C10029T,A11201G,A11332G,C14408T,T14910C,G15451A,C16466T,C19220T,C21618G,G22532C,T22917G,C22995A,A23403G,C23604G,G24410A,C25469T,C26013A,T26767C,C27874T,A28461G,G28881T,G28916T,G29402T,G29742T	22029-22034,28248-28253			C3267T|20I	A2514G,T14910C,G22532C,C26013A	0	1	4	5		M:I82T,N:D63G,N:R203M,N:G215C,N:D377Y,ORF1a:K261N,ORF1a:E750G,ORF1a:T1001I,ORF1a:A1306S,ORF1a:P2046L,ORF1a:P2287S,ORF1a:V2930L,ORF1a:T3255I,ORF1a:T3646A,ORF1b:P314L,ORF1b:G662S,ORF1b:P1000L,ORF1b:A1918V,ORF3a:S26L,ORF3a:F207L,ORF7b:T40I,ORF9b:T60A,S:T19R,S:R158G,S:E324Q,S:L452R,S:T478K,S:D614G,S:P681R,S:D950N	ORF8:D119-,ORF8:F120-,S:E156-,S:F157-		434-435,16255-16256,19276-19570,19884-19885,21717-21990,23964-23965,24981-24982,25963-25964,27512-27808,28270-28271		Charité_RdRp_F:G15451A,ChinaCDC_N_F:G28881T	89155	54	29836	3000	21.4815	good	880	10	0	good	0	24	0	0	good	8		0
Armenia/IMB7-2/2021	21J (Delta)	AY.122	59.4612	mediocre	30	6	0	0	24	2	0	2382	0	2	G210T,C241T,G1048T,C3037T,G4181T,A5957T,C7124T,C8986T,G9053T,C10029T,A11201G,T11597A,C13761T,C14408T,G15451A,C16466T,G20937T,G21987A,T22917G,C22995A,A23403G,C23604G,G24410A,C25469T,T26767C,C27874T,A28461G,G28881T,G28916T,G29742T	28248-28253				A5957T,T11597A,C13761T	0	0	3	3		M:I82T,N:D63G,N:R203M,N:G215C,ORF1a:K261N,ORF1a:A1306S,ORF1a:N1898Y,ORF1a:P2287S,ORF1a:V2930L,ORF1a:T3255I,ORF1a:T3646A,ORF1a:C3778S,ORF1b:P314L,ORF1b:G662S,ORF1b:P1000L,ORF3a:S26L,ORF7b:T40I,ORF9b:T60A,S:G142D,S:L452R,S:T478K,S:D614G,S:P681R,S:D950N	ORF8:D119-,ORF8:F120-		434-435,1313-1595,3201,3412-3413,5260-5287,6139-6140,6402,6847-7058,9811-9812,11332,16255-16256,16486-16770,19220,19276-19570,19884-19885,20232-20496,21428-21682,22014-22290,22487-22488,22661,23835-23836,23964-23965,24981-24982,25963-25964,26561-26562,27512-27808,28270-28271,29357-29510		Charité_RdRp_F:G15451A,ChinaCDC_N_F:G28881T	89201	54	29836	3000	77.1111	mediocre	2382	10	0	good	0	24	-5	0	good	3		0
Armenia/IMB6-7/2021	21J (Delta)	AY.110	4.69444	good	28	21	0	0	23	7	0	885	0	2	G210T,C241T,C912A,C3037T,G4181T,C7124T,C8986T,G9053T,C10029T,A11201G,C14408T,G15451A,C16466T,C19220T,C21618G,T22917G,C22995A,A23403G,C23604G,G24410A,C25469T,T26767C,G26951C,C27874T,G28881T,G28916T,G29402T,G29742T	686-694,22029-22034,28248-28253				G26951C	0	0	1	1		M:I82T,N:R203M,N:G215C,N:D377Y,ORF1a:S216Y,ORF1a:A1306S,ORF1a:P2287S,ORF1a:V2930L,ORF1a:T3255I,ORF1a:T3646A,ORF1b:P314L,ORF1b:G662S,ORF1b:P1000L,ORF1b:A1918V,ORF3a:S26L,ORF7b:T40I,S:T19R,S:R158G,S:L452R,S:T478K,S:D614G,S:P681R,S:D950N	ORF1a:K141-,ORF1a:S142-,ORF1a:F143-,ORF8:D119-,ORF8:F120-,S:E156-,S:F157-		434-435,6402,11332,11990-11991,16255-16256,19276-19570,21717-21990,23964-23965,24981-24982,25963-25964,26561-26562,27512-27808,28270-28271,28461		Charité_RdRp_F:G15451A,ChinaCDC_N_F:G28881T	89149	54	29836	3000	21.6667	good	885	10	0	good	0	24	-7	0	good	1		0
Armenia/IMB6-5/2021	21J (Delta)	AY.122	4.77503	good	30	13	0	0	23	4	0	890	0	2	G210T,C241T,G1048T,C3037T,T3160C,G4181T,C7124T,C8986T,G9053T,C10029T,A11201G,T11440C,C14408T,G15451A,C16466T,C19220T,C21618G,T22917G,C22995A,A23403G,C23604G,G24410A,C25469T,T26767C,C27874T,G28881T,G28916T,G29402T,G29742T,C29774T	22029-22034,28248-28253,28271				T3160C,T11440C,C29774T	0	0	3	3		M:I82T,N:R203M,N:G215C,N:D377Y,ORF1a:K261N,ORF1a:A1306S,ORF1a:P2287S,ORF1a:V2930L,ORF1a:T3255I,ORF1a:T3646A,ORF1b:P314L,ORF1b:G662S,ORF1b:P1000L,ORF1b:A1918V,ORF3a:S26L,ORF7b:T40I,S:T19R,S:R158G,S:L452R,S:T478K,S:D614G,S:P681R,S:D950N	ORF8:D119-,ORF8:F120-,S:E156-,S:F157-		434-435,3201,3412-3413,6402,9811-9812,10065-10066,11332,11990-11991,16255-16256,19276-19570,21717-21990,23964-23965,24981-24982,25963-25964,26561-26562,27512-27808,28461		Charité_RdRp_F:G15451A,ChinaCDC_N_F:G28881T	89166	54	29836	3000	21.8519	good	890	10	0	good	0	24	-5	0	good	3		0
Armenia/IMB6-9/2021	21J (Delta)	AY.122	9.08299	good	39	13	0	0	31	4	0	888	0	4	G210T,C241T,G1048T,C3037T,G4181T,C6402T,C7124T,C8986T,G9053T,C10029T,C10198T,A11201G,C12738T,C13721T,C14408T,G15451A,C15656T,C16466T,G18677T,C19220T,G20937T,A21137G,C21618G,T22917G,C22995A,A23083C,A23403G,C23604G,G24410A,C25469T,T26767C,C27874T,G28179A,G28881T,G28916T,C28948T,G29239T,G29402T,G29742T	22029-22034,28248-28253,28271			C10198T|21L	C12738T,C13721T,C15656T,G18677T,A21137G,A23083C,G28179A,C28948T,G29239T	0	1	9	10		M:I82T,N:R203M,N:G215C,N:M322I,N:D377Y,ORF1a:K261N,ORF1a:A1306S,ORF1a:P2046L,ORF1a:P2287S,ORF1a:V2930L,ORF1a:T3255I,ORF1a:T3646A,ORF1a:T4158I,ORF1b:P85L,ORF1b:P314L,ORF1b:G662S,ORF1b:T730I,ORF1b:P1000L,ORF1b:R1737L,ORF1b:A1918V,ORF1b:K2557R,ORF3a:S26L,ORF7b:T40I,ORF8:G96S,S:T19R,S:R158G,S:L452R,S:T478K,S:D614G,S:P681R,S:D950N	ORF8:D119-,ORF8:F120-,S:E156-,S:F157-		434-435,3412-3413,9026-9027,9811-9812,10932-10933,11332,16255-16256,19276-19570,19884-19885,21717-21990,23964-23965,24981-24982,25963-25964,27512-27808,28461		Charité_RdRp_F:G15451A,HKU_N_R:G29239T,ChinaCDC_N_F:G28881T,ChinaCDC_N_P:C28948T	89130	54	29836	3000	21.7778	good	888	10	0	good	0	24	5	20.8333	good	13		0
Armenia/IMB6-11/2021	21J (Delta)	B.1.617.2	9.2461	good	32	13	0	0	24	4	0	1121	0	2	G210T,C241T,C3037T,G4181T,C6402T,C7124T,T8656C,C8986T,G9053T,C10029T,A11201G,A11332G,C14408T,G15451A,C16466T,C19220T,T19982C,C21618G,T22917G,C22995A,A23403G,C23604G,G24199A,G24410A,C25469T,T26767C,C27874T,G28881T,G28916T,C29077T,G29402T,G29742T	22029-22034,28248-28253,28271				T8656C,T19982C,G24199A,C29077T	0	0	4	4		M:I82T,N:R203M,N:G215C,N:D377Y,ORF1a:A1306S,ORF1a:P2046L,ORF1a:P2287S,ORF1a:V2930L,ORF1a:T3255I,ORF1a:T3646A,ORF1b:P314L,ORF1b:G662S,ORF1b:P1000L,ORF1b:A1918V,ORF1b:V2172A,ORF3a:S26L,ORF7b:T40I,S:T19R,S:R158G,S:L452R,S:T478K,S:D614G,S:P681R,S:D950N	ORF8:D119-,ORF8:F120-,S:E156-,S:F157-		434-435,8905-8906,11990-11991,19276-19570,21147-21386,21717-21990,23964-23965,24981-24982,25100-25101,25963-25964,27512-27808,28461		Charité_RdRp_F:G15451A,ChinaCDC_N_F:G28881T	89158	54	29836	3000	30.4074	mediocre	1121	10	0	good	0	24	-4	0	good	4		0
Armenia/IMB7-6/2021	21J (Delta)	AY.122	61.8836	mediocre	35	6	0	0	25	2	0	2397	0	2	G210T,C241T,G1048T,C3037T,A3872G,G4181T,C6402T,C7124T,C8986T,G9053T,C10029T,A11201G,C12141T,C14408T,G15451A,C16466T,C19983T,G20937T,G21987A,T22917G,C22995A,A23403G,C23604G,G24410A,G25249T,A25453G,C25469T,G26227T,T26767C,C27874T,G28881T,G28916T,G29543T,C29545T,G29742T	28248-28253			G29543T|21D	A3872G,C12141T,C19983T,G25249T,A25453G,G26227T,C29545T	0	1	7	8		M:I82T,N:R203M,N:G215C,ORF1a:K261N,ORF1a:I1203V,ORF1a:A1306S,ORF1a:P2046L,ORF1a:P2287S,ORF1a:V2930L,ORF1a:T3255I,ORF1a:T3646A,ORF1a:T3959I,ORF1b:P314L,ORF1b:G662S,ORF1b:P1000L,ORF3a:K21E,ORF3a:S26L,ORF7b:T40I,S:G142D,S:L452R,S:T478K,S:D614G,S:P681R,S:D950N,S:M1229I	ORF8:D119-,ORF8:F120-		434-435,1313-1595,3201,3412-3413,4996-5012,5257-5287,6847-7058,10065-10066,11332,11990-11991,16486-16770,19220,19276-19570,19884-19885,20232-20496,21428-21683,22014-22290,22661,23964-23965,24981-24982,25100-25101,25963-25964,27512-27808,28270-28271,28461,29357-29510		Charité_RdRp_F:G15451A,ChinaCDC_N_F:G28881T	89181	54	29836	3000	77.6667	mediocre	2397	10	0	good	0	24	3	12.5	good	11		0
Armenia/IMB7-9/2021	21J (Delta)	AY.122	4.01483	good	32	7	0	0	26	2	0	841	0	3	G210T,C241T,G1048T,C3037T,G4181T,C6402T,C7124T,C7164T,C8986T,G9053T,C10029T,A11201G,T12645C,C14408T,G15451A,C16466T,G17334T,C21618G,G21987A,T22917G,C22995A,A23403G,C23604G,G24410A,C25469T,T26767C,C27874T,G28881T,G28916T,C29250T,G29402T,G29742T	28248-28253,28271				C7164T,T12645C,G17334T,C29250T	0	0	4	4		M:I82T,N:R203M,N:G215C,N:P326L,N:D377Y,ORF1a:K261N,ORF1a:A1306S,ORF1a:P2046L,ORF1a:P2287S,ORF1a:T2300I,ORF1a:V2930L,ORF1a:T3255I,ORF1a:T3646A,ORF1a:I4127T,ORF1b:P314L,ORF1b:G662S,ORF1b:P1000L,ORF3a:S26L,ORF7b:T40I,S:T19R,S:G142D,S:L452R,S:T478K,S:D614G,S:P681R,S:D950N	ORF8:D119-,ORF8:F120-		434-435,1130-1131,1628-1629,3412-3413,3541,5260-5287,6139-6140,6847-7058,9811-9812,10619-10620,10932-10933,11332,19220,22014-22290,22661,23835-23836,23964-23965,24981-24982,27512-27808,28461		Charité_RdRp_F:G15451A,HKU_N_R:C29250T,ChinaCDC_N_F:G28881T	89184	54	29836	3000	20.037	good	841	10	0	good	0	24	-4	0	good	4		0
Armenia/IMB7-11/2021	21J (Delta)	AY.122	26.8861	good	31	6	0	0	23	2	0	1700	0	2	G210T,C241T,G495A,G1048T,C3037T,G4181T,C7124T,C8986T,G9053T,C10029T,A11201G,C14408T,G15451A,C16466T,G20937T,C21618G,T22917G,C22995A,A23403G,C23604G,G24410A,C25427T,C25469T,T26767C,C27874T,G28881T,G28916T,G29402T,C29627T,C29708T,G29742T	28248-28253				G495A,C25427T,C29627T,C29708T	0	0	4	4		M:I82T,N:R203M,N:G215C,N:D377Y,ORF1a:R77Q,ORF1a:K261N,ORF1a:A1306S,ORF1a:P2287S,ORF1a:V2930L,ORF1a:T3255I,ORF1a:T3646A,ORF1b:P314L,ORF1b:G662S,ORF1b:P1000L,ORF3a:T12I,ORF3a:S26L,ORF7b:T40I,S:T19R,S:L452R,S:T478K,S:D614G,S:P681R,S:D950N	ORF8:D119-,ORF8:F120-		434-435,1130-1131,3412-3413,5260-5287,6139-6140,6402,6847-7058,8905-8906,9811-9812,11332,11990-11991,19220,19276-19570,20232-20496,21717-22290,22661,23835-23836,23964-23965,24981-24982,25963-25964,27512-27808,28270-28271,28461		Charité_RdRp_F:G15451A,ChinaCDC_N_F:G28881T	89197	54	29836	3000	51.8519	mediocre	1700	10	0	good	0	24	-4	0	good	4		0
Armenia/IMB8-2/2021	21J (Delta)	AY.122	1.06778	good	34	6	0	0	27	2	0	579	0	2	G210T,C241T,G1048T,C3037T,G4181T,C5986T,C6402T,C7124T,C8986T,G9053T,C10029T,A11201G,A11332G,C14408T,G15451A,A15860C,C16466T,C19220T,G20937T,C21618G,G21987A,T22917G,C22995A,A23403G,C23604G,G24410A,C25469T,T26767C,C27874T,A28461G,G28881T,G28916T,G29402T,G29742T	28248-28253			C5986T|20I	A15860C	0	1	1	2		M:I82T,N:D63G,N:R203M,N:G215C,N:D377Y,ORF1a:K261N,ORF1a:A1306S,ORF1a:P2046L,ORF1a:P2287S,ORF1a:V2930L,ORF1a:T3255I,ORF1a:T3646A,ORF1b:P314L,ORF1b:G662S,ORF1b:K798T,ORF1b:P1000L,ORF1b:A1918V,ORF3a:S26L,ORF7b:T40I,ORF9b:T60A,S:T19R,S:G142D,S:L452R,S:T478K,S:D614G,S:P681R,S:D950N	ORF8:D119-,ORF8:F120-		9026-9027,19484,22014-22290,27512-27808,28270-28271		Charité_RdRp_F:G15451A,ChinaCDC_N_F:G28881T	89185	54	29836	3000	10.3333	good	579	10	0	good	0	24	-3	0	good	5		0
Armenia/IMB8-1/2021	21J (Delta)	AY.122	25.9345	good	39	7	0	0	29	2	0	1675	0	3	G210T,C241T,C346T,G1048T,T1947C,C3037T,G4181T,C6402T,C7124T,C8986T,G9053T,T9202C,C10029T,A11201G,A11332G,A11728G,C12789T,C14408T,G15451A,C16466T,C19220T,C19983T,G20937T,C21618G,G22706T,T22917G,C22995A,A23403G,C23604G,G24410A,C25469T,T26767C,G27506T,C27874T,A28461G,G28881T,G28916T,G29402T,G29742T	28248-28253,28271				C346T,T1947C,T9202C,A11728G,C12789T,C19983T,G22706T,G27506T	0	0	8	8		M:I82T,N:D63G,N:R203M,N:G215C,N:D377Y,ORF1a:K261N,ORF1a:V561A,ORF1a:A1306S,ORF1a:P2046L,ORF1a:P2287S,ORF1a:V2930L,ORF1a:T3255I,ORF1a:T3646A,ORF1a:T4175I,ORF1b:P314L,ORF1b:G662S,ORF1b:P1000L,ORF1b:A1918V,ORF3a:S26L,ORF7a:G38V,ORF7b:T40I,ORF9b:T60A,S:T19R,S:V382L,S:L452R,S:T478K,S:D614G,S:P681R,S:D950N	ORF8:D119-,ORF8:F120-		2526-2527,5260-5287,6847-7058,19276-19570,20232-20496,21717-22290,24245,26034,27512-27808		Charité_RdRp_F:G15451A,ChinaCDC_N_F:G28881T,Pasteur_IP2_R:C12789T	89156	54	29836	3000	50.9259	mediocre	1675	10	0	good	0	24	0	0	good	8		0
Armenia/IMB8-4/2021	21J (Delta)	AY.122	9.32984	good	37	7	0	0	29	2	0	1117	0	2	G210T,C241T,G1048T,C3037T,G4181T,C6402T,C6539T,C7124T,C8986T,G9053T,C10029T,A11201G,A11332G,C14408T,G15451A,T16176C,C16466T,C19220T,C21618G,G21987A,G22335T,T22917G,C22995A,A23403G,C23604G,G24410A,G25352A,C25469T,C25572T,T26767C,C27874T,A28461G,G28881T,G28916T,G29402T,C29627T,G29742T	28248-28253,28271			T16176C|20I	C6539T,G22335T,G25352A,C25572T,C29627T	0	1	5	6		M:I82T,N:D63G,N:R203M,N:G215C,N:D377Y,ORF1a:K261N,ORF1a:A1306S,ORF1a:P2046L,ORF1a:H2092Y,ORF1a:P2287S,ORF1a:V2930L,ORF1a:T3255I,ORF1a:T3646A,ORF1b:P314L,ORF1b:G662S,ORF1b:P1000L,ORF1b:A1918V,ORF3a:S26L,ORF7b:T40I,ORF9b:T60A,S:T19R,S:G142D,S:W258L,S:L452R,S:T478K,S:D614G,S:P681R,S:D950N,S:V1264M	ORF8:D119-,ORF8:F120-		5260-5287,19484,20232-20496,22014-22290,25053-25301,27512-27808		Charité_RdRp_F:G15451A,ChinaCDC_N_F:G28881T	89164	54	29836	3000	30.2593	mediocre	1117	10	0	good	0	24	1	4.16667	good	9		0
Armenia/IMB8-5/2021	21J (Delta)	AY.122	25.9722	good	36	7	0	0	26	2	0	1676	0	2	G210T,C241T,G1048T,G1874T,C3037T,G4181T,A4485G,C5526T,C6402T,C7124T,C8986T,G9053T,C10029T,C10615T,A11201G,A11332G,A14253G,C14408T,G15451A,C16466T,C19220T,C21618G,T22917G,C22995A,A23403G,C23604G,G24410A,C24916T,C25469T,G26227T,T26767C,C27874T,G28881T,G28916T,G29402T,G29742T	28248-28253,28271				G1874T,A4485G,C5526T,C10615T,A14253G,C24916T,G26227T	0	0	7	7		M:I82T,N:R203M,N:G215C,N:D377Y,ORF1a:K261N,ORF1a:A537S,ORF1a:A1306S,ORF1a:K1407R,ORF1a:T1754I,ORF1a:P2046L,ORF1a:P2287S,ORF1a:V2930L,ORF1a:T3255I,ORF1a:T3646A,ORF1b:P314L,ORF1b:G662S,ORF1b:P1000L,ORF1b:A1918V,ORF3a:S26L,ORF7b:T40I,S:T19R,S:L452R,S:T478K,S:D614G,S:P681R,S:D950N	ORF8:D119-,ORF8:F120-		5260-5287,6847-7058,13892,19276-19570,20232-20496,21717-22290,24245,24981-24982,27512-27808,28461		Charité_RdRp_F:G15451A,ChinaCDC_N_F:G28881T	89168	54	29836	3000	50.963	mediocre	1676	10	0	good	0	24	-1	0	good	7		0
Armenia/IMB8-6/2021	21J (Delta)	B.1.617.2	18.6005	good	39	7	0	0	32	2	0	1374	0	3	G210T,C241T,C3037T,G3452T,G4181T,C6402T,C7124T,C8986T,G9053T,A9437G,C10029T,C11173T,A11201G,A11332G,G12080A,C14408T,G15451A,C16466T,C19220T,C21618G,C21846T,G21987A,T22917G,C22995A,A23403G,C23604G,G24410A,G25166C,C25469T,G25687T,T26767C,C27874T,A28461G,G28881T,G28916T,C29200T,G29402T,G29474T,G29742T	28248-28253,28271			C21846T|21J&21K&21F&21H&21B&21M	G3452T,A9437G,C11173T,G12080A,G25166C,G25687T,C29200T,G29474T	0	1	8	9		M:I82T,N:D63G,N:R203M,N:G215C,N:D377Y,N:D401Y,ORF1a:V1063F,ORF1a:A1306S,ORF1a:P2046L,ORF1a:P2287S,ORF1a:V2930L,ORF1a:T3058A,ORF1a:T3255I,ORF1a:T3646A,ORF1a:A3939T,ORF1b:P314L,ORF1b:G662S,ORF1b:P1000L,ORF1b:A1918V,ORF3a:S26L,ORF3a:A99S,ORF7b:T40I,ORF9b:T60A,S:T19R,S:T95I,S:G142D,S:L452R,S:T478K,S:D614G,S:P681R,S:D950N,S:E1202Q	ORF8:D119-,ORF8:F120-		5260-5287,6847-7058,19276-19570,20232-20496,22014-22290,27512-27808		Charité_RdRp_F:G15451A,ChinaCDC_N_F:G28881T,USCDC_N2_P:C29200T	89156	54	29836	3000	39.7778	mediocre	1374	10	0	good	0	24	4	16.6667	good	12		0
Armenia/IMB8-7/2021	21J (Delta)	AY.122	35.8632	mediocre	39	7	0	0	28	2	0	1913	0	2	G210T,C241T,G1048T,C3037T,G4181T,C6402T,A6733C,C7124T,C8986T,G9053T,C10029T,A11201G,A11332G,G12514T,C14408T,G15253A,G15451A,C16466T,C18568G,C19220T,C20790T,G21987A,C21997T,T22917G,C22995A,A23403G,C23604G,G24410A,C25469T,G25775T,G26690T,T26767C,C27874T,A28461G,G28881T,G28916T,C29095T,G29402T,G29742T	28248-28253,28271				A6733C,G12514T,G15253A,C18568G,C20790T,C21997T,G25775T,G26690T,C29095T	0	0	9	9		M:I82T,N:D63G,N:R203M,N:G215C,N:D377Y,ORF1a:K261N,ORF1a:A1306S,ORF1a:P2046L,ORF1a:P2287S,ORF1a:V2930L,ORF1a:T3255I,ORF1a:T3646A,ORF1b:P314L,ORF1b:V596I,ORF1b:G662S,ORF1b:P1000L,ORF1b:L1701V,ORF1b:A1918V,ORF3a:S26L,ORF3a:W128L,ORF7b:T40I,ORF9b:T60A,S:G142D,S:L452R,S:T478K,S:D614G,S:P681R,S:D950N	ORF8:D119-,ORF8:F120-		1313-1595,5260-5287,6847-7058,19276-19570,20232-20496,21428-21682,22014-22290,24245,27512-27808		Charité_RdRp_F:G15451A,ChinaCDC_N_F:G28881T	89156	54	29836	3000	59.7407	mediocre	1913	10	0	good	0	24	1	4.16667	good	9		0
Armenia/IMB8-8/2021	21J (Delta)	AY.43	24.2283	good	33	7	0	0	27	2	0	1629	0	3	G210T,C241T,C3037T,G4181T,C6402T,C7124T,C8986T,G9053T,C10029T,A11201G,A11332G,C14408T,C15108T,G15451A,C15952A,C16466T,C19220T,G21987A,T22917G,C22995A,A23403G,C23604G,G24410A,C25469T,T26767C,C27874T,A28299T,A28461G,G28881T,G28916T,G29402T,G29742T,C29750T	28248-28253,28271				C15108T,C29750T	0	0	2	2		M:I82T,N:Q9L,N:D63G,N:R203M,N:G215C,N:D377Y,ORF1a:A1306S,ORF1a:P2046L,ORF1a:P2287S,ORF1a:V2930L,ORF1a:T3255I,ORF1a:T3646A,ORF1b:P314L,ORF1b:G662S,ORF1b:L829I,ORF1b:P1000L,ORF1b:A1918V,ORF3a:S26L,ORF7b:T40I,ORF9b:S6C,ORF9b:T60A,S:G142D,S:L452R,S:T478K,S:D614G,S:P681R,S:D950N	ORF8:D119-,ORF8:F120-		5260-5287,6847-7058,19276-19570,20232-20496,21428-21682,22014-22290,27512-27808		Charité_RdRp_F:G15451A,ChinaCDC_N_F:G28881T,USCDC_N1_F:A28299T	89180	54	29836	3000	49.2222	mediocre	1629	10	0	good	0	24	-6	0	good	2		0
Armenia/ChVir8659/2020	19A	B.4	0	good	4	0	0	0	2	0	0	0	0	1	G1397A,G11083T,T28688C,G29742T						0	0	0	0		ORF1a:V378I,ORF1a:L3606F					USCDC_N3_F:T28688C	89591	4	29873	3000	0	good	0	10	0	good	0	24	-8	0	good	0		0
Armenia/ChVir8660/2020	19A	B.4	0	good	4	0	0	0	2	0	0	0	0	1	G1397A,G11083T,T28688C,G29742T						0	0	0	0		ORF1a:V378I,ORF1a:L3606F					USCDC_N3_F:T28688C	89582	7	29873	3000	0	good	0	10	0	good	0	24	-8	0	good	0		0
Armenia/IMB8-10/2021	21J (Delta)	AY.122	15.9112	good	36	7	0	0	29	2	0	1377	0	2	G210T,C241T,G1048T,C3037T,G4181T,C4455T,G5194T,C6402T,C7124T,C8986T,G9053T,C10029T,A11201G,A11332G,C14407T,C14408T,G15451A,C16466T,C19220T,C21618G,G21987A,T22917G,C22995A,A23403G,C23604G,G24410A,C25469T,G25838T,T26767C,C27874T,A28461G,G28790T,G28881T,G28916T,G29402T,G29742T	28248-28253,28271			C14407T|21D	C4455T,G5194T,G25838T,G28790T	0	1	4	5		M:I82T,N:D63G,N:A173S,N:R203M,N:G215C,N:D377Y,ORF1a:K261N,ORF1a:A1306S,ORF1a:A1397V,ORF1a:P2046L,ORF1a:P2287S,ORF1a:V2930L,ORF1a:T3255I,ORF1a:T3646A,ORF1b:P314F,ORF1b:G662S,ORF1b:P1000L,ORF1b:A1918V,ORF3a:S26L,ORF3a:W149L,ORF7b:T40I,ORF9b:T60A,S:T19R,S:G142D,S:L452R,S:T478K,S:D614G,S:P681R,S:D950N	ORF8:D119-,ORF8:F120-		2835-2836,2838,5260-5287,6847-7058,19276-19570,20232-20496,22014-22290,27512-27808		Charité_RdRp_F:G15451A,ChinaCDC_N_F:G28881T	89168	54	29836	3000	39.8889	mediocre	1377	10	0	good	0	24	0	0	good	8		0
Armenia/IMB8-9/2021	21J (Delta)	AY.122	3.66652	good	37	7	0	0	29	2	0	817	0	2	G210T,C241T,T505C,G1048T,C3037T,G4181T,C6402T,C6730T,C7124T,C8986T,G9053T,C10029T,A11201G,A11332G,C14408T,G15451A,C16466T,G16945T,G18149T,C19220T,G20937T,A21137G,C21618G,G21987A,T22917G,C22995A,A23403G,C23604G,G24410A,C25469T,T26767C,C27874T,A28461G,G28881T,G28916T,G29402T,G29742T	28248-28253,28271				T505C,C6730T,G16945T,G18149T,A21137G	0	0	5	5		M:I82T,N:D63G,N:R203M,N:G215C,N:D377Y,ORF1a:K261N,ORF1a:A1306S,ORF1a:P2046L,ORF1a:P2287S,ORF1a:V2930L,ORF1a:T3255I,ORF1a:T3646A,ORF1b:P314L,ORF1b:G662S,ORF1b:P1000L,ORF1b:A1160S,ORF1b:G1561V,ORF1b:A1918V,ORF1b:K2557R,ORF3a:S26L,ORF7b:T40I,ORF9b:T60A,S:T19R,S:G142D,S:L452R,S:T478K,S:D614G,S:P681R,S:D950N	ORF8:D119-,ORF8:F120-		5260-5287,6847-7058,9026-9027,19484,22014-22290,27512-27808		Charité_RdRp_F:G15451A,ChinaCDC_N_F:G28881T	89164	54	29836	3000	19.1481	good	817	10	0	good	0	24	-3	0	good	5		0
Armenia/IMB8-11/2021	21J (Delta)	AY.122	60.5515	mediocre	30	7	0	0	25	2	0	2401	0	2	G210T,C241T,G1048T,G2272T,C3037T,G4181T,C6402T,C7124T,C8986T,G9053T,C10029T,A11201G,A11332G,C14408T,G15451A,C16466T,C19220T,C22314T,T22917G,C22995A,A23403G,C23604G,G24410A,C25469T,T26767C,C27874T,A28461G,G28881T,G28916T,G29742T	28248-28253,28271				G2272T,C22314T	0	0	2	2		M:I82T,N:D63G,N:R203M,N:G215C,ORF1a:K261N,ORF1a:K669N,ORF1a:A1306S,ORF1a:P2046L,ORF1a:P2287S,ORF1a:V2930L,ORF1a:T3255I,ORF1a:T3646A,ORF1b:P314L,ORF1b:G662S,ORF1b:P1000L,ORF1b:A1918V,ORF3a:S26L,ORF7b:T40I,ORF9b:T60A,S:P251L,S:L452R,S:T478K,S:D614G,S:P681R,S:D950N	ORF8:D119-,ORF8:F120-		1001,1313-1595,5260-5287,6847-7058,19276-19570,20232-20496,21428-22290,23561,24981-24982,27512-27808,29357-29510		Charité_RdRp_F:G15451A,ChinaCDC_N_F:G28881T	89192	54	29836	3000	77.8148	mediocre	2401	10	0	good	0	24	-6	0	good	2		0
Armenia/ChVir8668/2020	20B	B.1.1	8.50694	good	19	0	0	0	13	0	0	0	0	3	C241T,C3037T,G3530A,G4285A,A5885G,A11537C,C14408T,C16848T,T19135C,G21724T,A22941T,A23403G,G26049T,G26109T,C27925T,G28881A,G28882A,G28883C,G29511T				C27925T|21F	G3530A,G4285A,A5885G,A11537C,C16848T,T19135C,G21724T,A22941T,G26049T,G26109T,G29511T	0	1	11	12		N:R203K,N:G204R,N:S413I,ORF1a:D1089N,ORF1a:T1874A,ORF1a:I3758L,ORF1b:P314L,ORF3a:L219F,ORF3a:E239D,ORF8:T11I,S:L54F,S:N460I,S:D614G					ChinaCDC_N_F:G28881A;G28882A;G28883C	89516	9	29873	3000	0	good	0	10	0	good	0	24	7	29.1667	good	15		0
Armenia/IMB11-2/2021	21J (Delta)	AY.122	4.39446	good	35	13	0	0	28	4	0	866	0	2	G210T,C241T,G1048T,C2485T,C3037T,G4181T,C6402T,C7124T,C8326T,C8986T,G9053T,C10029T,A11201G,A11332G,C14408T,G15451A,C16466T,C19220T,G20578T,C21618G,A22107T,T22917G,C22995A,A23403G,C23604G,G24410A,C25469T,C25572T,T26767C,C27874T,A28461G,G28881T,G28916T,G29402T,G29742T	22029-22034,28248-28253,28271				C2485T,C8326T,G20578T,A22107T,C25572T	0	0	5	5		M:I82T,N:D63G,N:R203M,N:G215C,N:D377Y,ORF1a:K261N,ORF1a:A1306S,ORF1a:P2046L,ORF1a:P2287S,ORF1a:V2930L,ORF1a:T3255I,ORF1a:T3646A,ORF1b:P314L,ORF1b:G662S,ORF1b:P1000L,ORF1b:A1918V,ORF1b:V2371L,ORF3a:S26L,ORF7b:T40I,ORF9b:T60A,S:T19R,S:R158G,S:K182I,S:L452R,S:T478K,S:D614G,S:P681R,S:D950N	ORF8:D119-,ORF8:F120-,S:E156-,S:F157-		19276-19570,21717-21990,27512-27808		Charité_RdRp_F:G15451A,ChinaCDC_N_F:G28881T	89146	54	29836	3000	20.963	good	866	10	0	good	0	24	-3	0	good	5		0
Armenia/IMB11-1/2021	21J (Delta)	AY.43	4.39446	good	36	13	0	0	30	4	0	866	0	3	G210T,C241T,C829T,C3037T,G4181T,C6402T,C7124T,C8986T,G9053T,C10029T,A11201G,A11332G,C14408T,G15451A,C15952A,C16466T,C18744T,C19220T,C21618G,T22917G,C22995A,A23403G,C23604G,C24130T,G24410A,C25469T,G25599T,T26767C,G27467C,C27874T,A28299T,A28461G,G28881T,G28916T,G29402T,G29742T	22029-22034,28248-28253,28271				C829T,G25599T,G27467C	0	0	3	3		M:I82T,N:Q9L,N:D63G,N:R203M,N:G215C,N:D377Y,ORF1a:A1306S,ORF1a:P2046L,ORF1a:P2287S,ORF1a:V2930L,ORF1a:T3255I,ORF1a:T3646A,ORF1b:P314L,ORF1b:G662S,ORF1b:L829I,ORF1b:P1000L,ORF1b:A1918V,ORF3a:S26L,ORF3a:W69C,ORF7a:R25T,ORF7b:T40I,ORF9b:S6C,ORF9b:T60A,S:T19R,S:R158G,S:L452R,S:T478K,S:D614G,S:P681R,S:D950N	ORF8:D119-,ORF8:F120-,S:E156-,S:F157-		19276-19570,21717-21990,27512-27808		Charité_RdRp_F:G15451A,ChinaCDC_N_F:G28881T,USCDC_N1_F:A28299T	89142	54	29836	3000	20.963	good	866	10	0	good	0	24	-5	0	good	3		0
Armenia/IMB11-3/2021	21J (Delta)	AY.121	0.992606	good	40	13	0	0	33	4	0	569	0	2	G210T,C241T,C3037T,G4181T,C6402T,C7124T,C8986T,G9053T,C10029T,A10323G,A11201G,A11332G,C13168T,C14408T,G15451A,C16466T,C16726T,C19220T,C19859T,C21618G,T22917G,C22995A,A23403G,C23557T,C23604G,C23638T,C23718T,G24410A,C25469T,G25996T,T26767C,T27638C,C27752T,C27874T,G28396A,A28461G,G28881T,G28916T,G29402T,G29742T	22029-22034,28248-28253,28271			A10323G|20H	C23638T,C23718T	0	1	2	3		M:I82T,N:D63G,N:R203M,N:G215C,N:D377Y,ORF1a:A1306S,ORF1a:P2046L,ORF1a:P2287S,ORF1a:V2930L,ORF1a:T3255I,ORF1a:K3353R,ORF1a:T3646A,ORF1b:P314L,ORF1b:G662S,ORF1b:P1000L,ORF1b:H1087Y,ORF1b:A1918V,ORF1b:A2131V,ORF3a:S26L,ORF3a:V202L,ORF7a:V82A,ORF7a:T120I,ORF7b:T40I,ORF9b:G38D,ORF9b:T60A,S:T19R,S:R158G,S:L452R,S:T478K,S:D614G,S:P681R,S:T719I,S:D950N	ORF8:D119-,ORF8:F120-,S:E156-,S:F157-		19276-19570,21717-21990		Charité_RdRp_F:G15451A,ChinaCDC_N_F:G28881T	89126	54	29836	3000	9.96296	good	569	10	0	good	0	24	-2	0	good	6		0
Armenia/IMB11-5/2021	21J (Delta)	AY.122	4.41	good	35	13	0	0	25	4	0	867	0	2	G210T,C241T,G1048T,C3037T,T4159A,G4181T,C6402T,C7124T,C7279T,C8986T,G9053T,C10029T,A11201G,A11332G,A12765G,C14408T,G15451A,C16466T,C19220T,G20937T,C21618G,T22917G,C22995A,A23403G,C23604G,G24410A,C25469T,T26767C,C27874T,G28881T,G28916T,G29402T,G29742T,A29819G,A29827G	22029-22034,28248-28253,28271				T4159A,C7279T,A12765G,A29819G,A29827G	0	0	5	5		M:I82T,N:R203M,N:G215C,N:D377Y,ORF1a:K261N,ORF1a:A1306S,ORF1a:P2046L,ORF1a:P2287S,ORF1a:V2930L,ORF1a:T3255I,ORF1a:T3646A,ORF1a:N4167S,ORF1b:P314L,ORF1b:G662S,ORF1b:P1000L,ORF1b:A1918V,ORF3a:S26L,ORF7b:T40I,S:T19R,S:R158G,S:L452R,S:T478K,S:D614G,S:P681R,S:D950N	ORF8:D119-,ORF8:F120-,S:E156-,S:F157-		19276-19570,21717-21990,27512-27808,28461		Charité_RdRp_F:G15451A,ChinaCDC_N_F:G28881T	89146	54	29836	3000	21	good	867	10	0	good	0	24	-3	0	good	5		0
Armenia/IMB11-7/2021	21J (Delta)	AY.122	5.17141	good	39	13	0	0	30	4	0	914	0	2	G210T,C241T,G1048T,C3037T,G4181T,C6402T,C7124T,C8986T,G9053T,C9803T,C9979T,C10029T,A11201G,A11332G,C12970T,C14318T,C14408T,G15451A,A15949G,C16428T,C16466T,C19220T,G20937T,C21618G,T22917G,C22995A,A23403G,C23604G,T23739C,G24410A,C25469T,T26767C,C27874T,G27877C,A28461G,G28881T,G28916T,G29402T,G29742T	22029-22034,28248-28253,28271				C9803T,C9979T,C12970T,C14318T,A15949G,C16428T,T23739C,G27877C	0	0	8	8		M:I82T,N:D63G,N:R203M,N:G215C,N:D377Y,ORF1a:K261N,ORF1a:A1306S,ORF1a:P2046L,ORF1a:P2287S,ORF1a:V2930L,ORF1a:T3255I,ORF1a:T3646A,ORF1b:T284I,ORF1b:P314L,ORF1b:G662S,ORF1b:I828V,ORF1b:P1000L,ORF1b:A1918V,ORF3a:S26L,ORF7b:T40I,ORF7b:C41S,ORF9b:T60A,S:T19R,S:R158G,S:L452R,S:T478K,S:D614G,S:P681R,S:I726T,S:D950N	ORF8:D119-,ORF8:F120-,S:E156-,S:F157-		9835-9882,19276-19570,21717-21990,27512-27808		Charité_RdRp_F:G15451A,ChinaCDC_N_F:G28881T	89130	54	29836	3000	22.7407	good	914	10	0	good	0	24	0	0	good	8		0
Armenia/IMB11-12/2021	21J (Delta)	AY.122	9.47272	good	36	13	0	0	29	4	0	1131	0	2	G210T,C241T,G1048T,C3037T,G4181T,C6402T,C7124T,C8986T,G9053T,C10029T,T10285C,A11201G,A11332G,G13118T,C14408T,G15451A,C16466T,C19220T,C20189T,C21618G,T22917G,C22995A,A23403G,C23604G,G24410A,G24757T,C25469T,T25815C,T26767C,C27874T,A28461G,G28851C,G28881T,G28916T,G29402T,G29742T	22029-22034,28248-28253,28271				T10285C,G13118T,C20189T,G24757T,T25815C,G28851C	0	0	6	6		M:I82T,N:D63G,N:S193T,N:R203M,N:G215C,N:D377Y,ORF1a:K261N,ORF1a:A1306S,ORF1a:P2046L,ORF1a:P2287S,ORF1a:V2930L,ORF1a:T3255I,ORF1a:T3646A,ORF1a:A4285S,ORF1b:P314L,ORF1b:G662S,ORF1b:P1000L,ORF1b:A1918V,ORF1b:P2241L,ORF3a:S26L,ORF7b:T40I,ORF9b:T60A,S:T19R,S:R158G,S:L452R,S:T478K,S:D614G,S:P681R,S:D950N	ORF8:D119-,ORF8:F120-,S:E156-,S:F157-		19276-19570,20232-20496,21717-21990,27512-27808		Charité_RdRp_F:G15451A,ChinaCDC_N_F:G28881T	89142	54	29836	3000	30.7778	mediocre	1131	10	0	good	0	24	-2	0	good	6		0
Armenia/IMB11-6/2021	21J (Delta)	AY.122	4.41	good	36	13	0	0	27	4	0	867	0	2	G210T,C241T,G1048T,C3037T,T4159A,G4181T,C6402T,C7124T,C7279T,C8986T,G9053T,C10029T,A11201G,A11332G,A12765G,C14408T,G15451A,C16466T,C19220T,G20937T,C21618G,T22917G,C22995A,A23403G,C23604G,G24410A,C25469T,T26767C,C27874T,A28461G,G28881T,G28916T,G29402T,G29742T,A29819G,A29827G	22029-22034,28248-28253,28271				T4159A,C7279T,A12765G,A29819G,A29827G	0	0	5	5		M:I82T,N:D63G,N:R203M,N:G215C,N:D377Y,ORF1a:K261N,ORF1a:A1306S,ORF1a:P2046L,ORF1a:P2287S,ORF1a:V2930L,ORF1a:T3255I,ORF1a:T3646A,ORF1a:N4167S,ORF1b:P314L,ORF1b:G662S,ORF1b:P1000L,ORF1b:A1918V,ORF3a:S26L,ORF7b:T40I,ORF9b:T60A,S:T19R,S:R158G,S:L452R,S:T478K,S:D614G,S:P681R,S:D950N	ORF8:D119-,ORF8:F120-,S:E156-,S:F157-		11110,19276-19570,21717-21990,27512-27808		Charité_RdRp_F:G15451A,ChinaCDC_N_F:G28881T	89142	54	29836	3000	21	good	867	10	0	good	0	24	-3	0	good	5		0
Armenia/IMB12-11/2021	21J (Delta)	AY.122	70.9827	mediocre	37	7	0	0	27	2	0	2572	0	2	G210T,C241T,G1048T,T2216C,C3037T,G4181T,C6347T,C6402T,C7124T,C8986T,G9053T,C10029T,C10507T,A11201G,G11273T,A11332G,C14408T,G15451A,C16466T,C19220T,C20451T,A20541G,T22917G,C22995A,A23403G,C23604G,C23625T,G24410A,C25469T,T26767C,G26998A,C27874T,A28483G,G28881T,G28916T,G29402T,G29742T	28248-28253,28271				T2216C,C6347T,C10507T,G11273T,C20451T,A20541G,C23625T,G26998A,A28483G	0	0	9	9		M:I82T,M:C159Y,N:R203M,N:G215C,N:D377Y,ORF1a:K261N,ORF1a:F651L,ORF1a:A1306S,ORF1a:P2046L,ORF1a:P2287S,ORF1a:V2930L,ORF1a:T3255I,ORF1a:T3646A,ORF1a:V3670F,ORF1b:P314L,ORF1b:G662S,ORF1b:P1000L,ORF1b:A1918V,ORF3a:S26L,ORF7b:T40I,ORF9b:K67R,S:L452R,S:T478K,S:D614G,S:P681R,S:A688V,S:D950N	ORF8:D119-,ORF8:F120-		7672-7968,9246-9502,19276-19570,20868-22290,23964-23965,27512-27808,28461		Charité_RdRp_F:G15451A,ChinaCDC_N_F:G28881T	89164	54	29836	3000	84.1481	mediocre	2572	10	0	good	0	24	1	4.16667	good	9		0
Armenia/IMB12-17/2021	21J (Delta)	AY.122	25.6815	good	41	7	0	0	29	2	0	1626	0	3	G210T,C241T,G1048T,C1913T,T3016C,C3037T,G4133T,G4181T,C4423T,C6402T,C6494A,C7124T,C8986T,G9053T,C10029T,A11062T,A11201G,A11332G,C13381T,C14408T,G15451A,C16466T,C19220T,T20310C,G20937T,C21618G,T22917G,C22995A,A23403G,C23604G,G24410A,C25469T,G25954T,T26767C,C27874T,G28195A,G28881T,G28916T,G29402T,G29579T,G29742T	28248-28253,28271				C1913T,T3016C,G4133T,C4423T,C6494A,A11062T,C13381T,T20310C,G25954T,G28195A,G29579T	0	0	11	11		M:I82T,N:R203M,N:G215C,N:D377Y,ORF1a:K261N,ORF1a:R550C,ORF1a:V1290F,ORF1a:A1306S,ORF1a:P2046L,ORF1a:L2077I,ORF1a:P2287S,ORF1a:V2930L,ORF1a:T3255I,ORF1a:Q3599H,ORF1a:T3646A,ORF1b:P314L,ORF1b:G662S,ORF1b:P1000L,ORF1b:A1918V,ORF3a:S26L,ORF3a:G188C,ORF7b:T40I,ORF8:R101H,S:T19R,S:L452R,S:T478K,S:D614G,S:P681R,S:D950N	ORF8:D119-,ORF8:F120-		6527-6745,19276-19570,21147-21386,21717-22290,27512-27808,28461		Charité_RdRp_F:G15451A,ChinaCDC_N_F:G28881T,ChinaCDC_ORF_P:C13381T	89148	54	29836	3000	49.1111	mediocre	1626	10	0	good	0	24	3	12.5	good	11		0
Armenia/IMB12-16/2021	21J (Delta)	AY.126	49.8854	mediocre	37	6	0	0	28	2	0	2207	0	2	G210T,C241T,C2334T,C3037T,A4166T,G4181T,C6402T,C7124T,C8986T,G9053T,C10029T,A11201G,A11332G,C14408T,C14925T,G15451A,C15963T,C16466T,C19220T,G20305T,A21137G,C21618G,T22917G,C22995A,A23403G,C23604G,A24110C,G24410A,A25439C,C25469T,C25521T,T26767C,C27874T,G28881T,G28916T,G29402T,G29742T	28248-28253				C2334T,A4166T,C15963T,G20305T,C25521T	0	0	5	5		M:I82T,N:R203M,N:G215C,N:D377Y,ORF1a:A690V,ORF1a:I1301L,ORF1a:A1306S,ORF1a:P2046L,ORF1a:P2287S,ORF1a:V2930L,ORF1a:T3255I,ORF1a:T3646A,ORF1b:P314L,ORF1b:G662S,ORF1b:P1000L,ORF1b:A1918V,ORF1b:G2280C,ORF1b:K2557R,ORF3a:K16T,ORF3a:S26L,ORF7b:T40I,S:T19R,S:L452R,S:T478K,S:D614G,S:P681R,S:I850L,S:D950N	ORF8:D119-,ORF8:F120-		6847-7058,7672-7968,19276-19570,19912-20200,21147-21386,21717-22290,27512-27808,28270-28271,28461		Charité_RdRp_F:G15451A,ChinaCDC_N_F:G28881T	89173	54	29836	3000	70.6296	mediocre	2207	10	0	good	0	24	-3	0	good	5		0
Armenia/IMB12-19/2021	21J (Delta)	AY.43	27.0785	good	37	6	0	0	29	2	0	1705	0	3	G210T,C241T,C829T,C3037T,G3871T,G4181T,C6402T,C7124T,C8986T,G9053T,C10029T,A11201G,A11332G,C14408T,G15451A,C15952A,C16466T,C18744T,C19220T,C21618G,T22917G,C22995A,A23403G,C23604G,C24130T,G24410A,T24491C,C25469T,T26767C,G27467C,C27874T,A28299T,A28461G,G28881T,G28916T,G29402T,G29742T	28248-28253				C829T,G3871T,T24491C,G27467C	0	0	4	4		M:I82T,N:Q9L,N:D63G,N:R203M,N:G215C,N:D377Y,ORF1a:K1202N,ORF1a:A1306S,ORF1a:P2046L,ORF1a:P2287S,ORF1a:V2930L,ORF1a:T3255I,ORF1a:T3646A,ORF1b:P314L,ORF1b:G662S,ORF1b:L829I,ORF1b:P1000L,ORF1b:A1918V,ORF3a:S26L,ORF7a:R25T,ORF7b:T40I,ORF9b:S6C,ORF9b:T60A,S:T19R,S:L452R,S:T478K,S:D614G,S:P681R,S:D950N	ORF8:D119-,ORF8:F120-		7672-7968,19276-19570,21147-21386,21717-22290,27512-27808,28270-28271		Charité_RdRp_F:G15451A,ChinaCDC_N_F:G28881T,USCDC_N1_F:A28299T	89173	54	29836	3000	52.037	mediocre	1705	10	0	good	0	24	-4	0	good	4		0
Armenia/IMB12-21/2021	21J (Delta)	AY.122	27.7344	good	39	7	0	0	28	2	0	1704	0	2	G210T,C241T,G1048T,C3037T,G3052T,G4181T,T5722C,C6402T,C6573T,C7124T,A7496C,C8344T,C8986T,G9053T,C9611T,C10029T,G10634T,A11201G,A11332G,C11956T,C13620T,C14408T,G15451A,C16466T,C19220T,C21618G,T22917G,C22995A,A23403G,C23604G,C24023T,G24410A,C25469T,T26767C,C27874T,G28881T,G28916T,G29402T,G29742T	28248-28253,28271				G3052T,T5722C,C6573T,A7496C,C8344T,C9611T,G10634T,C11956T,C13620T,C24023T	0	0	10	10		M:I82T,N:R203M,N:G215C,N:D377Y,ORF1a:K261N,ORF1a:E929D,ORF1a:A1306S,ORF1a:P2046L,ORF1a:S2103F,ORF1a:P2287S,ORF1a:M2411L,ORF1a:V2930L,ORF1a:L3116F,ORF1a:T3255I,ORF1a:A3457S,ORF1a:T3646A,ORF1b:P314L,ORF1b:G662S,ORF1b:P1000L,ORF1b:A1918V,ORF3a:S26L,ORF7b:T40I,S:T19R,S:L452R,S:T478K,S:D614G,S:P681R,S:D950N	ORF8:D119-,ORF8:F120-		7672-7968,19276-19570,21147-21386,21717-22290,27512-27808,28461		Charité_RdRp_F:G15451A,ChinaCDC_N_F:G28881T	89156	54	29836	3000	52	mediocre	1704	10	0	good	0	24	2	8.33333	good	10		0
Armenia/IMB12-24/2021	21J (Delta)	AY.43.8	56.3056	mediocre	38	7	0	0	30	2	0	2326	0	3	G210T,C241T,G1823T,C3037T,G4181T,C6402T,C7124T,C8986T,G9053T,C10029T,A11201G,A11332G,C14408T,G15451A,C15952A,C16466T,G17259T,C18086T,T18231C,C18744T,C19220T,T22917G,C22995A,A23403G,C23604G,G24410A,C25469T,C25549T,T26767C,G26918T,C27092T,C27874T,A28299T,A28461G,G28881T,G28916T,G29402T,G29742T	28248-28253,28271				G1823T,C18086T,T18231C,C25549T,G26918T,C27092T	0	0	6	6		M:I82T,N:Q9L,N:D63G,N:R203M,N:G215C,N:D377Y,ORF1a:A520S,ORF1a:A1306S,ORF1a:P2046L,ORF1a:P2287S,ORF1a:V2930L,ORF1a:T3255I,ORF1a:T3646A,ORF1b:P314L,ORF1b:G662S,ORF1b:L829I,ORF1b:P1000L,ORF1b:E1264D,ORF1b:T1540I,ORF1b:A1918V,ORF3a:S26L,ORF3a:L53F,ORF7b:T40I,ORF9b:S6C,ORF9b:T60A,S:L452R,S:T478K,S:D614G,S:P681R,S:D950N	ORF8:D119-,ORF8:F120-		6847-7058,7672-7968,9811-9812,12789,19276-19570,20123-20200,21147-22290,27512-27808		Charité_RdRp_F:G15451A,ChinaCDC_N_F:G28881T,USCDC_N1_F:A28299T	89160	54	29836	3000	75.037	mediocre	2326	10	0	good	0	24	-2	0	good	6		0
Armenia/IMB15-16/2021	21J (Delta)	B.1.617.2	71.7626	mediocre	34	12	0	0	25	4	0	2517	0	2	G210T,C241T,C3037T,G4181T,C7124T,C8986T,G9053T,T9412C,C10029T,C14408T,G15451A,C16466T,G18255T,C19220T,G20995T,T21066A,C21618G,C22120A,T22917G,C22995A,A23403G,C23604G,A24129G,G24197T,G24410A,C25469T,T26767C,C26882T,C26894T,G28881T,G28916T,G29402T,G29734A,G29742T	22029-22034,28248-28253			C26894T|21G	T9412C,G18255T,G20995T,T21066A,C22120A,A24129G,G24197T,C26882T,G29734A	0	1	9	10		M:I82T,N:R203M,N:G215C,N:D377Y,ORF1a:A1306S,ORF1a:P2287S,ORF1a:V2930L,ORF1a:T3255I,ORF1b:P314L,ORF1b:G662S,ORF1b:P1000L,ORF1b:M1596I,ORF1b:A1918V,ORF1b:G2510C,ORF3a:S26L,S:T19R,S:R158G,S:F186L,S:L452R,S:T478K,S:D614G,S:P681R,S:N856S,S:A879S,S:D950N	ORF8:D119-,ORF8:F120-,S:E156-,S:F157-		1048,2526-2527,5260-5287,6402,6847-7058,11049-11332,18325-18618,19276-19570,19912-20496,21147-21386,21717-21990,27512-27808,27874,28270-28271,28461		Charité_RdRp_F:G15451A,ChinaCDC_N_F:G28881T	89159	54	29836	3000	82.1111	mediocre	2517	10	0	good	0	24	5	20.8333	good	13		0
Armenia/IMB16-2/2022	21J (Delta)	B.1.617.2	40.1864	mediocre	40	12	0	0	29	4	0	1978	0	3	G210T,C241T,C367T,C3037T,G4181T,C6402T,C7124T,A7519C,C8986T,G9053T,C10029T,A11201G,A11332G,C13326T,C14408T,G15451A,C15738T,C16466T,C19220T,C21618G,G22205C,T22917G,C22995A,A23403G,C23604G,G24410A,C25469T,G25769A,A26576G,T26767C,C27874T,C27881T,A28461G,G28703C,G28881T,G28882C,G28916T,G29402T,G29692T,G29742T	22029-22034,28248-28253				C367T,A7519C,C13326T,C15738T,G22205C,G25769A,A26576G,C27881T,G28703C,G28882C,G29692T	0	0	11	11		M:I82T,N:D63G,N:D144H,N:R203I,N:G215C,N:D377Y,ORF1a:A1306S,ORF1a:P2046L,ORF1a:P2287S,ORF1a:V2930L,ORF1a:T3255I,ORF1a:T3646A,ORF1a:T4354I,ORF1b:P314L,ORF1b:G662S,ORF1b:P1000L,ORF1b:A1918V,ORF3a:S26L,ORF3a:R126K,ORF7b:T40I,ORF9b:T60A,S:T19R,S:R158G,S:D215H,S:L452R,S:T478K,S:D614G,S:P681R,S:D950N	ORF8:D119-,ORF8:F120-,S:E156-,S:F157-		1001,2569-2850,19276-19570,19912-20496,21147-21386,21717-21990,24717-24718,27512-27808,28270-28271		Charité_RdRp_F:G15451A,ChinaCDC_N_F:G28881T;G28882C	89135	54	29836	3000	62.1481	mediocre	1978	10	0	good	0	24	3	12.5	good	11		0
Armenia/IMB16-5/2022	21J (Delta)	AY.43	66.2114	mediocre	39	12	0	0	32	4	0	2497	0	4	G210T,C241T,T809C,C3037T,G4181T,C6402T,C6538T,C7124T,G7987T,C8986T,G9053T,C10029T,A11201G,A11332G,C14408T,G15451A,C15952A,C16466T,C18117T,C18508T,C18744T,C19220T,C21618G,T22917G,C22995A,A23403G,C23604G,T23803C,G24410A,C25469T,T26767C,C27874T,A28299T,A28461G,C28697T,G28881T,G28916T,G29402T,G29742T	22029-22034,28248-28253				T809C,C6538T,G7987T,C18117T,C18508T,T23803C,C28697T	0	0	7	7		M:I82T,N:Q9L,N:D63G,N:P142S,N:R203M,N:G215C,N:D377Y,ORF1a:Y182H,ORF1a:A1306S,ORF1a:P2046L,ORF1a:P2287S,ORF1a:Q2574H,ORF1a:V2930L,ORF1a:T3255I,ORF1a:T3646A,ORF1b:P314L,ORF1b:G662S,ORF1b:L829I,ORF1b:P1000L,ORF1b:L1681F,ORF1b:A1918V,ORF3a:S26L,ORF7b:T40I,ORF9b:S6C,ORF9b:T60A,S:T19R,S:R158G,S:L452R,S:T478K,S:D614G,S:P681R,S:D950N	ORF8:D119-,ORF8:F120-,S:E156-,S:F157-		2569-2850,6847-7058,7672-7968,9246-9258,19276-19570,19912-20496,21147-21386,21717-21990,27512-27808,28270-28271		Charité_RdRp_F:G15451A,ChinaCDC_N_F:G28881T,USCDC_N1_F:A28299T,USCDC_N3_F:C28697T	89139	54	29836	3000	81.3704	mediocre	2497	10	0	good	0	24	-1	0	good	7		0
Armenia/IMB16-14/2022	21J (Delta)	AY.122	70.6336	mediocre	40	6	0	0	30	2	0	2558	0	3	G210T,C241T,G1048T,C1102T,C2976T,C3037T,G4181T,C6402T,C7124T,C8986T,G9053T,C10029T,A11201G,A11332G,C14408T,G15451A,C16466T,C19220T,C19862T,C21618G,T22917G,C22995A,G23270T,A23403G,T23590C,C23604G,C24382T,G24410A,C25469T,T26767C,A26927G,C27874T,G28198T,A28461G,A28704T,G28881T,G28916T,G29402T,A29740G,G29742T	28248-28253				C1102T,C2976T,C19862T,G23270T,T23590C,C24382T,A26927G,G28198T,A28704T,A29740G	0	0	10	10		M:I82T,N:D63G,N:D144V,N:R203M,N:G215C,N:D377Y,ORF1a:K261N,ORF1a:T904I,ORF1a:A1306S,ORF1a:P2046L,ORF1a:P2287S,ORF1a:V2930L,ORF1a:T3255I,ORF1a:T3646A,ORF1b:P314L,ORF1b:G662S,ORF1b:P1000L,ORF1b:A1918V,ORF1b:A2132V,ORF3a:S26L,ORF7b:T40I,ORF8:C102F,ORF9b:T60A,S:T19R,S:L452R,S:T478K,S:A570S,S:D614G,S:P681R,S:D950N	ORF8:D119-,ORF8:F120-		1001,2526-2527,5260-5287,6847-7058,19276-19570,19912-20496,21147-21386,21717-22290,24245,27191-27808,28270-28271		Charité_RdRp_F:G15451A,ChinaCDC_N_F:G28881T,USCDC_N3_P:A28704T	89161	54	29836	3000	83.6296	mediocre	2558	10	0	good	0	24	2	8.33333	good	10		0
Armenia/IMB17-3/2022	21J (Delta)	AY.126	62.5271	mediocre	35	15	0	0	28	5	0	2435	0	2	G210T,C241T,G2534T,C3037T,G4181T,G5012T,C6402T,C8986T,G9053T,C10029T,A11201G,A11332G,C14408T,C14925T,G15451A,C16466T,C19220T,A21137G,C21618G,C21846T,G21987A,A23403G,C23604G,A24110C,G24410A,A25439C,C25469T,C25513T,T26767C,C27874T,G28881T,G28916T,G29402T,G29554T,G29742T	22029-22034,26155-26157,28248-28253				G2534T,G5012T,C25513T,G29554T	0	0	4	4		M:I82T,N:R203M,N:G215C,N:D377Y,ORF1a:V757F,ORF1a:A1306S,ORF1a:V1583F,ORF1a:P2046L,ORF1a:V2930L,ORF1a:T3255I,ORF1a:T3646A,ORF1b:P314L,ORF1b:G662S,ORF1b:P1000L,ORF1b:A1918V,ORF1b:K2557R,ORF3a:K16T,ORF3a:S26L,ORF3a:L41F,ORF7b:T40I,S:T19R,S:T95I,S:G142D,S:R158G,S:D614G,S:P681R,S:I850L,S:D950N	ORF3a:V255-,ORF8:D119-,ORF8:F120-,S:E156-,S:F157-		386-407,584-664,2835-2836,2838,3903,7093-7332,7885-7968,12466-12497,16187-16444,19276-19570,22878-23144,27191-27808,28270-28271,28443-28699,29042-29316		Charité_RdRp_F:G15451A,ChinaCDC_N_F:G28881T	89139	54	29836	3000	79.0741	mediocre	2435	10	0	good	0	24	-3	0	good	5		0
Armenia/IMB17-2/2022	21K (Omicron)	BA.1.1.1	33.8983	mediocre	41	36	0	0	34	15	0	1872	0	5	C241T,A2832G,C2838T,C3037T,T5386G,G8393A,C10029T,C10449A,A11537G,T13195C,C14408T,C15240T,A16064G,A18163G,C21762T,C21846T,G22578A,G22599A,C23202A,A23403G,C23525T,T23599G,C23604A,C23854A,G23948T,C24130A,A24424T,T24469A,C24503T,C25000T,C25584T,C26270T,A26530G,C26577G,G26709A,A27259C,A28271T,C28311T,G28881A,G28882A,G28883C	6513-6515,11285-11293,21765-21770,21987-21995,28362-28370				C2838T	0	0	1	1		E:T9I,M:D3G,M:Q19E,M:A63T,N:P13L,N:R203K,N:G204R,ORF1a:K856R,ORF1a:S858F,ORF1a:L2084I,ORF1a:A2710T,ORF1a:T3255I,ORF1a:P3395H,ORF1a:I3758V,ORF1b:P314L,ORF1b:Q866R,ORF1b:I1566V,ORF9b:P10S,S:A67V,S:T95I,S:Y145D,S:G339D,S:R346K,S:T547K,S:D614G,S:H655Y,S:N679K,S:P681H,S:N764K,S:D796Y,S:N856K,S:Q954H,S:N969K,S:L981F	N:E31-,N:R32-,N:S33-,ORF1a:S2083-,ORF1a:L3674-,ORF1a:S3675-,ORF1a:G3676-,ORF9b:E27-,ORF9b:N28-,ORF9b:A29-,S:H69-,S:V70-,S:G142-,S:V143-,S:Y144-		1001,2835-2836,7093-7105,9539,11928-12133,16187-16444,19276-19570,22014-22290,22627-23144,23561,24245,27806-28104		Charité_E_F:C26270T,ChinaCDC_N_F:G28881A;G28882A;G28883C,USCDC_N1_P:C28311T	89036	54	29836	3000	58.2222	mediocre	1872	10	0	good	0	24	-7	0	good	1		0
Armenia/IMB17-4/2022	21K (Omicron)	BA.1.1	61.3031	mediocre	42	36	0	0	33	15	0	2414	0	5	C241T,C2470T,A2832G,C2838T,C3037T,T5386G,G8393A,C10029T,C10449A,A11537G,A13192T,T13195C,C14408T,C15240T,A18163G,C21762T,G21839T,C21846T,G22578A,G22599A,C23202A,A23403G,C23525T,T23599G,C23604A,C23854A,G23948T,C24130A,A24424T,T24469A,C24503T,C25000T,C25584T,C26270T,A26530G,G26709A,A27259C,A28271T,C28311T,G28881A,G28882A,G28883C	6513-6515,11285-11293,21765-21770,21987-21995,28362-28370				C2838T,A13192T,G21839T	0	0	3	3		E:T9I,M:D3G,M:A63T,N:P13L,N:R203K,N:G204R,ORF1a:K856R,ORF1a:S858F,ORF1a:L2084I,ORF1a:A2710T,ORF1a:T3255I,ORF1a:P3395H,ORF1a:I3758V,ORF1b:P314L,ORF1b:I1566V,ORF9b:P10S,S:A67V,S:A93S,S:T95I,S:Y145D,S:G339D,S:R346K,S:T547K,S:D614G,S:H655Y,S:N679K,S:P681H,S:N764K,S:D796Y,S:N856K,S:Q954H,S:N969K,S:L981F	N:E31-,N:R32-,N:S33-,ORF1a:S2083-,ORF1a:L3674-,ORF1a:S3675-,ORF1a:G3676-,ORF9b:E27-,ORF9b:N28-,ORF9b:A29-,S:H69-,S:V70-,S:G142-,S:V143-,S:Y144-		2835-2836,3903,7093-7105,11928-12133,12466-12732,16187-16444,19484,22014-22290,22627-23144,23561,24245,26577,27512-28104,29042-29316		Charité_E_F:C26270T,ChinaCDC_N_F:G28881A;G28882A;G28883C,USCDC_N1_P:C28311T	89032	54	29836	3000	78.2963	mediocre	2414	10	0	good	0	24	-5	0	good	3		0
Armenia/IMB17-5/2022	21K (Omicron)	BA.1.1	54.8148	mediocre	49	36	0	0	40	15	0	2299	0	5	C241T,C2470T,A2832G,C3037T,T5386G,G8393A,C10029T,C10449A,A11537G,T13195C,C14408T,G15202T,C15240T,A18163G,C20436T,C21762T,C21846T,G22578A,G22599A,T22882G,G22898A,G22992A,C22995A,A23013C,A23040G,G23048A,A23055G,A23063T,T23075C,C23202A,A23403G,C23525T,T23599G,C23604A,C23854A,G23948T,C24130A,A24424T,T24469A,C24503T,C25000T,C25584T,C26270T,A27259C,A28271T,C28311T,G28881A,G28882A,G28883C	6513-6515,11285-11293,21765-21770,21987-21995,28362-28370		G26530A		G15202T,C20436T	1	0	2	3		E:T9I,N:P13L,N:R203K,N:G204R,ORF1a:K856R,ORF1a:L2084I,ORF1a:A2710T,ORF1a:T3255I,ORF1a:P3395H,ORF1a:I3758V,ORF1b:P314L,ORF1b:V579L,ORF1b:I1566V,ORF9b:P10S,S:A67V,S:T95I,S:Y145D,S:G339D,S:R346K,S:N440K,S:G446S,S:S477N,S:T478K,S:E484A,S:Q493R,S:G496S,S:Q498R,S:N501Y,S:Y505H,S:T547K,S:D614G,S:H655Y,S:N679K,S:P681H,S:N764K,S:D796Y,S:N856K,S:Q954H,S:N969K,S:L981F	N:E31-,N:R32-,N:S33-,ORF1a:S2083-,ORF1a:L3674-,ORF1a:S3675-,ORF1a:G3676-,ORF9b:E27-,ORF9b:N28-,ORF9b:A29-,S:H69-,S:V70-,S:G142-,S:V143-,S:Y144-		6847-7105,11928-12133,12466-12732,16187-16232,17845,19484,22014-22290,22627-22824,23126-23144,23561,24245,25053-25301,26554-26860,27512-27924,29042-29095		Charité_E_F:C26270T,ChinaCDC_N_F:G28881A;G28882A;G28883C,USCDC_N1_P:C28311T	89004	54	29836	3000	74.037	mediocre	2299	10	0	good	0	24	0	0	good	8		0
Armenia/IMB17-8/2022	21K (Omicron)	BA.1	35.5569	mediocre	40	36	0	0	32	15	0	1910	0	5	C241T,A2832G,C2838T,C3037T,T5386G,G8393A,C10029T,C10449A,A11537G,T13195C,C14408T,C15240T,A18163G,C20719T,C21762T,C21846T,G22578A,C23202A,A23403G,C23525T,T23599G,C23604A,C23854A,G23948T,C24130A,A24424T,T24469A,C24503T,C25000T,C25584T,C26270T,A26530G,C26577G,G26709A,A27259C,A28271T,C28311T,G28881A,G28882A,G28883C	6513-6515,11285-11293,21765-21770,21987-21995,28362-28370				C2838T,C20719T	0	0	2	2		E:T9I,M:D3G,M:Q19E,M:A63T,N:P13L,N:R203K,N:G204R,ORF1a:K856R,ORF1a:S858F,ORF1a:L2084I,ORF1a:A2710T,ORF1a:T3255I,ORF1a:P3395H,ORF1a:I3758V,ORF1b:P314L,ORF1b:I1566V,ORF9b:P10S,S:A67V,S:T95I,S:Y145D,S:G339D,S:T547K,S:D614G,S:H655Y,S:N679K,S:P681H,S:N764K,S:D796Y,S:N856K,S:Q954H,S:N969K,S:L981F	N:E31-,N:R32-,N:S33-,ORF1a:S2083-,ORF1a:L3674-,ORF1a:S3675-,ORF1a:G3676-,ORF9b:E27-,ORF9b:N28-,ORF9b:A29-,S:H69-,S:V70-,S:G142-,S:V143-,S:Y144-		1001,2835-2836,3903,7093-7332,17845,19484,22014-22290,22627-23144,23561,27512-28104,29042-29316		Charité_E_F:C26270T,ChinaCDC_N_F:G28881A;G28882A;G28883C,USCDC_N1_P:C28311T	89040	54	29836	3000	59.6296	mediocre	1910	10	0	good	0	24	-6	0	good	2		0
Armenia/IMB17-14/2022	21J (Delta)	AY.122	4.34297	good	47	12	0	0	33	4	0	314	0	2	G210T,C241T,C835T,G1048T,T1375C,C3037T,C3157T,A3908G,G4181T,A6400G,C6402T,C7124T,C8986T,G9053T,G9251T,C10029T,A11201G,A11332G,C14408T,G15451A,C16466T,G17814A,C19220T,A21137G,T21288C,C21618G,C21859T,G21987A,T22917G,C22995A,A23403G,C23604G,G24410A,C25469T,C25566T,C26256T,T26767C,C27527T,T27638C,C27752T,C27874T,A28461G,C28849T,G28881T,G28916T,G29402T,G29742T	22029-22034,28248-28253				C835T,T1375C,C3157T,A3908G,A6400G,G9251T,G17814A,A21137G,T21288C,C21859T,C25566T,C26256T,C28849T	0	0	13	13		M:I82T,N:D63G,N:R203M,N:G215C,N:D377Y,ORF1a:K261N,ORF1a:I1215V,ORF1a:A1306S,ORF1a:P2046L,ORF1a:P2287S,ORF1a:V2930L,ORF1a:V2996F,ORF1a:T3255I,ORF1a:T3646A,ORF1b:P314L,ORF1b:G662S,ORF1b:P1000L,ORF1b:A1918V,ORF1b:K2557R,ORF3a:S26L,ORF7a:P45L,ORF7a:V82A,ORF7a:T120I,ORF7b:T40I,ORF9b:T60A,S:T19R,S:G142D,S:R158G,S:L452R,S:T478K,S:D614G,S:P681R,S:D950N	ORF8:D119-,ORF8:F120-,S:E156-,S:F157-		1001,2835-2836,2838,7093-7105,19276-19570,28270-28271		Charité_RdRp_F:G15451A,ChinaCDC_N_F:G28881T	89107	54	29836	3000	0.518519	good	314	10	0	good	0	24	5	20.8333	good	13		0
Armenia/IMB17-10/2022	21K (Omicron)	BA.1	31.029	mediocre	48	36	0	0	39	15	0	1804	0	2	C241T,G1111A,A2832G,C2838T,C3037T,T5386G,G8393A,A9889G,C10029T,C10449A,A11537G,T13195C,C14408T,C15240T,A18163G,C21762T,C21846T,T22882G,G22898A,G22992A,C22995A,A23013C,A23040G,G23048A,A23055G,A23063T,T23075C,C23202A,A23403G,C23525T,T23599G,C23604A,C23854A,G23948T,C24130A,A24424T,T24469A,C24503T,C25000T,C25584T,C26270T,A26530G,C26577G,G26709A,A27259C,C27807T,A28271T,C28311T	6513-6515,11285-11293,21765-21770,21987-21995,28362-28370				G1111A,C2838T,A9889G	0	0	3	3		E:T9I,M:D3G,M:Q19E,M:A63T,N:P13L,ORF1a:K856R,ORF1a:S858F,ORF1a:L2084I,ORF1a:A2710T,ORF1a:T3255I,ORF1a:P3395H,ORF1a:I3758V,ORF1b:P314L,ORF1b:I1566V,ORF9b:P10S,S:A67V,S:T95I,S:Y145D,S:N440K,S:G446S,S:S477N,S:T478K,S:E484A,S:Q493R,S:G496S,S:Q498R,S:N501Y,S:Y505H,S:T547K,S:D614G,S:H655Y,S:N679K,S:P681H,S:N764K,S:D796Y,S:N856K,S:Q954H,S:N969K,S:L981F	N:E31-,N:R32-,N:S33-,ORF1a:S2083-,ORF1a:L3674-,ORF1a:S3675-,ORF1a:G3676-,ORF9b:E27-,ORF9b:N28-,ORF9b:A29-,S:H69-,S:V70-,S:G142-,S:V143-,S:Y144-		2835-2836,3903,7672-7968,12695,19484,22014-22290,22578,22627-22821,25053-25301,25970-26219,27826-28104,28757-29007		Charité_E_F:C26270T,USCDC_N1_P:C28311T	89008	54	29836	3000	55.7037	mediocre	1804	10	0	good	0	24	-5	0	good	3		0
Armenia/IMB17-18/2022	21J (Delta)	AY.122	26.1613	good	36	12	0	0	28	4	0	1681	0	2	G210T,C241T,C556T,G1048T,G2539A,C3037T,G4181T,T5022C,C6402T,C7124T,C8986T,G9053T,C10029T,C10279T,A11201G,A11332G,C14408T,G15451A,C16466T,C19220T,C21618G,T22917G,C22995A,A23403G,C23604G,G24410A,C25469T,T26767C,G26951C,C27874T,A28384T,A28461G,G28881T,G28916T,G29402T,G29742T	22029-22034,28248-28253				C556T,G2539A,T5022C,C10279T,G26951C,A28384T	0	0	6	6		M:I82T,N:D63G,N:R203M,N:G215C,N:D377Y,ORF1a:K261N,ORF1a:A1306S,ORF1a:M1586T,ORF1a:P2046L,ORF1a:P2287S,ORF1a:V2930L,ORF1a:T3255I,ORF1a:T3646A,ORF1b:P314L,ORF1b:G662S,ORF1b:P1000L,ORF1b:A1918V,ORF3a:S26L,ORF7b:T40I,ORF9b:Q34L,ORF9b:T60A,S:T19R,S:R158G,S:L452R,S:T478K,S:D614G,S:P681R,S:D950N	ORF8:D119-,ORF8:F120-,S:E156-,S:F157-		1001,2835-2836,2838,6847-7058,12789,19276-19570,19912-20496,21147-21386,21949-21990,24717-24719,27512-27808,28270-28271		Charité_RdRp_F:G15451A,ChinaCDC_N_F:G28881T	89151	54	29836	3000	51.1481	mediocre	1681	10	0	good	0	24	-2	0	good	6		0
Armenia/IMB17-13/2022	21K (Omicron)	BA.1.1	6.29556	good	53	36	0	0	43	15	0	939	0	5	C241T,A2832G,C2838T,C3037T,T5386G,G8393A,T9205C,C10029T,C10449A,A11537G,T13195C,C14408T,C15240T,A18163G,C21762T,C21846T,G22578A,G22599A,T22882G,G22898A,G22992A,C22995A,A23013C,A23040G,G23048A,A23055G,A23063T,T23075C,C23202A,A23403G,C23525T,T23599G,C23604A,C23854A,G23948T,C24130A,A24424T,T24469A,C24503T,C25000T,C25584T,C26270T,A26530G,C26577G,G26709A,A27259C,A28271T,C28311T,A28877T,G28878C,G28881A…	6513-6515,11285-11293,21765-21770,21987-21995,28362-28370			A28877T|20J,G28878C|20J	C2838T,T9205C	0	2	2	4		E:T9I,M:D3G,M:Q19E,M:A63T,N:P13L,N:R203K,N:G204R,ORF1a:K856R,ORF1a:S858F,ORF1a:L2084I,ORF1a:A2710T,ORF1a:T3255I,ORF1a:P3395H,ORF1a:I3758V,ORF1b:P314L,ORF1b:I1566V,ORF9b:P10S,S:A67V,S:T95I,S:Y145D,S:G339D,S:R346K,S:N440K,S:G446S,S:S477N,S:T478K,S:E484A,S:Q493R,S:G496S,S:Q498R,S:N501Y,S:Y505H,S:T547K,S:D614G,S:H655Y,S:N679K,S:P681H,S:N764K,S:D796Y,S:N856K,S:Q954H,S:N969K,S:L981F	N:E31-,N:R32-,N:S33-,ORF1a:S2083-,ORF1a:L3674-,ORF1a:S3675-,ORF1a:G3676-,ORF9b:E27-,ORF9b:N28-,ORF9b:A29-,S:H69-,S:V70-,S:G142-,S:V143-,S:Y144-		2835-2836,7093-7105,12466-12529,16187-16444,22014-22290,22627-22821,23128-23144,23561,27807,27813-27923		Charité_E_F:C26270T,ChinaCDC_N_F:G28881A;G28882A;G28883C,USCDC_N1_P:C28311T	88988	54	29836	3000	23.6667	good	939	10	0	good	0	24	2	8.33333	good	10		0
Armenia/IMB17-15/2022	21K (Omicron)	BA.1	64.8323	mediocre	39	36	0	0	32	15	0	2474	0	5	C241T,A2832G,C2838T,C3037T,T5386G,G8393A,C10029T,C10449A,A11537G,T13195C,C14408T,C15240T,A18163G,C21762T,C21846T,G22578A,C23202A,A23403G,C23525T,T23599G,C23604A,C23854A,G23948T,C24130A,A24424T,T24469A,C24503T,C25000T,C25584T,C26270T,A26530G,C26577G,G26709A,A27259C,A28271T,C28311T,G28881A,G28882A,G28883C	6513-6515,11285-11293,21765-21770,21987-21995,28362-28370				C2838T	0	0	1	1		E:T9I,M:D3G,M:Q19E,M:A63T,N:P13L,N:R203K,N:G204R,ORF1a:K856R,ORF1a:S858F,ORF1a:L2084I,ORF1a:A2710T,ORF1a:T3255I,ORF1a:P3395H,ORF1a:I3758V,ORF1b:P314L,ORF1b:I1566V,ORF9b:P10S,S:A67V,S:T95I,S:Y145D,S:G339D,S:T547K,S:D614G,S:H655Y,S:N679K,S:P681H,S:N764K,S:D796Y,S:N856K,S:Q954H,S:N969K,S:L981F	N:E31-,N:R32-,N:S33-,ORF1a:S2083-,ORF1a:L3674-,ORF1a:S3675-,ORF1a:G3676-,ORF9b:E27-,ORF9b:N28-,ORF9b:A29-,S:H69-,S:V70-,S:G142-,S:V143-,S:Y144-		1001,2835-2836,7093-7332,10738-10747,12466-12732,16187-16444,19276-19570,22014-22290,22627-23144,23561,27512-28104,29042-29053		Charité_E_F:C26270T,ChinaCDC_N_F:G28881A;G28882A;G28883C,USCDC_N1_P:C28311T	89044	54	29836	3000	80.5185	mediocre	2474	10	0	good	0	24	-7	0	good	1		0
Armenia/IMB17-17/2022	21K (Omicron)	BA.1	63.6449	mediocre	39	36	0	0	32	15	0	2454	0	5	C241T,A2832G,C2838T,C3037T,T5386G,G8393A,C10029T,C10449A,A11537G,T13195C,C14408T,C15240T,A18163G,C21762T,C21846T,G22578A,C23202A,A23403G,C23525T,T23599G,C23604A,C23854A,G23948T,C24130A,A24424T,T24469A,C24503T,C25000T,C25584T,C26270T,A26530G,C26577G,G26709A,A27259C,A28271T,C28311T,G28881A,G28882A,G28883C	6513-6515,11285-11293,21765-21770,21987-21995,28362-28370				C2838T	0	0	1	1		E:T9I,M:D3G,M:Q19E,M:A63T,N:P13L,N:R203K,N:G204R,ORF1a:K856R,ORF1a:S858F,ORF1a:L2084I,ORF1a:A2710T,ORF1a:T3255I,ORF1a:P3395H,ORF1a:I3758V,ORF1b:P314L,ORF1b:I1566V,ORF9b:P10S,S:A67V,S:T95I,S:Y145D,S:G339D,S:T547K,S:D614G,S:H655Y,S:N679K,S:P681H,S:N764K,S:D796Y,S:N856K,S:Q954H,S:N969K,S:L981F	N:E31-,N:R32-,N:S33-,ORF1a:S2083-,ORF1a:L3674-,ORF1a:S3675-,ORF1a:G3676-,ORF9b:E27-,ORF9b:N28-,ORF9b:A29-,S:H69-,S:V70-,S:G142-,S:V143-,S:Y144-		386-664,2835-2836,7093-7332,10738-11022,16187-16444,19484,22014-22290,22627-23144,23561,27512-28104		Charité_E_F:C26270T,ChinaCDC_N_F:G28881A;G28882A;G28883C,USCDC_N1_P:C28311T	89044	54	29836	3000	79.7778	mediocre	2454	10	0	good	0	24	-7	0	good	1		0
Armenia/IMB11-4/2021	21J (Delta)	AY.126	0.992606	good	41	104	0	1	30	34	0	569	0	2	G210T,C241T,C1473A,C3037T,G4181T,C5512T,C6402T,C7124T,C8986T,G9053T,C10029T,A11201G,A11332G,A13953G,C14408T,C14925T,G15451A,C16466T,T16896C,C19220T,A21137G,C21411T,C21618G,T22917G,C22995A,A23403G,C23604G,A24110C,G24410A,C25006T,A25439C,C25469T,T26767C,T27638C,C27752T,C27874T,A28461G,G28881T,G28916T,G29402T,G29742T	22029-22034,27538-27628,28248-28253,28271				C1473A,C5512T,A13953G,T16896C,C21411T,C25006T	0	0	6	6	ORF7a:79-122	M:I82T,N:D63G,N:R203M,N:G215C,N:D377Y,ORF1a:T403N,ORF1a:A1306S,ORF1a:P2046L,ORF1a:P2287S,ORF1a:V2930L,ORF1a:T3255I,ORF1a:T3646A,ORF1b:I162M,ORF1b:P314L,ORF1b:G662S,ORF1b:P1000L,ORF1b:A1918V,ORF1b:K2557R,ORF3a:K16T,ORF3a:S26L,ORF7b:T40I,ORF9b:T60A,S:T19R,S:R158G,S:L452R,S:T478K,S:D614G,S:P681R,S:I850L,S:D950N	ORF7a:L49-,ORF7a:A50-,ORF7a:D51-,ORF7a:N52-,ORF7a:K53-,ORF7a:F54-,ORF7a:A55-,ORF7a:L56-,ORF7a:T57-,ORF7a:C58-,ORF7a:F59-,ORF7a:S60-,ORF7a:T61-,ORF7a:Q62-,ORF7a:F63-,ORF7a:A64-,ORF7a:F65-,ORF7a:A66-,ORF7a:C67-,ORF7a:P68-,ORF7a:D69-,ORF7a:G70-,ORF7a:V71-,ORF7a:K72-,ORF7a:H73-,ORF7a:V74-,ORF7a:Y75-,ORF7a:Q76-,ORF7a:L77-,ORF7a:R78-,ORF8:D119-,ORF8:F120-,S:E156-,S:F157-		19276-19570,21717-21990		Charité_RdRp_F:G15451A,ChinaCDC_N_F:G28881T	88842	54	29836	3000	9.96296	good	569	10	0	good	0	24	-1	0	good	7		0
[truncated: 13 more columns]

## Sheet: ST5. CorGAT Annotation
Supplementary Table S5. CorGAT annotation of 145 analyzed sequences
POS	REF	ALT	annot	AF	Epitopes	Hyphy	MFE
210	G	T	5'UTR:nc.G210T,NA,NA;	27.3498	NA	NA	NA
241	C	T	5'UTR:nc.C241T,NA,NA;	93.8419	NA	NA	NA
241	C	G	5'UTR:nc.C241G,NA,NA;	0.000357264	NA	NA	NA
335	C	T	nsp1:c.70C>T,p.R24C,missense;orf1ab:c.70C>T,p.R24C,missense;	0.286168	18:LPVLQVRDV,2,HLA-B*51:01;HLA-B*54:01;18:LPVLQVRDVL,1,HLA-B*07:02	NA	NA
346	C	T	nsp1:c.81C>T,p.L27L,synonymous;orf1ab:c.81C>T,p.L27L,synonymous;	0.37212	18:LPVLQVRDVL,1,HLA-B*07:02	NA	NA
367	C	T	nsp1:c.102C>T,p.S34S,synonymous;orf1ab:c.102C>T,p.S34S,synonymous;	0.0170593	31:FGDSVEEVL,1,HLA-C*08:01	NA	NA
370	G	A	nsp1:c.105G>A,p.V35V,synonymous;orf1ab:c.105G>A,p.V35V,synonymous;	0.00931862	31:FGDSVEEVL,1,HLA-C*08:01	NA	NA
493	T	A	nsp1:c.228T>A,p.A76A,synonymous;orf1ab:c.228T>A,p.A76A,synonymous;	0.000714527	69:VFIKRSDAR,1,HLA-A*33:03;68:YVFIKRSDAR,2,HLA-A*31:01;HLA-A*33:03	NA	NA
495	G	A	nsp1:c.230G>A,p.R77Q,missense;orf1ab:c.230G>A,p.R77Q,missense;	0.00765139	77:RTAPHGHVM,9,HLA-B*07:02;HLA-B*15:01;HLA-C*01:02;HLA-C*03:03;HLA-C*03:04;HLA-C*08:01;HLA-C*12:02;HLA-C*14:02;HLA-C*14:03;69:VFIKRSDAR,1,HLA-A*33:03;68:YVFIKRSDAR,2,HLA-A*31:01;HLA-A*33:03	NA	NA
505	T	C	nsp1:c.240T>C,p.P80P,synonymous;orf1ab:c.240T>C,p.P80P,synonymous;	0.0205427	77:RTAPHGHVM,9,HLA-B*07:02;HLA-B*15:01;HLA-C*01:02;HLA-C*03:03;HLA-C*03:04;HLA-C*08:01;HLA-C*12:02;HLA-C*14:02;HLA-C*14:03;79:APHGHVMVEL,1,HLA-B*07:02	NA	NA
545	G	T	nsp1:c.280G>T,p.G94C,missense;orf1ab:c.280G>T,p.G94C,missense;	0.0136951	91:ELEGIQYGR,1,HLA-A*33:03	NA	NA
556	C	T	nsp1:c.291C>T,p.Y97Y,synonymous;orf1ab:c.291C>T,p.Y97Y,synonymous;	0.0684755	91:ELEGIQYGR,1,HLA-A*33:03	NA	NA
643	C	T	nsp1:c.378C>T,p.N126N,synonymous;orf1ab:c.378C>T,p.N126N,synonymous;	0.0601691	NA	NA	NA
670	T	G	nsp1:c.405T>G,p.S135R,missense;orf1ab:c.405T>G,p.S135R,missense;	0.000446579	135:SYGADLKSF,3,HLA-A*24:02;HLA-C*14:02;HLA-C*14:03;134:HSYGADLKSF,1,HLA-B*15:01	fel:true;meme:false;kind:positive;	NA
809	T	C	orf1ab:c.544T>C,p.Y182H,missense;nsp2:c.4T>C,p.Y2H,missense;	0.0157791	2:YTRYVDNNF,1,HLA-C*12:02;1:AYTRYVDNNF,1,HLA-A*24:02	fel:true;meme:true;kind:positive;	NA
829	C	T	orf1ab:c.564C>T,p.N188N,synonymous;nsp2:c.24C>T,p.N8N,synonymous;	0.492994	2:YTRYVDNNF,1,HLA-C*12:02;1:AYTRYVDNNF,1,HLA-A*24:02	fel:true;meme:false;kind:negative;	NA
835	C	T	orf1ab:c.570C>T,p.F190F,synonymous;nsp2:c.30C>T,p.F10F,synonymous;	0.277475	10:FCGPDGYPL,2,HLA-C*03:03;HLA-C*07:02;2:YTRYVDNNF,1,HLA-C*12:02;1:AYTRYVDNNF,1,HLA-A*24:02	fel:true;meme:false;kind:negative;	NA
891	G	A	orf1ab:c.626G>A,p.G209D,missense;nsp2:c.86G>A,p.G29D,missense;	0.00235199	27:RAGKASCTL,2,HLA-C*01:02;HLA-C*03:03	NA	NA
912	C	A	orf1ab:c.647C>A,p.S216Y,missense;nsp2:c.107C>A,p.S36Y,missense;	0.0439434	34:TLSEQLDFI,1,HLA-A*02:01;36:SEQLDFIDTK,1,HLA-A*11:01	fel:true;meme:false;kind:negative;	NA
913	C	T	orf1ab:c.648C>T,p.S216S,synonymous;nsp2:c.108C>T,p.S36S,synonymous;	32.5395	34:TLSEQLDFI,1,HLA-A*02:01;36:SEQLDFIDTK,1,HLA-A*11:01	fel:true;meme:false;kind:negative;	NA
1048	G	T	orf1ab:c.783G>T,p.K261N,missense;nsp2:c.243G>T,p.K81N,missense;	1.20445	75:FEIKLAKKF,2,HLA-B*40:02;HLA-B*44:03;72:QTPFEIKLAK,1,HLA-A*11:01	NA	NA
1102	C	T	orf1ab:c.837C>T,p.S279S,synonymous;nsp2:c.297C>T,p.S99S,synonymous;	0.110246	93:FVFPLNSII,7,HLA-A*02:06;HLA-B*51:01;HLA-B*52:01;HLA-C*01:02;HLA-C*03:04;HLA-C*08:01;HLA-C*12:02;93:FVFPLNSIIK,1,HLA-A*11:01;95:FPLNSIIKT,1,HLA-B*54:01;95:FPLNSIIKTI,2,HLA-B*51:01;HLA-B*54:01;99:SIIKTIQPR,1,HLA-A*33:03;90:CPNFVFPLNS,1,HLA-B*54:01;98:NSIIKTIQPR,1,HLA-A*33:03	NA	NA
1111	G	A	orf1ab:c.846G>A,p.K282K,synonymous;nsp2:c.306G>A,p.K102K,synonymous;	0.0125638	93:FVFPLNSIIK,1,HLA-A*11:01;95:FPLNSIIKT,1,HLA-B*54:01;95:FPLNSIIKTI,2,HLA-B*51:01;HLA-B*54:01;99:SIIKTIQPR,1,HLA-A*33:03;102:KTIQPRVEK,1,HLA-A*11:01;102:KTIQPRVEKK,1,HLA-A*11:01;98:NSIIKTIQPR,1,HLA-A*33:03	NA	NA
1148	G	T	orf1ab:c.883G>T,p.G295C,missense;nsp2:c.343G>T,p.G115C,missense;	0.0568644	NA	NA	NA
1181	G	T	orf1ab:c.916G>T,p.V306F,missense;nsp2:c.376G>T,p.V126F,missense;	0.111347	124:YPVASPNEC,1,HLA-B*35:01	fel:true;meme:true;kind:positive;	NA
1191	C	T	orf1ab:c.926C>T,p.P309L,missense;nsp2:c.386C>T,p.P129L,missense;	1.6435	124:YPVASPNEC,1,HLA-B*35:01	fel:true;meme:true;kind:positive;	NA
1300	C	T	orf1ab:c.1035C>T,p.G345G,synonymous;nsp2:c.495C>T,p.G165G,synonymous;	0.0179525	161:CEFCGTENL,2,HLA-B*40:02;HLA-B*40:06	fel:true;meme:true;kind:positive;	NA
1306	G	A	orf1ab:c.1041G>A,p.E347E,synonymous;nsp2:c.501G>A,p.E167E,synonymous;	0.0110156	161:CEFCGTENL,2,HLA-B*40:02;HLA-B*40:06	NA	NA
1375	T	C	orf1ab:c.1110T>C,p.C370C,synonymous;nsp2:c.570T>C,p.C190C,synonymous;	0.0123554	190:CPACHNSEV,3,HLA-B*07:02;HLA-B*51:01;HLA-B*54:01;189:YCPACHNSEV,2,HLA-B*07:02;HLA-B*54:01	NA	NA
1384	T	C	orf1ab:c.1119T>C,p.C373C,synonymous;nsp2:c.579T>C,p.C193C,synonymous;	0.0199174	190:CPACHNSEV,3,HLA-B*07:02;HLA-B*51:01;HLA-B*54:01;189:YCPACHNSEV,2,HLA-B*07:02;HLA-B*54:01	NA	NA
1397	G	A	orf1ab:c.1132G>A,p.V378I,missense;nsp2:c.592G>A,p.V198I,missense;	0.0327194	196:SEVGPEHSL,1,HLA-B*40:02;190:CPACHNSEV,3,HLA-B*07:02;HLA-B*51:01;HLA-B*54:01;189:YCPACHNSEV,2,HLA-B*07:02;HLA-B*54:01	NA	NA
1437	C	T	orf1ab:c.1172C>T,p.S391F,missense;nsp2:c.632C>T,p.S211F,missense;	0.073239	205:AEYHNESGL,1,HLA-B*40:02	NA	NA
1441	C	T	orf1ab:c.1176C>T,p.G392G,synonymous;nsp2:c.636C>T,p.G212G,synonymous;	0.0872021	205:AEYHNESGL,1,HLA-B*40:02	NA	NA
1457	C	T	orf1ab:c.1192C>T,p.R398C,missense;nsp2:c.652C>T,p.R218C,missense;	0.119713	214:KTILRKGGR,1,HLA-A*31:01	fel:true;meme:true;kind:positive;	NA
1473	C	A	orf1ab:c.1208C>A,p.T403N,missense;nsp2:c.668C>A,p.T223N,missense;	0.00190541	223:TIAFGGCVF,1,HLA-B*15:01;222:RTIAFGGCVF,1,HLA-B*15:01	fel:true;meme:true;kind:positive;	NA
1549	C	T	orf1ab:c.1284C>T,p.S428S,synonymous;nsp2:c.744C>T,p.S248S,synonymous;	0.0226862	242:YWVPRASAN,1,HLA-C*14:02;242:YWVPRASANI,1,HLA-A*24:02	fel:true;meme:true;kind:positive;	NA
1613	C	T	orf1ab:c.1348C>T,p.L450F,missense;nsp2:c.808C>T,p.L270F,missense;	0.0202747	265:GLNDNLLEI,1,HLA-A*02:01	NA	NA
1710	C	T	orf1ab:c.1445C>T,p.A482V,missense;nsp2:c.905C>T,p.A302V,missense;	0.0657067	299:SFSASTSAF,2,HLA-C*14:02;HLA-C*14:03;298:ASFSASTSAF,2,HLA-B*15:01;HLA-B*46:01;300:FSASTSAFV,6,HLA-A*02:06;HLA-C*01:02;HLA-C*03:03;HLA-C*03:04;HLA-C*08:01;HLA-C*12:02	NA	NA
1823	G	T	orf1ab:c.1558G>T,p.A520S,missense;nsp2:c.1018G>T,p.A340S,missense;	0.00291765	NA	fel:true;meme:true;kind:positive;	NA
1837	T	C	orf1ab:c.1572T>C,p.G524G,synonymous;nsp2:c.1032T>C,p.G344G,synonymous;	0.00282834	344:GEQKSILSPL,2,HLA-B*40:02;HLA-B*40:06	NA	NA
1874	G	T	orf1ab:c.1609G>T,p.A537S,missense;nsp2:c.1069G>T,p.A357S,missense;	0.0101225	356:FASEAARVV,7,HLA-B*46:01;HLA-B*51:01;HLA-C*01:02;HLA-C*03:03;HLA-C*03:04;HLA-C*08:01;HLA-C*12:02;354:YAFASEAAR,2,HLA-A*33:03;HLA-C*03:03;349:ILSPLYAFA,1,HLA-A*02:01;354:YAFASEAARV,1,HLA-C*03:04;353:LYAFASEAAR,1,HLA-A*33:03;351:SPLYAFASEA,1,HLA-B*54:01	NA	NA
1913	C	T	orf1ab:c.1648C>T,p.R550C,missense;nsp2:c.1108C>T,p.R370C,missense;	0.0871425	364:VRSIFSRTL,1,HLA-C*07:02;362:RVVRSIFSR,3,HLA-A*11:01;HLA-A*31:01;HLA-A*33:03;361:ARVVRSIFSR,1,HLA-A*31:01	NA	NA
1947	T	C	orf1ab:c.1682T>C,p.V561A,missense;nsp2:c.1142T>C,p.V381A,missense;	0.324842	374:TAQNSVRVL,2,HLA-C*01:02;HLA-C*03:04;373:ETAQNSVRV,1,HLA-A*26:01;375:AQNSVRVLQK,1,HLA-A*11:01	fel:true;meme:true;kind:positive;	NA
1958	G	A	orf1ab:c.1693G>A,p.A565T,missense;nsp2:c.1153G>A,p.A385T,missense;	0.0136058	382:LQKAAITIL,1,HLA-B*15:01	NA	NA
2003	C	T	orf1ab:c.1738C>T,p.L580F,missense;nsp2:c.1198C>T,p.L400F,missense;	0.0903877	396:YSLRLIDAM,5,HLA-B*35:01;HLA-B*46:01;HLA-C*03:04;HLA-C*08:01;HLA-C*12:02;399:RLIDAMMFT,2,HLA-A*02:01;HLA-A*02:06	NA	NA
2023	C	T	orf1ab:c.1758C>T,p.F586F,synonymous;nsp2:c.1218C>T,p.F406F,synonymous;	0.022716	399:RLIDAMMFT,2,HLA-A*02:01;HLA-A*02:06	NA	NA
2036	G	T	orf1ab:c.1771G>T,p.A591S,missense;nsp2:c.1231G>T,p.A411S,missense;	0.00675823	410:LATNNLVVM,7,HLA-B*35:01;HLA-B*46:01;HLA-C*01:02;HLA-C*03:03;HLA-C*03:04;HLA-C*08:01;HLA-C*12:02;407:TSDLATNNL,1,HLA-C*08:01;411:ATNNLVVMAY,3,HLA-A*11:01;HLA-A*26:01;HLA-B*15:01;409:DLATNNLVVM,1,HLA-B*46:01	fel:true;meme:true;kind:positive;	NA
2040	C	T	orf1ab:c.1775C>T,p.T592I,missense;nsp2:c.1235C>T,p.T412I,missense;	0.0650815	410:LATNNLVVM,7,HLA-B*35:01;HLA-B*46:01;HLA-C*01:02;HLA-C*03:03;HLA-C*03:04;HLA-C*08:01;HLA-C*12:02;407:TSDLATNNL,1,HLA-C*08:01;411:ATNNLVVMAY,3,HLA-A*11:01;HLA-A*26:01;HLA-B*15:01;409:DLATNNLVVM,1,HLA-B*46:01	fel:true;meme:true;kind:positive;	NA
2216	T	C	orf1ab:c.1951T>C,p.F651L,missense;nsp2:c.1411T>C,p.F471L,missense;	0.00523986	471:FISTCACEI,1,HLA-A*02:06;467:EIVKFISTC,1,HLA-A*26:01;466:WEIVKFIST,2,HLA-B*40:02;HLA-B*40:06;466:WEIVKFISTC,1,HLA-B*40:06	NA	NA
2272	G	T	orf1ab:c.2007G>T,p.K669N,missense;nsp2:c.1467G>T,p.K489N,missense;	0.077288	489:KEIKESVQTF,2,HLA-B*15:01;HLA-B*44:03	fel:true;meme:true;kind:positive;	NA
2306	C	T	orf1ab:c.2041C>T,p.L681F,missense;nsp2:c.1501C>T,p.L501F,missense;	0.164252	497:TFFKLVNKF,2,HLA-A*24:02;HLA-C*14:03;500:KLVNKFLAL,3,HLA-A*02:01;HLA-A*02:06;HLA-C*01:02;496:QTFFKLVNK,1,HLA-A*11:01;492:KESVQTFFKL,2,HLA-B*40:02;HLA-B*40:06;495:VQTFFKLVNK,1,HLA-A*11:01	fel:true;meme:true;kind:positive;	NA
2334	C	T	orf1ab:c.2069C>T,p.A690V,missense;nsp2:c.1529C>T,p.A510V,missense;	0.234484	505:FLALCADSI,1,HLA-A*02:01;506:LALCADSII,3,HLA-B*51:01;HLA-B*52:01;HLA-C*03:04;505:FLALCADSII,1,HLA-B*51:01;506:LALCADSIII,2,HLA-B*51:01;HLA-B*52:01	fel:true;meme:true;kind:positive;	NA
2358	C	T	orf1ab:c.2093C>T,p.A698V,missense;nsp2:c.1553C>T,p.A518V,missense;	0.0250978	512:SIIIGGAKLK,1,HLA-A*11:01	fel:true;meme:true;kind:positive;	NA
2398	G	A	orf1ab:c.2133G>A,p.T711T,synonymous;nsp2:c.1593G>A,p.T531T,synonymous;	0.0305163	529:FVTHSKGLY,1,HLA-A*26:01;529:FVTHSKGLYR,1,HLA-A*33:03;530:VTHSKGLYR,2,HLA-A*31:01;HLA-A*33:03;530:VTHSKGLYRK,1,HLA-A*11:01	NA	NA
2416	C	T	orf1ab:c.2151C>T,p.Y717Y,synonymous;nsp2:c.1611C>T,p.Y537Y,synonymous;	0.355537	529:FVTHSKGLY,1,HLA-A*26:01;529:FVTHSKGLYR,1,HLA-A*33:03;530:VTHSKGLYR,2,HLA-A*31:01;HLA-A*33:03;530:VTHSKGLYRK,1,HLA-A*11:01	fel:true;meme:false;kind:negative;	NA
2470	C	T	orf1ab:c.2205C>T,p.A735A,synonymous;nsp2:c.1665C>T,p.A555A,synonymous;	0.027807	549:LLMPLKAPK,1,HLA-A*11:01;554:KAPKEIIFL,1,HLA-C*01:02;551:MPLKAPKEI,2,HLA-B*51:01;HLA-B*54:01;550:LMPLKAPKEI,1,HLA-B*51:01;548:GLLMPLKAPK,1,HLA-A*11:01;551:MPLKAPKEII,1,HLA-B*51:01	NA	NA
2485	C	T	orf1ab:c.2220C>T,p.I740I,synonymous;nsp2:c.1680C>T,p.I560I,synonymous;	0.28596	559:IIFLEGETL,1,HLA-C*01:02;554:KAPKEIIFL,1,HLA-C*01:02;551:MPLKAPKEII,1,HLA-B*51:01	fel:true;meme:false;kind:negative;	NA
2514	A	G	orf1ab:c.2249A>G,p.E750G,missense;nsp2:c.1709A>G,p.E570G,missense;	0.00130997	564:GETLPTEVL,1,HLA-B*40:02;569:TEVLTEEVV,1,HLA-B*40:06;567:LPTEVLTEEV,2,HLA-B*51:01;HLA-B*54:01	NA	NA
2534	G	T	orf1ab:c.2269G>T,p.V757F,missense;nsp2:c.1729G>T,p.V577F,missense;	0.0391204	569:TEVLTEEVV,1,HLA-B*40:06	NA	NA
2539	G	A	orf1ab:c.2274G>A,p.L758L,synonymous;nsp2:c.1734G>A,p.L578L,synonymous;	0.00669869	NA	NA	NA
2560	A	G	orf1ab:c.2295A>G,p.P765P,synonymous;nsp2:c.1755A>G,p.P585P,synonymous;	0.125221	NA	NA	NA
2649	A	G	orf1ab:c.2384A>G,p.D795G,missense;nsp2:c.1844A>G,p.D615G,missense;	0.00208404	NA	NA	NA
2652	C	T	orf1ab:c.2387C>T,p.T796I,missense;nsp2:c.1847C>T,p.T616I,missense;	0.00669869	NA	fel:true;meme:false;kind:negative;	NA
2714	G	A	orf1ab:c.2449G>A,p.G817S,missense;nsp2:c.1909G>A,p.G637S,missense;clv2:nc.G2A,NA,NA;	0.000119088	NA	NA	NA
2721	C	T	orf1ab:c.2456C>T,p.A819V,missense;clv2:nc.C9T,NA,NA;nsp3:c.2C>T,p.A1V,start_lost;	0.0150646	NANA	NANA	NA
2824	T	C	orf1ab:c.2559T>C,p.L853L,synonymous;nsp3:c.105T>C,p.L35L,synonymous;	0.00172677	30:RIDKVLNEK,1,HLA-A*11:01	NA	NA
2832	A	G	orf1ab:c.2567A>G,p.K856R,missense;nsp3:c.113A>G,p.K38R,missense;	0.00529941	36:NEKCSAYTV,1,HLA-B*40:06;30:RIDKVLNEK,1,HLA-A*11:01	NA	NA
2838	C	T	orf1ab:c.2573C>T,p.S858F,missense;nsp3:c.119C>T,p.S40F,missense;	0.0629677	36:NEKCSAYTV,1,HLA-B*40:06	NA	NA
2918	C	T	orf1ab:c.2653C>T,p.P885S,missense;nsp3:c.199C>T,p.P67S,missense;	0.0198281	63:KTLQPVSEL,2,HLA-C*01:02;HLA-C*03:04;60:AVIKTLQPV,3,HLA-A*02:06;HLA-C*03:04;HLA-C*12:02	NA	NA
2939	C	T	orf1ab:c.2674C>T,p.P892S,missense;nsp3:c.220C>T,p.P74S,missense;	0.0705	69:SELLTPLGI,3,HLA-B*40:06;HLA-B*44:03;HLA-B*52:01	NA	NA
2976	C	T	orf1ab:c.2711C>T,p.T904I,missense;nsp3:c.257C>T,p.T86I,missense;	0.020632	82:WSMATYYLF,6,HLA-A*24:02;HLA-B*35:01;HLA-B*52:01;HLA-C*03:04;HLA-C*08:01;HLA-C*12:02;80:DEWSMATYY,1,HLA-B*44:03;81:EWSMATYYLF,2,HLA-A*24:02;HLA-A*26:01;82:WSMATYYLFD,1,HLA-A*24:02;80:DEWSMATYYL,2,HLA-B*40:02;HLA-B*44:03;79:LDEWSMATYY,1,HLA-B*44:03	NA	NA
3016	T	C	orf1ab:c.2751T>C,p.A917A,synonymous;nsp3:c.297T>C,p.A99A,synonymous;	0.00741322	98:LASHMYCSF,5,HLA-B*15:01;HLA-B*35:01;HLA-C*03:03;HLA-C*03:04;HLA-C*12:02;97:KLASHMYCSF,1,HLA-B*15:01;94:GEFKLASHM,3,HLA-B*40:02;HLA-B*40:06;HLA-B*44:03;94:GEFKLASHMY,2,HLA-B*40:02;HLA-B*44:03;98:LASHMYCSFY,1,HLA-B*15:01;93:SGEFKLASHM,1,HLA-B*40:02	NA	NA
3037	C	T	orf1ab:c.2772C>T,p.F924F,synonymous;nsp3:c.318C>T,p.F106F,synonymous;	96.5155	98:LASHMYCSF,5,HLA-B*15:01;HLA-B*35:01;HLA-C*03:03;HLA-C*03:04;HLA-C*12:02;97:KLASHMYCSF,1,HLA-B*15:01;98:LASHMYCSFY,1,HLA-B*15:01	fel:true;meme:false;kind:negative;	NA
3052	G	T	orf1ab:c.2787G>T,p.E929D,missense;nsp3:c.333G>T,p.E111D,missense;	0.0107179	NA	NA	NA
3137	A	G	orf1ab:c.2872A>G,p.K958E,missense;nsp3:c.418A>G,p.K140E,missense;	0.00446579	136:DYQGKPLEF,2,HLA-A*24:02;HLA-C*07:02	NA	NA
3157	C	T	orf1ab:c.2892C>T,p.A964A,synonymous;nsp3:c.438C>T,p.A146A,synonymous;	0.0217038	143:EFGATSAAL,1,HLA-C*14:02;142:LEFGATSAA,2,HLA-B*40:02;HLA-B*40:06;142:LEFGATSAAL,2,HLA-B*40:02;HLA-B*40:06	NA	NA
3160	T	C	orf1ab:c.2895T>C,p.T965T,synonymous;nsp3:c.441T>C,p.T147T,synonymous;	0.00652006	143:EFGATSAAL,1,HLA-C*14:02;142:LEFGATSAA,2,HLA-B*40:02;HLA-B*40:06;142:LEFGATSAAL,2,HLA-B*40:02;HLA-B*40:06	NA	NA
3177	C	A	orf1ab:c.2912C>A,p.P971H,missense;nsp3:c.458C>A,p.P153H,missense;	0.00384058	NA	fel:true;meme:true;kind:positive;	NA
3177	C	T	orf1ab:c.2912C>T,p.P971L,missense;nsp3:c.458C>T,p.P153L,missense;	1.11154	NA	fel:true;meme:true;kind:positive;	NA
3267	C	T	orf1ab:c.3002C>T,p.T1001I,missense;nsp3:c.548C>T,p.T183I,missense;	32.8642	179:NQTTTIQTI,1,HLA-B*52:01;182:TTIQTIVEV,1,HLA-A*02:06	fel:true;meme:true;kind:positive;	NA
3304	G	T	orf1ab:c.3039G>T,p.E1013D,missense;nsp3:c.585G>T,p.E195D,missense;	0.0283131	194:LEMELTPVV,3,HLA-B*40:02;HLA-B*40:06;HLA-B*52:01;194:LEMELTPVVQ,1,HLA-B*40:06;193:QLEMELTPVV,4,HLA-A*02:01;HLA-B*40:02;HLA-B*40:06;HLA-B*44:03;192:PQLEMELTPV,1,HLA-A*02:06	NA	NA
3373	C	T	orf1ab:c.3108C>T,p.D1036D,synonymous;nsp3:c.654C>T,p.D218D,synonymous;	0.00872318	213:YLKLTDNVY,1,HLA-B*15:01;213:YLKLTDNVYI,1,HLA-A*02:01	fel:true;meme:true;kind:positive;	NA
3411	C	T	orf1ab:c.3146C>T,p.A1049V,missense;nsp3:c.692C>T,p.A231V,missense;	0.162734	NA	fel:true;meme:true;kind:positive;	NA
3452	G	T	orf1ab:c.3187G>T,p.V1063F,missense;nsp3:c.733G>T,p.V245F,missense;	0.00312606	239:VVNAANVYL,3,HLA-C*01:02;HLA-C*03:04;HLA-C*08:01;238:VVVNAANVY,1,HLA-B*35:01;239:VVNAANVYLK,1,HLA-A*11:01	NA	NA
3455	T	C	orf1ab:c.3190T>C,p.Y1064H,missense;nsp3:c.736T>C,p.Y246H,missense;	0.00279856	239:VVNAANVYL,3,HLA-C*01:02;HLA-C*03:04;HLA-C*08:01;238:VVVNAANVY,1,HLA-B*35:01;239:VVNAANVYLK,1,HLA-A*11:01	NA	NA
3530	G	A	orf1ab:c.3265G>A,p.D1089N,missense;nsp3:c.811G>A,p.D271N,missense;	0.00491237	271:DYIATNGPL,1,HLA-C*14:02;265:MQVESDDYI,2,HLA-A*02:06;HLA-B*52:01	NA	NA
3600	A	G	orf1ab:c.3335A>G,p.K1112R,missense;nsp3:c.881A>G,p.K294R,missense;	0.00351309	NA	NA	NA
3736	C	T	orf1ab:c.3471C>T,p.D1157D,synonymous;nsp3:c.1017C>T,p.D339D,synonymous;	0.0752635	336:FGADPIHSL,7,HLA-C*01:02;HLA-C*03:03;HLA-C*03:04;HLA-C*07:02;HLA-C*08:01;HLA-C*12:02;HLA-C*14:03;336:FGADPIHSLR,1,HLA-A*33:03	NA	NA
3809	C	T	orf1ab:c.3544C>T,p.L1182F,missense;nsp3:c.1090C>T,p.L364F,missense;	0.0944069	364:LYDKLVSSF,3,HLA-A*24:02;HLA-C*14:02;HLA-C*14:03;363:NLYDKLVSSF,1,HLA-B*15:01;357:LAVFDKNLY,1,HLA-B*35:01;358:AVFDKNLYDK,1,HLA-A*11:01	fel:true;meme:false;kind:negative;	NA
3871	G	T	orf1ab:c.3606G>T,p.K1202N,missense;nsp3:c.1152G>T,p.K384N,missense;	0.278904	NA	fel:true;meme:true;kind:positive;	NA
3872	A	G	orf1ab:c.3607A>G,p.I1203V,missense;nsp3:c.1153A>G,p.I385V,missense;	0.0192922	NA	NA	NA
3885	C	T	orf1ab:c.3620C>T,p.P1207L,missense;nsp3:c.1166C>T,p.P389L,missense;	0.0495405	387:EIPKEEVKPF,1,HLA-A*26:01;388:IPKEEVKPFI,1,HLA-B*51:01	fel:true;meme:true;kind:positive;	NA
3908	A	G	orf1ab:c.3643A>G,p.I1215V,missense;nsp3:c.1189A>G,p.I397V,missense;	0.00899113	396:FITESKPSV,1,HLA-A*02:06;388:IPKEEVKPFI,1,HLA-B*51:01	NA	NA
3949	T	C	orf1ab:c.3684T>C,p.D1228D,synonymous;nsp3:c.1230T>C,p.D410D,synonymous;	0.0024413	NA	NA	NA
4070	A	G	orf1ab:c.3805A>G,p.T1269A,missense;nsp3:c.1351A>G,p.T451A,missense;	0.0111943	444:NLHPDSATL,1,HLA-C*03:03;446:HPDSATLVS,1,HLA-B*35:01	NA	NA
4133	G	T	orf1ab:c.3868G>T,p.V1290F,missense;nsp3:c.1414G>T,p.V472F,missense;	0.00184586	465:APYIVGDVV,3,HLA-B*07:02;HLA-B*51:01;HLA-B*54:01	NA	NA
4147	T	C	orf1ab:c.3882T>C,p.G1294G,synonymous;nsp3:c.1428T>C,p.G476G,synonymous;	0.00872318	473:VQEGVLTAV,1,HLA-A*02:06;474:QEGVLTAVV,2,HLA-B*40:02;HLA-B*40:06	NA	NA
4159	T	A	orf1ab:c.3894T>A,p.A1298A,synonymous;nsp3:c.1440T>A,p.A480A,synonymous;	0.000357264	473:VQEGVLTAV,1,HLA-A*02:06;478:LTAVVIPTK,1,HLA-A*11:01;474:QEGVLTAVV,2,HLA-B*40:02;HLA-B*40:06;477:VLTAVVIPTK,1,HLA-A*11:01	fel:true;meme:true;kind:positive;	NA
4166	A	T	orf1ab:c.3901A>T,p.I1301L,missense;nsp3:c.1447A>T,p.I483L,missense;	0.000238176	478:LTAVVIPTK,1,HLA-A*11:01;477:VLTAVVIPTK,1,HLA-A*11:01	NA	NA
4181	G	T	orf1ab:c.3916G>T,p.A1306S,missense;nsp3:c.1462G>T,p.A488S,missense;	22.944	NA	NA	NA
4285	G	A	orf1ab:c.4020G>A,p.E1340E,synonymous;nsp3:c.1566G>A,p.E522E,synonymous;	0.0702321	519:YTVEEAKTV,2,HLA-C*12:02;HLA-C*14:02	NA	NA
4399	G	T	orf1ab:c.4134G>T,p.M1378I,missense;nsp3:c.1680G>T,p.M560I,missense;	0.0822302	558:REMLAHAEET,1,HLA-B*40:06	NA	NA
4410	C	T	orf1ab:c.4145C>T,p.A1382V,missense;nsp3:c.1691C>T,p.A564V,missense;	0.0264077	558:REMLAHAEET,1,HLA-B*40:06	NA	NA
4423	C	T	orf1ab:c.4158C>T,p.R1386R,synonymous;nsp3:c.1704C>T,p.R568R,synonymous;	0.109472	NA	NA	NA
4455	C	T	orf1ab:c.4190C>T,p.A1397V,missense;nsp3:c.1736C>T,p.A579V,missense;	0.212572	576:ETKAIVSTI,1,HLA-A*26:01;578:KAIVSTIQR,1,HLA-A*31:01;571:MPVCVETKA,2,HLA-B*35:01;HLA-B*54:01;575:VETKAIVSTI,1,HLA-B*52:01;571:MPVCVETKAI,2,HLA-B*51:01;HLA-B*54:01;570:LMPVCVETKA,1,HLA-B*54:01	NA	NA
4485	A	G	orf1ab:c.4220A>G,p.K1407R,missense;nsp3:c.1766A>G,p.K589R,missense;	0.020632	NA	NA	NA
4686	C	T	orf1ab:c.4421C>T,p.T1474I,missense;nsp3:c.1967C>T,p.T656I,missense;	0.056537	649:RSLKVPATV,1,HLA-B*52:01	NA	NA
4887	C	T	orf1ab:c.4622C>T,p.P1541L,missense;nsp3:c.2168C>T,p.P723L,missense;	0.0146478	718:YYTSNPTTF,7,HLA-A*24:02;HLA-C*01:02;HLA-C*03:03;HLA-C*07:02;HLA-C*12:02;HLA-C*14:02;HLA-C*14:03;717:VYYTSNPTTF,3,HLA-A*24:02;HLA-C*07:02;HLA-C*14:03;718:YYTSNPTTFH,2,HLA-A*24:02;HLA-C*07:02;720:TSNPTTFHL,3,HLA-C*01:02;HLA-C*03:04;HLA-C*08:01;717:VYYTSNPTT,1,HLA-C*14:02	NA	NA
4894	A	G	orf1ab:c.4629A>G,p.T1543T,synonymous;nsp3:c.2175A>G,p.T725T,synonymous;	0.00351309	718:YYTSNPTTF,7,HLA-A*24:02;HLA-C*01:02;HLA-C*03:03;HLA-C*07:02;HLA-C*12:02;HLA-C*14:02;HLA-C*14:03;717:VYYTSNPTTF,3,HLA-A*24:02;HLA-C*07:02;HLA-C*14:03;718:YYTSNPTTFH,2,HLA-A*24:02;HLA-C*07:02;720:TSNPTTFHL,3,HLA-C*01:02;HLA-C*03:04;HLA-C*08:01;717:VYYTSNPTT,1,HLA-C*14:02	fel:true;meme:true;kind:positive;	NA
4900	C	T	orf1ab:c.4635C>T,p.H1545H,synonymous;nsp3:c.2181C>T,p.H727H,synonymous;	0.515799	718:YYTSNPTTFH,2,HLA-A*24:02;HLA-C*07:02;720:TSNPTTFHL,3,HLA-C*01:02;HLA-C*03:04;HLA-C*08:01	NA	NA
4990	C	T	orf1ab:c.4725C>T,p.D1575D,synonymous;nsp3:c.2271C>T,p.D757D,synonymous;	0.0231626	753:FTTVDNINL,1,HLA-C*08:01;751:KVFTTVDNI,1,HLA-B*52:01	NA	NA
5012	G	T	orf1ab:c.4747G>T,p.V1583F,missense;nsp3:c.2293G>T,p.V765F,missense;	0.0603775	764:QVVDMSMTY,3,HLA-A*26:01;HLA-B*35:01;HLA-C*12:02;763:TQVVDMSMTY,2,HLA-A*26:01;HLA-B*15:01;764:QVVDMSMTYG,1,HLA-A*26:01	fel:true;meme:true;kind:positive;	NA
5022	T	C	orf1ab:c.4757T>C,p.M1586T,missense;nsp3:c.2303T>C,p.M768T,missense;	0.00157791	768:MSMTYGQQF,9,HLA-B*15:01;HLA-B*46:01;HLA-B*52:01;HLA-C*01:02;HLA-C*03:04;HLA-C*08:01;HLA-C*12:02;HLA-C*14:02;HLA-C*14:03;764:QVVDMSMTY,3,HLA-A*26:01;HLA-B*35:01;HLA-C*12:02;763:TQVVDMSMTY,2,HLA-A*26:01;HLA-B*15:01;764:QVVDMSMTYG,1,HLA-A*26:01	NA	NA
5144	C	T	orf1ab:c.4879C>T,p.L1627L,synonymous;nsp3:c.2425C>T,p.L809L,synonymous;	0.347796	801:YVLPNDDTL,8,HLA-B*35:01;HLA-C*01:02;HLA-C*03:03;HLA-C*03:04;HLA-C*07:02;HLA-C*08:01;HLA-C*12:02;HLA-C*14:02;803:LPNDDTLRV,1,HLA-B*51:01	fel:true;meme:false;kind:negative;	NA
5160	T	C	orf1ab:c.4895T>C,p.F1632S,missense;nsp3:c.2441T>C,p.F814S,missense;	0.000714527	814:FEYYHTTDPS,1,HLA-B*40:06;811:VEAFEYYHTT,1,HLA-B*40:06	NA	NA
5183	C	T	orf1ab:c.4918C>T,p.P1640S,missense;nsp3:c.2464C>T,p.P822S,missense;	0.179376	816:YYHTTDPSF,4,HLA-A*24:02;HLA-C*07:02;HLA-C*14:02;HLA-C*14:03;817:YHTTDPSFL,1,HLA-C*07:02;816:YYHTTDPSFL,3,HLA-A*24:02;HLA-C*14:02;HLA-C*14:03;815:EYYHTTDPSF,3,HLA-A*24:02;HLA-C*14:02;HLA-C*14:03;815:EYYHTTDPS,1,HLA-C*14:02;814:FEYYHTTDPS,1,HLA-B*40:06;819:TTDPSFLGR,1,HLA-A*11:01;819:TTDPSFLGRY,1,HLA-A*26:01;818:HTTDPSFLGR,1,HLA-A*33:03	fel:true;meme:true;kind:positive;	NA
5194	G	T	orf1ab:c.4929G>T,p.L1643L,synonymous;nsp3:c.2475G>T,p.L825L,synonymous;	0.044122	824:FLGRYMSAL,5,HLA-A*02:01;HLA-C*01:02;HLA-C*03:03;HLA-C*07:02;HLA-C*14:02;817:YHTTDPSFL,1,HLA-C*07:02;816:YYHTTDPSFL,3,HLA-A*24:02;HLA-C*14:02;HLA-C*14:03;819:TTDPSFLGR,1,HLA-A*11:01;819:TTDPSFLGRY,1,HLA-A*26:01;818:HTTDPSFLGR,1,HLA-A*33:03	fel:true;meme:false;kind:negative;	NA
5239	C	T	orf1ab:c.4974C>T,p.Y1658Y,synonymous;nsp3:c.2520C>T,p.Y840Y,synonymous;	0.453367	838:WKYPQVNGL,2,HLA-C*07:02;HLA-C*14:02;840:YPQVNGLTSI,3,HLA-A*02:06;HLA-B*07:02;HLA-B*51:01	fel:true;meme:false;kind:negative;	NA
5365	C	T	orf1ab:c.5100C>T,p.Y1700Y,synonymous;nsp3:c.2646C>T,p.Y882Y,synonymous;	0.41776	881:YYRARAGEA,2,HLA-C*14:02;HLA-C*14:03	fel:true;meme:false;kind:negative;	NA
5386	T	G	orf1ab:c.5121T>G,p.A1707A,synonymous;nsp3:c.2667T>G,p.A889A,synonymous;	5.95e-05	881:YYRARAGEA,2,HLA-C*14:02;HLA-C*14:03;887:GEAANFCAL,3,HLA-B*40:02;HLA-B*40:06;HLA-B*44:03;889:AANFCALIL,2,HLA-C*03:04;HLA-C*08:01;886:AGEAANFCAL,2,HLA-B*40:02;HLA-B*44:03;887:GEAANFCALI,2,HLA-B*40:02;HLA-B*40:06	NA	NA
5388	C	A	orf1ab:c.5123C>A,p.A1708D,missense;nsp3:c.2669C>A,p.A890D,missense;	32.6487	887:GEAANFCAL,3,HLA-B*40:02;HLA-B*40:06;HLA-B*44:03;889:AANFCALIL,2,HLA-C*03:04;HLA-C*08:01;886:AGEAANFCAL,2,HLA-B*40:02;HLA-B*44:03;887:GEAANFCALI,2,HLA-B*40:02;HLA-B*40:06	NA	NA
5512	C	T	orf1ab:c.5247C>T,p.N1749N,synonymous;nsp3:c.2793C>T,p.N931N,synonymous;	0.369917	NA	fel:true;meme:false;kind:negative;	NA
5526	C	T	orf1ab:c.5261C>T,p.T1754I,missense;nsp3:c.2807C>T,p.T936I,missense;	0.146954	NA	fel:true;meme:true;kind:positive;	NA
5707	T	C	orf1ab:c.5442T>C,p.Y1814Y,synonymous;nsp3:c.2988T>C,p.Y996Y,synonymous;	0.00884227	995:QYELKHGTF,1,HLA-C*07:02;990:SAPPAQYEL,4,HLA-C*01:02;HLA-C*03:03;HLA-C*03:04;HLA-C*08:01;988:MMSAPPAQY,4,HLA-B*15:01;HLA-B*35:01;HLA-C*12:02;HLA-C*14:03;994:AQYELKHGTF,1,HLA-B*15:01;987:VMMSAPPAQY,1,HLA-B*15:01;996:YELKHGTFT,1,HLA-B*40:02;996:YELKHGTFTC,2,HLA-B*40:02;HLA-B*40:06;989:MSAPPAQYEL,2,HLA-C*01:02;HLA-C*08:01	NA	NA
5722	T	C	orf1ab:c.5457T>C,p.G1819G,synonymous;nsp3:c.3003T>C,p.G1001G,synonymous;	0.00199472	995:QYELKHGTF,1,HLA-C*07:02;1001:GTFTCASEY,1,HLA-B*46:01;994:AQYELKHGTF,1,HLA-B*15:01;996:YELKHGTFT,1,HLA-B*40:02;996:YELKHGTFTC,2,HLA-B*40:02;HLA-B*40:06	NA	NA
5885	A	G	orf1ab:c.5620A>G,p.T1874A,missense;nsp3:c.3166A>G,p.T1056A,missense;	0.00226267	1049:FYKENSYTT,1,HLA-C*07:02;1054:SYTTTIKPV,2,HLA-C*14:02;HLA-C*14:03;1051:KENSYTTTI,4,HLA-B*40:02;HLA-B*40:06;HLA-B*44:03;HLA-B*52:01;1050:YKENSYTTTI,2,HLA-B*40:02;HLA-B*40:06;1056:TTTIKPVTYK,1,HLA-A*11:01	NA	NA
5907	C	T	orf1ab:c.5642C>T,p.T1881I,missense;nsp3:c.3188C>T,p.T1063I,missense;	0.201645	1057:TTIKPVTYK,1,HLA-A*11:01;1056:TTTIKPVTYK,1,HLA-A*11:01	fel:true;meme:true;kind:positive;	NA
5957	A	T	orf1ab:c.5692A>T,p.N1898Y,missense;nsp3:c.3238A>T,p.N1080Y,missense;	0.00351309	1080:NYYKKDNSY,3,HLA-C*07:02;HLA-C*14:02;HLA-C*14:03;1080:NYYKKDNSYF,1,HLA-A*24:02;1073:EIDPKLDNYY,1,HLA-A*26:01;1072:TEIDPKLDNY,1,HLA-B*44:03	fel:true;meme:true;kind:positive;	NA
5986	C	T	orf1ab:c.5721C>T,p.F1907F,synonymous;nsp3:c.3267C>T,p.F1089F,synonymous;	32.4882	1081:YYKKDNSYF,4,HLA-A*24:02;HLA-C*07:02;HLA-C*14:02;HLA-C*14:03;1088:YFTEQPIDL,4,HLA-C*03:03;HLA-C*07:02;HLA-C*14:02;HLA-C*14:03;1080:NYYKKDNSYF,1,HLA-A*24:02;1087:SYFTEQPIDL,1,HLA-C*14:03;1086:NSYFTEQPI,1,HLA-B*52:01	fel:true;meme:false;kind:negative;	NA
6023	T	C	orf1ab:c.5758T>C,p.Y1920H,missense;nsp3:c.3304T>C,p.Y1102H,missense;	0.0956871	1102:YPNASFDNF,2,HLA-B*35:01;HLA-B*51:01;1101:PYPNASFDNF,1,HLA-A*24:02;1097:VPNQPYPNA,1,HLA-B*54:01;1096:LVPNQPYPNA,1,HLA-B*54:01	fel:true;meme:false;kind:negative;	NA
6347	C	T	orf1ab:c.6082C>T,p.L2028L,synonymous;nsp3:c.3628C>T,p.L1210L,synonymous;	0.0435862	1203:TSNSFDVLK,1,HLA-A*11:01;1201:VETSNSFDVL,1,HLA-B*40:02	NA	NA
6366	A	G	orf1ab:c.6101A>G,p.Q2034R,missense;nsp3:c.3647A>G,p.Q1216R,missense;	0.0145585	NA	fel:true;meme:true;kind:positive;	NA
6400	A	G	orf1ab:c.6135A>G,p.K2045K,synonymous;nsp3:c.3681A>G,p.K1227K,synonymous;	0.00175655	NA	NA	NA
6400	A	T	orf1ab:c.6135A>T,p.K2045N,missense;nsp3:c.3681A>T,p.K1227N,missense;	0.00014886	NA	NA	NA
6402	C	T	orf1ab:c.6137C>T,p.P2046L,missense;nsp3:c.3683C>T,p.P1228L,missense;	23.6549	NA	fel:true;meme:true;kind:positive;	NA
6494	C	A	orf1ab:c.6229C>A,p.L2077I,missense;nsp3:c.3775C>A,p.L1259I,missense;	0.00360241	1258:ILKPANNSL,1,HLA-C*01:02;1259:LKPANNSLKI,1,HLA-B*51:01	NA	NA
6538	C	T	orf1ab:c.6273C>T,p.G2091G,synonymous;nsp3:c.3819C>T,p.G1273G,synonymous;	0.0639502	NA	NA	NA
6539	C	T	orf1ab:c.6274C>T,p.H2092Y,missense;nsp3:c.3820C>T,p.H1274Y,missense;	0.442054	1274:HTDLMAAYV,1,HLA-C*08:01	NA	NA
6573	C	T	orf1ab:c.6308C>T,p.S2103F,missense;nsp3:c.3854C>T,p.S1285F,missense;	0.318858	1281:YVDNSSLTI,7,HLA-A*02:06;HLA-C*01:02;HLA-C*03:03;HLA-C*03:04;HLA-C*08:01;HLA-C*12:02;HLA-C*14:03;1279:AAYVDNSSL,6,HLA-C*01:02;HLA-C*03:03;HLA-C*03:04;HLA-C*08:01;HLA-C*12:02;HLA-C*14:02;1278:MAAYVDNSS,1,HLA-B*35:01;1278:MAAYVDNSSL,2,HLA-C*03:04;HLA-C*12:02	fel:true;meme:true;kind:positive;	NA
6649	T	G	orf1ab:c.6384T>G,p.A2128A,synonymous;nsp3:c.3930T>G,p.A1310A,synonymous;	0.00154814	1304:LATHGLAAV,5,HLA-A*02:06;HLA-C*03:03;HLA-C*03:04;HLA-C*08:01;HLA-C*12:02;1309:LAAVNSVPW,4,HLA-B*35:01;HLA-B*46:01;HLA-C*03:03;HLA-C*03:04	NA	NA
6661	T	C	orf1ab:c.6396T>C,p.S2132S,synonymous;nsp3:c.3942T>C,p.S1314S,synonymous;	0.0948237	1309:LAAVNSVPW,4,HLA-B*35:01;HLA-B*46:01;HLA-C*03:03;HLA-C*03:04;1314:SVPWDTIANY,1,HLA-A*26:01	fel:true;meme:true;kind:positive;	NA
6730	C	T	orf1ab:c.6465C>T,p.N2155N,synonymous;nsp3:c.4011C>T,p.N1337N,synonymous;	0.55742	1333:STTTNIVTR,1,HLA-A*33:03;1337:NIVTRCLNR,1,HLA-A*33:03	NA	NA
6733	A	C	orf1ab:c.6468A>C,p.I2156I,synonymous;nsp3:c.4014A>C,p.I1338I,synonymous;	0.000178632	1333:STTTNIVTR,1,HLA-A*33:03;1337:NIVTRCLNR,1,HLA-A*33:03	NA	NA
6883	C	A	orf1ab:c.6618C>A,p.V2206V,synonymous;nsp3:c.4164C>A,p.V1388V,synonymous;	0.00130997	1383:NTVKSVGKF,1,HLA-A*26:01	NA	NA
6936	C	T	orf1ab:c.6671C>T,p.S2224F,missense;nsp3:c.4217C>T,p.S1406F,missense;	0.14496	NA	fel:true;meme:true;kind:positive;	NA
6954	T	C	orf1ab:c.6689T>C,p.I2230T,missense;nsp3:c.4235T>C,p.I1412T,missense;	32.0748	1407:KLINIIIWFL,2,HLA-A*02:01;HLA-A*02:06;1412:IIWFLLLSV,1,HLA-A*02:01	NA	NA
7027	G	A	orf1ab:c.6762G>A,p.M2254I,missense;nsp3:c.4308G>A,p.M1436I,missense;	0.00193518	1436:MSNLGMPSY,3,HLA-B*35:01;HLA-B*46:01;HLA-C*12:02;1428:STAALGVLM,2,HLA-A*26:01;HLA-C*12:02;1435:LMSNLGMPSY,1,HLA-B*15:01;1427:YSTAALGVLM,1,HLA-C*12:02	NA	NA
7039	C	T	orf1ab:c.6774C>T,p.G2258G,synonymous;nsp3:c.4320C>T,p.G1440G,synonymous;	0.0311117	1436:MSNLGMPSY,3,HLA-B*35:01;HLA-B*46:01;HLA-C*12:02;1439:LGMPSYCTGY,1,HLA-B*15:01;1435:LMSNLGMPSY,1,HLA-B*15:01;1440:GMPSYCTGYR,1,HLA-A*31:01	fel:true;meme:true;kind:positive;	NA
7124	C	T	orf1ab:c.6859C>T,p.P2287S,missense;nsp3:c.4405C>T,p.P1469S,missense;	23.1152	1466:GSIPCSVCL,1,HLA-C*03:03	fel:true;meme:true;kind:positive;	NA
7164	C	T	orf1ab:c.6899C>T,p.T2300I,missense;nsp3:c.4445C>T,p.T1482I,missense;	0.069071	1481:DTYPSLETI,1,HLA-B*52:01;1482:TYPSLETIQI,1,HLA-A*24:02;1480:LDTYPSLETI,1,HLA-B*52:01	NA	NA
7279	C	T	orf1ab:c.7014C>T,p.F2338F,synonymous;nsp3:c.4560C>T,p.F1520F,synonymous;	0.118939	1517:TRFFYVLGL,1,HLA-C*07:02;1520:FYVLGLAAI,3,HLA-C*07:02;HLA-C*14:02;HLA-C*14:03;1512:AYILFTRFF,3,HLA-A*24:02;HLA-C*14:02;HLA-C*14:03;1513:YILFTRFFY,1,HLA-A*11:01;1520:FYVLGLAAIM,1,HLA-C*14:03;1519:FFYVLGLAA,1,HLA-B*54:01;1514:ILFTRFFYV,3,HLA-A*02:01;HLA-A*02:06;HLA-B*52:01;1514:ILFTRFFYVL,1,HLA-A*02:01;1513:YILFTRFFYV,2,HLA-A*02:01;HLA-A*02:06;1511:LAYILFTRFF,1,HLA-A*24:02;1512:AYILFTRFFY,1,HLA…	fel:true;meme:false;kind:negative;	NA
7312	G	A	orf1ab:c.7047G>A,p.L2349L,synonymous;nsp3:c.4593G>A,p.L1531L,synonymous;	0.00869341	1531:LFFSYFAVHF,2,HLA-A*24:02;HLA-B*15:01;1528:IMQLFFSYF,2,HLA-A*24:02;HLA-B*15:01;1527:AIMQLFFSY,2,HLA-A*11:01;HLA-B*15:01;1530:QLFFSYFAV,2,HLA-A*02:01;HLA-A*02:06;1523:LGLAAIMQL,1,HLA-C*08:01;1525:LAAIMQLFF,3,HLA-B*35:01;HLA-C*08:01;HLA-C*12:02;1529:MQLFFSYFA,4,HLA-A*02:01;HLA-A*02:06;HLA-B*40:06;HLA-B*52:01;1527:AIMQLFFSYF,1,HLA-B*15:01;1529:MQLFFSYFAV,3,HLA-A*02:01;HLA-A*02:06;HLA-B*52:01;152…	NA	NA
7487	A	G	orf1ab:c.7222A>G,p.T2408A,missense;nsp3:c.4768A>G,p.T1590A,missense;	0.000476351	1588:SSTCMMCYK,1,HLA-A*11:01;1589:STCMMCYKR,3,HLA-A*11:01;HLA-A*31:01;HLA-A*33:03;1590:TCMMCYKRNR,2,HLA-A*31:01;HLA-A*33:03;1587:NSSTCMMCYK,1,HLA-A*11:01;1588:SSTCMMCYKR,2,HLA-A*31:01;HLA-A*33:03	NA	NA
7495	G	T	orf1ab:c.7230G>T,p.M2410I,missense;nsp3:c.4776G>T,p.M1592I,missense;	0.00232221	1591:CMMCYKRNR,2,HLA-A*31:01;HLA-A*33:03;1588:SSTCMMCYK,1,HLA-A*11:01;1589:STCMMCYKR,3,HLA-A*11:01;HLA-A*31:01;HLA-A*33:03;1590:TCMMCYKRNR,2,HLA-A*31:01;HLA-A*33:03;1587:NSSTCMMCYK,1,HLA-A*11:01;1588:SSTCMMCYKR,2,HLA-A*31:01;HLA-A*33:03	NA	NA
7496	A	C	orf1ab:c.7231A>C,p.M2411L,missense;nsp3:c.4777A>C,p.M1593L,missense;	0.000357264	1591:CMMCYKRNR,2,HLA-A*31:01;HLA-A*33:03;1588:SSTCMMCYK,1,HLA-A*11:01;1593:MCYKRNRATR,2,HLA-A*31:01;HLA-A*33:03;1589:STCMMCYKR,3,HLA-A*11:01;HLA-A*31:01;HLA-A*33:03;1590:TCMMCYKRNR,2,HLA-A*31:01;HLA-A*33:03;1587:NSSTCMMCYK,1,HLA-A*11:01;1588:SSTCMMCYKR,2,HLA-A*31:01;HLA-A*33:03	NA	NA
7519	A	C	orf1ab:c.7254A>C,p.A2418A,synonymous;nsp3:c.4800A>C,p.A1600A,synonymous;	0.00309628	1594:CYKRNRATR,2,HLA-A*31:01;HLA-A*33:03;1593:MCYKRNRATR,2,HLA-A*31:01;HLA-A*33:03	NA	NA
7528	C	T	orf1ab:c.7263C>T,p.V2421V,synonymous;nsp3:c.4809C>T,p.V1603V,synonymous;	0.333178	NA	fel:true;meme:false;kind:negative;	NA
7735	C	A	orf1ab:c.7470C>A,p.I2490I,synonymous;nsp3:c.5016C>A,p.I1672I,synonymous;	0.00205426	1670:SYIVDSVTV,1,HLA-C*14:03;1664:NPTDQSSYI,1,HLA-B*51:01;1663:INPTDQSSYI,1,HLA-B*51:01	fel:true;meme:false;kind:negative;	NA
7863	A	G	orf1ab:c.7598A>G,p.K2533R,missense;nsp3:c.5144A>G,p.K1715R,missense;	0.0801759	1710:RANNTKGSL,2,HLA-B*07:02;HLA-C*03:03	NA	NA
7875	C	A	orf1ab:c.7610C>A,p.P2537H,missense;nsp3:c.5156C>A,p.P1719H,missense;	0.00139928	1717:SLPINVIVF,1,HLA-C*01:02;1718:LPINVIVFDG,1,HLA-B*54:01	NA	NA
7912	T	C	orf1ab:c.7647T>C,p.C2549C,synonymous;nsp3:c.5193T>C,p.C1731C,synonymous;	0.00384058	NA	NA	NA
7919	T	C	orf1ab:c.7654T>C,p.S2552P,missense;nsp3:c.5200T>C,p.S1734P,missense;	0.0183098	1734:SSAKSASVY,3,HLA-B*15:01;HLA-B*46:01;HLA-C*12:02;1734:SSAKSASVYY,1,HLA-B*15:01;1733:ESSAKSASVY,1,HLA-A*26:01	NA	NA
7987	G	T	orf1ab:c.7722G>T,p.Q2574H,missense;nsp3:c.5268G>T,p.Q1756H,missense;	0.00866364	1751:ILLLDQALV,1,HLA-A*02:01;1749:QPILLLDQA,1,HLA-B*54:01;1748:CQPILLLDQA,1,HLA-B*54:01	NA	NA
8024	G	T	orf1ab:c.7759G>T,p.A2587S,missense;nsp3:c.5305G>T,p.A1769S,missense;	0.00401921	1768:VAVKMFDAY,2,HLA-B*35:01;HLA-B*46:01;1764:DSAEVAVKM,1,HLA-A*26:01;1767:EVAVKMFDAY,1,HLA-A*26:01;1764:DSAEVAVKMF,1,HLA-A*26:01;1766:AEVAVKMFDA,2,HLA-B*40:02;HLA-B*40:06	fel:true;meme:false;kind:negative;	NA
8182	A	G	orf1ab:c.7917A>G,p.Q2639Q,synonymous;nsp3:c.5463A>G,p.Q1821Q,synonymous;	0.0110454	1815:FISAARQGF,1,HLA-C*12:02	NA	NA
8299	C	T	orf1ab:c.8034C>T,p.N2678N,synonymous;nsp3:c.5580C>T,p.N1860N,synonymous;	0.12269	1854:NYMLTYNKV,2,HLA-A*24:02;HLA-C*14:02;1857:LTYNKVENM,2,HLA-C*12:02;HLA-C*14:02	NA	NA
8326	C	T	orf1ab:c.8061C>T,p.D2687D,synonymous;nsp3:c.5607C>T,p.D1869D,synonymous;	0.122512	1866:TPRDLGACI,1,HLA-B*07:02;1865:MTPRDLGACI,2,HLA-B*07:02;HLA-B*51:01	fel:true;meme:false;kind:negative;	NA
8344	C	T	orf1ab:c.8079C>T,p.D2693D,synonymous;nsp3:c.5625C>T,p.D1875D,synonymous;	0.0879761	NA	NA	NA
8389	C	T	orf1ab:c.8124C>T,p.N2708N,synonymous;nsp3:c.5670C>T,p.N1890N,synonymous;	0.131771	1885:VAKSHNIAL,4,HLA-C*01:02;HLA-C*03:03;HLA-C*03:04;HLA-C*12:02	NA	NA
8393	G	A	orf1ab:c.8128G>A,p.A2710T,missense;nsp3:c.5674G>A,p.A1892T,missense;	0.00202449	1885:VAKSHNIAL,4,HLA-C*01:02;HLA-C*03:03;HLA-C*03:04;HLA-C*12:02	NA	NA
8655	C	T	orf1ab:c.8390C>T,p.S2797F,missense;nsp4:c.101C>T,p.S34F,missense;	0.152254	27:ITPVHVMSK,1,HLA-A*11:01;26:LITPVHVMSK,1,HLA-A*11:01	NA	NA
8656	T	C	orf1ab:c.8391T>C,p.S2797S,synonymous;nsp4:c.102T>C,p.S34S,synonymous;	0.0470695	27:ITPVHVMSK,1,HLA-A*11:01;26:LITPVHVMSK,1,HLA-A*11:01	NA	NA
8739	C	A	orf1ab:c.8474C>A,p.T2825N,missense;nsp4:c.185C>A,p.T62N,missense;	0.00107179	55:RDIASTDTCF,1,HLA-B*15:01;59:STDTCFANK,1,HLA-A*11:01;58:ASTDTCFANK,1,HLA-A*11:01	NA	NA
8796	G	T	orf1ab:c.8531G>T,p.S2844I,missense;nsp4:c.242G>T,p.S81I,missense;	0.00521009	74:WFSQRGGSY,1,HLA-C*14:03	NA	NA
8986	C	T	orf1ab:c.8721C>T,p.D2907D,synonymous;nsp4:c.432C>T,p.D144D,synonymous;	23.7645	142:YTDFATSAC,1,HLA-C*08:01;140:IEYTDFATS,1,HLA-B*40:06;138:KLIEYTDFA,2,HLA-A*02:01;HLA-A*02:06;140:IEYTDFATSA,1,HLA-B*40:06;138:KLIEYTDFAT,1,HLA-A*02:01	NA	NA
9027	T	C	orf1ab:c.8762T>C,p.I2921T,missense;nsp4:c.473T>C,p.I158T,missense;	0.0029772	152:LAAECTIFK,1,HLA-A*11:01;151:VLAAECTIFK,1,HLA-A*11:01;154:AECTIFKDA,2,HLA-B*40:06;HLA-B*44:03	NA	NA
9053	G	T	orf1ab:c.8788G>T,p.V2930L,missense;nsp4:c.499G>T,p.V167L,missense;	23.4556	163:SGKPVPYCY,1,HLA-C*07:02;161:DASGKPVPY,1,HLA-B*35:01;167:VPYCYDTNVL,1,HLA-B*51:01;167:VPYCYDTNV,2,HLA-B*51:01;HLA-B*54:01;166:PVPYCYDTNV,1,HLA-B*51:01	NA	NA
9127	T	C	orf1ab:c.8862T>C,p.Y2954Y,synonymous;nsp4:c.573T>C,p.Y191Y,synonymous;	0.0307842	185:LRPDTRYVL,1,HLA-C*07:02;190:RYVLMDGSI,1,HLA-C*14:03;191:YVLMDGSII,3,HLA-C*03:04;HLA-C*08:01;HLA-C*12:02;186:RPDTRYVLM,2,HLA-B*07:02;HLA-C*01:02;190:RYVLMDGSII,1,HLA-A*24:02	NA	NA
9167	T	C	orf1ab:c.8902T>C,p.Y2968H,missense;nsp4:c.613T>C,p.Y205H,missense;	0.0271818	197:SIIQFPNTY,2,HLA-B*35:01;HLA-C*12:02;204:TYLEGSVRV,1,HLA-C*14:03;198:IIQFPNTYL,1,HLA-C*01:02;201:FPNTYLEGS,1,HLA-B*54:01;203:NTYLEGSVR,1,HLA-A*33:03;201:FPNTYLEGSV,2,HLA-B*51:01;HLA-B*54:01	NA	NA
9190	G	T	orf1ab:c.8925G>T,p.V2975V,synonymous;nsp4:c.636G>T,p.V212V,synonymous;	0.0964314	204:TYLEGSVRV,1,HLA-C*14:03;208:GSVRVVTTF,1,HLA-B*46:01;212:VVTTFDSEY,1,HLA-B*35:01;211:RVVTTFDSEY,1,HLA-B*15:01	fel:true;meme:false;kind:negative;	NA
9202	T	C	orf1ab:c.8937T>C,p.F2979F,synonymous;nsp4:c.648T>C,p.F216F,synonymous;	0.00282834	208:GSVRVVTTF,1,HLA-B*46:01;212:VVTTFDSEY,1,HLA-B*35:01;214:TTFDSEYCR,3,HLA-A*11:01;HLA-A*31:01;HLA-A*33:03;211:RVVTTFDSEY,1,HLA-B*15:01	NA	NA
9205	T	C	orf1ab:c.8940T>C,p.D2980D,synonymous;nsp4:c.651T>C,p.D217D,synonymous;	0.0127424	212:VVTTFDSEY,1,HLA-B*35:01;214:TTFDSEYCR,3,HLA-A*11:01;HLA-A*31:01;HLA-A*33:03;211:RVVTTFDSEY,1,HLA-B*15:01	NA	NA
9251	G	T	orf1ab:c.8986G>T,p.V2996F,missense;nsp4:c.697G>T,p.V233F,missense;	0.00342378	229:SEAGVCVST,1,HLA-B*40:06	NA	NA
9274	A	G	orf1ab:c.9009A>G,p.R3003R,synonymous;nsp4:c.720A>G,p.R240R,synonymous;	0.0225374	240:RWVLNNDYYR,1,HLA-A*31:01	NA	NA
9412	T	C	orf1ab:c.9147T>C,p.A3049A,synonymous;nsp4:c.858T>C,p.A286A,synonymous;	0.00256039	284:IVAGGIVAI,5,HLA-A*02:06;HLA-C*01:02;HLA-C*03:04;HLA-C*08:01;HLA-C*12:02	NA	NA
9430	C	T	orf1ab:c.9165C>T,p.I3055I,synonymous;nsp4:c.876C>T,p.I292I,synonymous;	0.478942	291:AIVVTCLAY,1,HLA-B*15:01;284:IVAGGIVAI,5,HLA-A*02:06;HLA-C*01:02;HLA-C*03:04;HLA-C*08:01;HLA-C*12:02;292:IVVTCLAYY,1,HLA-A*26:01;290:VAIVVTCLAY,1,HLA-B*46:01	fel:true;meme:false;kind:negative;	NA
9437	A	G	orf1ab:c.9172A>G,p.T3058A,missense;nsp4:c.883A>G,p.T295A,missense;	0.00836592	291:AIVVTCLAY,1,HLA-B*15:01;292:IVVTCLAYY,1,HLA-A*26:01;295:TCLAYYFMR,1,HLA-A*31:01;290:VAIVVTCLAY,1,HLA-B*46:01;294:VTCLAYYFMR,3,HLA-A*11:01;HLA-A*31:01;HLA-A*33:03	NA	NA
9473	G	A	orf1ab:c.9208G>A,p.A3070T,missense;nsp4:c.919G>A,p.A307T,missense;	0.0351905	300:YFMRFRRAF,4,HLA-A*24:02;HLA-C*07:02;HLA-C*14:02;HLA-C*14:03;299:YYFMRFRRAF,4,HLA-A*24:02;HLA-C*07:02;HLA-C*14:02;HLA-C*14:03;299:YYFMRFRRA,2,HLA-C*14:02;HLA-C*14:03;303:RFRRAFGEY,1,HLA-C*14:03;306:RAFGEYSHV,3,HLA-B*52:01;HLA-C*03:04;HLA-C*12:02;306:RAFGEYSHVV,1,HLA-B*52:01	fel:true;meme:true;kind:positive;	NA
9479	G	T	orf1ab:c.9214G>T,p.G3072C,missense;nsp4:c.925G>T,p.G309C,missense;	0.0512673	309:GEYSHVVAF,4,HLA-B*40:02;HLA-B*40:06;HLA-B*44:03;HLA-C*07:02;308:FGEYSHVVAF,6,HLA-B*15:01;HLA-B*40:02;HLA-B*40:06;HLA-B*44:03;HLA-B*46:01;HLA-C*12:02;303:RFRRAFGEY,1,HLA-C*14:03;309:GEYSHVVAFN,1,HLA-B*44:03;306:RAFGEYSHV,3,HLA-B*52:01;HLA-C*03:04;HLA-C*12:02;306:RAFGEYSHVV,1,HLA-B*52:01	fel:true;meme:true;kind:positive;	NA
9518	T	C	orf1ab:c.9253T>C,p.F3085L,missense;nsp4:c.964T>C,p.F322L,missense;	0.00681778	322:FLMSFTVLC,1,HLA-A*02:01;322:FLMSFTVLCL,1,HLA-A*02:01;321:LFLMSFTVL,1,HLA-C*14:03;315:VAFNTLLFL,5,HLA-B*52:01;HLA-C*01:02;HLA-C*03:04;HLA-C*08:01;HLA-C*12:02;320:LLFLMSFTV,3,HLA-A*02:01;HLA-A*02:06;HLA-B*52:01;314:VVAFNTLLF,3,HLA-A*24:02;HLA-C*01:02;HLA-C*12:02;320:LLFLMSFTVL,1,HLA-B*15:01;313:HVVAFNTLLF,1,HLA-A*26:01;319:TLLFLMSFTV,1,HLA-A*02:01	NA	NA
9611	C	T	orf1ab:c.9346C>T,p.L3116F,missense;nsp4:c.1057C>T,p.L353F,missense;	0.176369	351:FYLTNDVSF,4,HLA-A*24:02;HLA-C*07:02;HLA-C*14:02;HLA-C*14:03;345:IYLYLTFYL,4,HLA-A*24:02;HLA-C*07:02;HLA-C*14:02;HLA-C*14:03;352:YLTNDVSFL,6,HLA-A*02:01;HLA-C*01:02;HLA-C*03:03;HLA-C*08:01;HLA-C*12:02;HLA-C*14:02;350:TFYLTNDVSF,1,HLA-A*24:02;351:FYLTNDVSFL,1,HLA-C*14:03;344:VIYLYLTFYL,1,HLA-A*24:02;352:YLTNDVSFLA,1,HLA-A*02:01;348:YLTFYLTNDV,1,HLA-A*02:01	NA	NA
9693	C	T	orf1ab:c.9428C>T,p.A3143V,missense;nsp4:c.1139C>T,p.A380V,missense;	0.42303	375:FWITIAYII,1,HLA-A*24:02;373:VPFWITIAY,1,HLA-B*35:01;372:LVPFWITIAY,3,HLA-A*26:01;HLA-B*35:01;HLA-B*54:01;373:VPFWITIAYI,4,HLA-B*35:01;HLA-B*51:01;HLA-B*52:01;HLA-B*54:01	NA	NA
9700	C	T	orf1ab:c.9435C>T,p.I3145I,synonymous;nsp4:c.1146C>T,p.I382I,synonymous;	0.045045	375:FWITIAYII,1,HLA-A*24:02;381:YIICISTKHF,2,HLA-A*26:01;HLA-B*15:01;373:VPFWITIAYI,4,HLA-B*35:01;HLA-B*51:01;HLA-B*52:01;HLA-B*54:01	NA	NA
9803	C	T	orf1ab:c.9538C>T,p.L3180L,synonymous;nsp4:c.1249C>T,p.L417L,synonymous;	0.20498	412:FEEAALCTF,1,HLA-B*40:02;409:FSTFEEAAL,4,HLA-C*01:02;HLA-C*03:03;HLA-C*03:04;HLA-C*08:01;412:FEEAALCTFL,2,HLA-B*40:02;HLA-B*40:06;413:EEAALCTFL,2,HLA-B*40:02;HLA-B*44:03;416:ALCTFLLNK,1,HLA-A*11:01;413:EEAALCTFLL,2,HLA-B*40:02;HLA-B*44:03;415:AALCTFLLNK,1,HLA-A*11:01	fel:true;meme:false;kind:negative;	NA
9889	A	G	orf1ab:c.9624A>G,p.L3208L,synonymous;nsp4:c.1335A>G,p.L445L,synonymous;	0.00422762	440:QYNRYLALY,2,HLA-C*07:02;HLA-C*14:03;439:TQYNRYLAL,9,HLA-B*52:01;HLA-C*01:02;HLA-C*03:03;HLA-C*03:04;HLA-C*07:02;HLA-C*08:01;HLA-C*12:02;HLA-C*14:02;HLA-C*14:03;443:RYLALYNKY,4,HLA-A*24:02;HLA-C*07:02;HLA-C*14:02;HLA-C*14:03;445:LALYNKYKY,1,HLA-B*35:01;439:TQYNRYLALY,1,HLA-B*15:01;438:LTQYNRYLAL,1,HLA-B*15:01;443:RYLALYNKYK,1,HLA-A*31:01;436:LPLTQYNRYL,1,HLA-B*51:01	NA	NA
9979	C	T	orf1ab:c.9714C>T,p.L3238L,synonymous;nsp4:c.1425C>T,p.L475L,synonymous;	0.183366	NA	fel:true;meme:false;kind:negative;	NA
10029	C	T	orf1ab:c.9764C>T,p.T3255I,missense;nsp4:c.1475C>T,p.T492I,missense;	24.5124	486:LYQPPQTSI,4,HLA-A*24:02;HLA-C*07:02;HLA-C*14:02;HLA-C*14:03	fel:true;meme:false;kind:positive;	NA
10046	G	A	orf1ab:c.9781G>A,p.V3261I,missense;nsp4:c.1492G>A,p.V498I,missense;	0.0245321	497:AVLQSGFRK,1,HLA-A*11:01;496:SAVLQSGFR,1,HLA-A*33:03;496:SAVLQSGFRK,1,HLA-A*11:01	NA	NA
10178	G	T	orf1ab:c.9913G>T,p.V3305L,missense;nsp5:c.124G>T,p.V42L,missense;	0.00232221	36:VYCPRHVIC,1,HLA-C*07:02;35:VVYCPRHVI,2,HLA-B*52:01;HLA-C*01:02;41:HVICTSEDM,1,HLA-B*35:01;38:CPRHVICTS,1,HLA-B*54:01	NA	NA
10198	C	T	orf1ab:c.9933C>T,p.D3311D,synonymous;nsp5:c.144C>T,p.D48D,synonymous;	0.0548697	41:HVICTSEDM,1,HLA-B*35:01;46:SEDMLNPNY,1,HLA-B*44:03	NA	NA
10279	C	T	orf1ab:c.10014C>T,p.L3338L,synonymous;nsp5:c.225C>T,p.L75L,synonymous;	0.345712	67:LVQAGNVQL,1,HLA-C*01:02	NA	NA
10285	T	C	orf1ab:c.10020T>C,p.V3340V,synonymous;nsp5:c.231T>C,p.V77V,synonymous;	0.00351309	NA	NA	NA
10323	A	G	orf1ab:c.10058A>G,p.K3353R,missense;nsp5:c.269A>G,p.K90R,missense;	2.5062	81:SMQNCVLKLK,1,HLA-A*11:01;82:MQNCVLKLKV,1,HLA-B*52:01	NA	NA
10369	C	T	orf1ab:c.10104C>T,p.R3368R,synonymous;nsp5:c.315C>T,p.R105R,synonymous;	0.493649	104:VRIQPGQTF,2,HLA-C*07:02;HLA-C*14:03;103:FVRIQPGQTF,2,HLA-B*15:01;HLA-C*12:02;97:KTPKYKFVR,1,HLA-A*31:01;98:TPKYKFVRI,1,HLA-B*51:01	fel:true;meme:false;kind:negative;	NA
10449	C	A	orf1ab:c.10184C>A,p.P3395H,missense;nsp5:c.395C>A,p.P132H,missense;	0.00908045	126:YQCAMRPNF,1,HLA-B*15:01;128:CAMRPNFTI,5,HLA-B*52:01;HLA-C*01:02;HLA-C*03:03;HLA-C*03:04;HLA-C*08:01;125:VYQCAMRPNF,1,HLA-A*24:02;129:AMRPNFTIK,1,HLA-A*31:01;131:RPNFTIKGSF,1,HLA-B*07:02;128:CAMRPNFTIK,1,HLA-A*11:01	fel:true;meme:false;kind:positive;	NA
10450	C	T	orf1ab:c.10185C>T,p.P3395P,synonymous;nsp5:c.396C>T,p.P132P,synonymous;	0.179376	126:YQCAMRPNF,1,HLA-B*15:01;128:CAMRPNFTI,5,HLA-B*52:01;HLA-C*01:02;HLA-C*03:03;HLA-C*03:04;HLA-C*08:01;125:VYQCAMRPNF,1,HLA-A*24:02;129:AMRPNFTIK,1,HLA-A*31:01;131:RPNFTIKGSF,1,HLA-B*07:02;128:CAMRPNFTIK,1,HLA-A*11:01	fel:true;meme:false;kind:positive;	NA
10507	C	T	orf1ab:c.10242C>T,p.N3414N,synonymous;nsp5:c.453C>T,p.N151N,synonymous;	0.393169	NA	NA	NA
10582	C	T	orf1ab:c.10317C>T,p.D3439D,synonymous;nsp5:c.528C>T,p.D176D,synonymous;	0.193935	NA	NA	NA
10615	C	T	orf1ab:c.10350C>T,p.D3450D,synonymous;nsp5:c.561C>T,p.D187D,synonymous;	0.21019	180:NFYGPFVDR,1,HLA-A*33:03;182:YGPFVDRQTA,1,HLA-B*54:01	NA	NA
10634	G	T	orf1ab:c.10369G>T,p.A3457S,missense;nsp5:c.580G>T,p.A194S,missense;	0.0116706	192:QAAGTDTTI,2,HLA-C*03:03;HLA-C*03:04	NA	NA
10755	C	T	orf1ab:c.10490C>T,p.A3497V,missense;nsp5:c.701C>T,p.A234V,missense;	0.0534704	234:AMKYNYEPL,1,HLA-C*14:02;227:LNDFNLVAM,1,HLA-C*08:01	NA	NA
11029	G	A	orf1ab:c.10764G>A,p.L3588L,synonymous;nsp6:c.57G>A,p.L19L,synonymous;	0.00726436	14:LLLTILTSL,2,HLA-A*02:01;HLA-A*02:06;18:ILTSLLVLV,1,HLA-A*02:01	NA	NA
11062	A	T	orf1ab:c.10797A>T,p.Q3599H,missense;nsp6:c.90A>T,p.Q30H,missense;	0.000119088	29:TQWSLFFFL,4,HLA-A*02:01;HLA-A*02:06;HLA-B*40:02;HLA-B*52:01;26:VQSTQWSLF,1,HLA-A*24:02;28:STQWSLFFF,1,HLA-A*24:02;25:LVQSTQWSLF,1,HLA-B*15:01;29:TQWSLFFFLY,2,HLA-B*15:01;HLA-B*44:03;28:STQWSLFFFL,1,HLA-A*02:06;26:VQSTQWSLFF,2,HLA-A*24:02;HLA-B*15:01	NA	NA
11083	G	T	orf1ab:c.10818G>T,p.L3606F,missense;nsp6:c.111G>T,p.L37F,missense;	2.30292	34:FFFLYENAF,5,HLA-B*35:01;HLA-B*46:01;HLA-C*07:02;HLA-C*14:02;HLA-C*14:03;37:LYENAFLPF,4,HLA-A*24:02;HLA-C*07:02;HLA-C*14:02;HLA-C*14:03;36:FLYENAFLPF,9,HLA-A*02:06;HLA-A*24:02;HLA-B*15:01;HLA-B*46:01;HLA-C*03:04;HLA-C*07:02;HLA-C*08:01;HLA-C*12:02;HLA-C*14:03;35:FFLYENAFL,3,HLA-C*03:03;HLA-C*14:02;HLA-C*14:03;29:TQWSLFFFL,4,HLA-A*02:01;HLA-A*02:06;HLA-B*40:02;HLA-B*52:01;37:LYENAFLPFA,2,HLA-A*2…	NA	NA
11092	T	C	orf1ab:c.10827T>C,p.N3609N,synonymous;nsp6:c.120T>C,p.N40N,synonymous;	0.00446579	34:FFFLYENAF,5,HLA-B*35:01;HLA-B*46:01;HLA-C*07:02;HLA-C*14:02;HLA-C*14:03;37:LYENAFLPF,4,HLA-A*24:02;HLA-C*07:02;HLA-C*14:02;HLA-C*14:03;36:FLYENAFLPF,9,HLA-A*02:06;HLA-A*24:02;HLA-B*15:01;HLA-B*46:01;HLA-C*03:04;HLA-C*07:02;HLA-C*08:01;HLA-C*12:02;HLA-C*14:03;35:FFLYENAFL,3,HLA-C*03:03;HLA-C*14:02;HLA-C*14:03;38:YENAFLPFAM,3,HLA-B*40:02;HLA-B*40:06;HLA-B*44:03;37:LYENAFLPFA,2,HLA-A*24:02;HLA-B*…	NA	NA
11152	C	T	orf1ab:c.10887C>T,p.V3629V,synonymous;nsp6:c.180C>T,p.V60V,synonymous;	0.0869044	58:MFVKHKHAF,4,HLA-B*35:01;HLA-C*07:02;HLA-C*14:02;HLA-C*14:03;59:FVKHKHAFL,2,HLA-C*01:02;HLA-C*03:03;57:MMFVKHKHAF,2,HLA-B*15:01;HLA-B*46:01;53:SAFAMMFVK,1,HLA-A*11:01;51:AMSAFAMMFV,1,HLA-A*02:01;52:MSAFAMMFV,4,HLA-A*02:06;HLA-B*52:01;HLA-C*08:01;HLA-C*12:02;53:SAFAMMFVKH,1,HLA-A*11:01;52:MSAFAMMFVK,1,HLA-A*11:01	NA	NA
11173	C	T	orf1ab:c.10908C>T,p.L3636L,synonymous;nsp6:c.201C>T,p.L67L,synonymous;	0.210101	59:FVKHKHAFL,2,HLA-C*01:02;HLA-C*03:03;64:HAFLCLFLL,2,HLA-B*52:01;HLA-C*08:01;66:FLCLFLLPSL,1,HLA-A*02:01	NA	NA
11201	A	G	orf1ab:c.10936A>G,p.T3646A,missense;nsp6:c.229A>G,p.T77A,missense;	23.4883	70:FLLPSLATV,7,HLA-A*02:01;HLA-A*02:06;HLA-B*46:01;HLA-C*01:02;HLA-C*03:04;HLA-C*08:01;HLA-C*12:02;77:TVAYFNMVY,3,HLA-A*26:01;HLA-B*35:01;HLA-C*12:02;75:LATVAYFNM,2,HLA-B*35:01;HLA-C*03:03;72:LPSLATVAY,1,HLA-B*35:01;69:LFLLPSLATV,2,HLA-A*02:01;HLA-A*02:06;70:FLLPSLATVA,2,HLA-A*02:01;HLA-A*02:06;77:TVAYFNMVYM,1,HLA-A*26:01;71:LLPSLATVAY,2,HLA-B*15:01;HLA-B*35:01;76:ATVAYFNMV,1,HLA-A*02:06;76:ATVAY…	NA	NA
11222	G	T	orf1ab:c.10957G>T,p.V3653F,missense;nsp6:c.250G>T,p.V84F,missense;	0.135701	84:VYMPASWVM,4,HLA-A*24:02;HLA-C*07:02;HLA-C*14:02;HLA-C*14:03;83:MVYMPASWVM,5,HLA-A*24:02;HLA-B*15:01;HLA-B*35:01;HLA-C*12:02;HLA-C*14:03;84:VYMPASWVMR,3,HLA-A*24:02;HLA-A*31:01;HLA-A*33:03;78:VAYFNMVYM,8,HLA-B*46:01;HLA-B*51:01;HLA-C*01:02;HLA-C*03:03;HLA-C*03:04;HLA-C*08:01;HLA-C*12:02;HLA-C*14:02;77:TVAYFNMVY,3,HLA-A*26:01;HLA-B*35:01;HLA-C*12:02;83:MVYMPASWV,4,HLA-B*51:01;HLA-B*52:01;HLA-C*1…	NA	NA
11273	G	T	orf1ab:c.11008G>T,p.V3670F,missense;nsp6:c.301G>T,p.V101F,missense;	0.00851478	97:WLDMVDTSL,2,HLA-C*01:02;HLA-C*08:01;93:RIMTWLDMV,2,HLA-A*02:01;HLA-A*02:06;92:MRIMTWLDMV,2,HLA-A*02:01;HLA-A*02:06;100:MVDTSLSGFK,1,HLA-A*11:01	NA	NA
11332	A	G	orf1ab:c.11067A>G,p.V3689V,synonymous;nsp6:c.360A>G,p.V120V,synonymous;	23.0804	114:VMYASAVVL,8,HLA-B*52:01;HLA-C*01:02;HLA-C*03:03;HLA-C*03:04;HLA-C*08:01;HLA-C*12:02;HLA-C*14:02;HLA-C*14:03;115:MYASAVVLL,5,HLA-A*24:02;HLA-C*01:02;HLA-C*12:02;HLA-C*14:02;HLA-C*14:03;116:YASAVVLLI,6,HLA-B*51:01;HLA-B*52:01;HLA-C*03:03;HLA-C*03:04;HLA-C*08:01;HLA-C*12:02;114:VMYASAVVLL,1,HLA-A*24:02;115:MYASAVVLLI,3,HLA-A*24:02;HLA-B*51:01;HLA-B*52:01;116:YASAVVLLIL,1,HLA-C*08:01	NA	NA
11339	C	T	orf1ab:c.11074C>T,p.L3692L,synonymous;nsp6:c.367C>T,p.L123L,synonymous;	0.0303972	115:MYASAVVLL,5,HLA-A*24:02;HLA-C*01:02;HLA-C*12:02;HLA-C*14:02;HLA-C*14:03;116:YASAVVLLI,6,HLA-B*51:01;HLA-B*52:01;HLA-C*03:03;HLA-C*03:04;HLA-C*08:01;HLA-C*12:02;114:VMYASAVVLL,1,HLA-A*24:02;115:MYASAVVLLI,3,HLA-A*24:02;HLA-B*51:01;HLA-B*52:01;116:YASAVVLLIL,1,HLA-C*08:01;123:LILMTARTVY,1,HLA-B*15:01	NA	NA
11365	G	T	orf1ab:c.11100G>T,p.V3700V,synonymous;nsp6:c.393G>T,p.V131V,synonymous;	0.41252	124:ILMTARTVY,1,HLA-B*15:01;130:TVYDDGARR,1,HLA-A*33:03;123:LILMTARTVY,1,HLA-B*15:01	NA	NA
11440	T	C	orf1ab:c.11175T>C,p.N3725N,synonymous;nsp6:c.468T>C,p.N156N,synonymous;	0.00741322	150:YKVYYGNAL,5,HLA-C*03:03;HLA-C*07:02;HLA-C*12:02;HLA-C*14:02;HLA-C*14:03;152:VYYGNALDQ,1,HLA-C*14:02;149:VYKVYYGNAL,1,HLA-C*14:03;154:YGNALDQAI,2,HLA-C*03:04;HLA-C*08:01;156:NALDQAISM,3,HLA-B*35:01;HLA-C*03:03;HLA-C*03:04;153:YYGNALDQAI,1,HLA-A*24:02	NA	NA
11537	A	G	orf1ab:c.11272A>G,p.I3758V,missense;nsp6:c.565A>G,p.I189V,missense;	0.0195304	183:MFLARGIVF,4,HLA-A*24:02;HLA-C*07:02;HLA-C*14:02;HLA-C*14:03;184:FLARGIVFM,6,HLA-A*02:01;HLA-C*01:02;HLA-C*03:03;HLA-C*03:04;HLA-C*08:01;HLA-C*12:02;182:VMFLARGIVF,1,HLA-B*15:01	NA	NA
11537	A	C	orf1ab:c.11272A>C,p.I3758L,missense;nsp6:c.565A>C,p.I189L,missense;	0.00122065	183:MFLARGIVF,4,HLA-A*24:02;HLA-C*07:02;HLA-C*14:02;HLA-C*14:03;184:FLARGIVFM,6,HLA-A*02:01;HLA-C*01:02;HLA-C*03:03;HLA-C*03:04;HLA-C*08:01;HLA-C*12:02;182:VMFLARGIVF,1,HLA-B*15:01	NA	NA
11597	T	A	orf1ab:c.11332T>A,p.C3778S,missense;nsp6:c.625T>A,p.C209S,missense;	0.000178632	206:TLQCIMLVY,1,HLA-B*46:01;205:NTLQCIMLV,1,HLA-A*02:06;207:LQCIMLVYCF,1,HLA-B*15:01	NA	NA
11634	G	T	orf1ab:c.11369G>T,p.C3790F,missense;nsp6:c.662G>T,p.C221F,missense;	0.108191	219:YFCTCYFGL,1,HLA-C*07:02;219:YFCTCYFGLF,1,HLA-A*24:02;216:FLGYFCTCYF,1,HLA-B*15:01	NA	NA
11653	C	A	orf1ab:c.11388C>A,p.L3796L,synonymous;nsp6:c.681C>A,p.L227L,synonymous;	0.00202449	219:YFCTCYFGL,1,HLA-C*07:02;223:CYFGLFCLL,3,HLA-A*24:02;HLA-C*14:02;HLA-C*14:03;219:YFCTCYFGLF,1,HLA-A*24:02;222:TCYFGLFCLL,1,HLA-A*24:02;227:LFCLLNRYFR,2,HLA-A*31:01;HLA-A*33:03	NA	NA
11728	A	G	orf1ab:c.11463A>G,p.R3821R,synonymous;nsp6:c.756A>G,p.R252R,synonymous;	0.0180716	251:FRYMNSQGL,5,HLA-C*03:03;HLA-C*07:02;HLA-C*12:02;HLA-C*14:02;HLA-C*14:03;252:RYMNSQGLL,4,HLA-A*24:02;HLA-C*07:02;HLA-C*14:02;HLA-C*14:03;251:FRYMNSQGLL,1,HLA-C*14:03;252:RYMNSQGLLP,1,HLA-A*24:02;245:LVSTQEFRY,1,HLA-B*35:01;244:YLVSTQEFR,1,HLA-A*33:03;243:DYLVSTQEFR,1,HLA-A*33:03	NA	NA
11956	C	T	orf1ab:c.11691C>T,p.D3897D,synonymous;nsp7:c.114C>T,p.D38D,synonymous;	0.25726	NA	fel:true;meme:false;kind:negative;	NA
12080	G	A	orf1ab:c.11815G>A,p.A3939T,missense;nsp7:c.238G>A,p.A80T,missense;	0.00574599	74:EMLDNRATL,1,HLA-C*14:02;80:ATLQAIASEF,1,HLA-B*15:01	NA	NA
12141	C	T	orf1ab:c.11876C>T,p.T3959I,missense;nsp8:c.50C>T,p.T17I,missense;	0.0547506	11:SYAAFATAQ,1,HLA-C*14:02;15:FATAQEAYE,1,HLA-C*03:03;9:LPSYAAFAT,2,HLA-B*35:01;HLA-B*54:01;12:YAAFATAQE,1,HLA-C*03:03;13:AAFATAQEAY,1,HLA-B*15:01;9:LPSYAAFATA,1,HLA-B*54:01	NA	NA
12180	A	G	orf1ab:c.11915A>G,p.D3972G,missense;nsp8:c.89A>G,p.D30G,missense;	0.0117302	NA	NA	NA
12410	A	G	orf1ab:c.12145A>G,p.I4049V,missense;nsp8:c.319A>G,p.I107V,missense;	0.0683862	NA	NA	NA
12514	G	T	orf1ab:c.12249G>T,p.T4083T,synonymous;nsp8:c.423G>T,p.T141T,synonymous;	0.0810691	141:TCDGTTFTY,1,HLA-B*35:01	fel:true;meme:false;kind:negative;	NA
12525	C	T	orf1ab:c.12260C>T,p.T4087I,missense;nsp8:c.434C>T,p.T145I,missense;	0.63584	145:TTFTYASAL,7,HLA-C*01:02;HLA-C*03:03;HLA-C*03:04;HLA-C*08:01;HLA-C*12:02;HLA-C*14:02;HLA-C*14:03;141:TCDGTTFTY,1,HLA-B*35:01	NA	NA
12645	T	C	orf1ab:c.12380T>C,p.I4127T,missense;nsp8:c.554T>C,p.I185T,missense;	0.000744299	181:AWPLIVTAL,1,HLA-C*14:02;180:LAWPLIVTA,2,HLA-B*52:01;HLA-B*54:01;177:SPNLAWPLI,1,HLA-B*51:01;182:WPLIVTALRA,1,HLA-B*54:01	NA	NA
12738	C	T	orf1ab:c.12473C>T,p.T4158I,missense;nsp9:c.53C>T,p.T18I,missense;	0.0129508	NA	NA	NA
12765	A	G	orf1ab:c.12500A>G,p.N4167S,missense;nsp9:c.80A>G,p.N27S,missense;	0.00348332	23:CTDDNALAY,2,HLA-B*35:01;HLA-B*46:01;21:TACTDDNAL,1,HLA-C*03:03	NA	NA
12789	C	T	orf1ab:c.12524C>T,p.T4175I,missense;nsp9:c.104C>T,p.T35I,missense;epi2:nc.C5T,NA,NA;	0.879553	31:YYNTTKGGRF,2,HLA-A*24:02;HLA-C*14:03;31:YYNTTKGGR,1,HLA-A*33:03;30:AYYNTTKGG,1,HLA-C*14:02;28:ALAYYNTTK,1,HLA-A*11:01	NA	NA
12886	A	G	orf1ab:c.12621A>G,p.T4207T,synonymous;nsp9:c.201A>G,p.T67T,synonymous;	0.0103606	67:TELEPPCRF,1,HLA-B*44:03	NA	NA
12970	C	T	orf1ab:c.12705C>T,p.N4235N,synonymous;nsp9:c.285C>T,p.N95N,synonymous;	1.23452	89:YFIKGLNNL,2,HLA-C*14:02;HLA-C*14:03;88:LYFIKGLNNL,1,HLA-C*14:03;90:FIKGLNNLNR,1,HLA-A*33:03	NA	NA
13118	G	T	orf1ab:c.12853G>T,p.A4285S,missense;nsp10:c.94G>T,p.A32S,missense;	0.0022329	30:YLASGGQPI,9,HLA-A*02:01;HLA-A*02:06;HLA-C*01:02;HLA-C*03:03;HLA-C*03:04;HLA-C*08:01;HLA-C*12:02;HLA-C*14:02;HLA-C*14:03	NA	NA
13168	C	T	orf1ab:c.12903C>T,p.H4301H,synonymous;nsp10:c.144C>T,p.H48H,synonymous;	0.0604669	NA	NA	NA
13192	A	T	orf1ab:c.12927A>T,p.T4309T,synonymous;nsp10:c.168A>T,p.T56T,synonymous;	0.00172677	NA	NA	NA
13195	T	C	orf1ab:c.12930T>C,p.V4310V,synonymous;nsp10:c.171T>C,p.V57V,synonymous;	0.00678801	NA	NA	NA
13326	C	T	orf1ab:c.13061C>T,p.T4354I,missense;nsp10:c.302C>T,p.T101I,missense;	0.0555247	99:IPTTCANDPV,1,HLA-B*54:01	NA	NA
13329	C	T	orf1ab:c.13064C>T,p.T4355I,missense;nsp10:c.305C>T,p.T102I,missense;	0.249221	99:IPTTCANDPV,1,HLA-B*54:01	NA	NA
13356	C	T	orf1ab:c.13091C>T,p.T4364I,missense;nsp10:c.332C>T,p.T111I,missense;	0.127216	104:ANDPVGFTL,1,HLA-C*08:01;108:VGFTLKNTV,1,HLA-B*52:01;110:FTLKNTVCTV,1,HLA-A*02:06	NA	NA
13381	C	T	orf1ab:c.13116C>T,p.V4372V,synonymous;nsp10:c.357C>T,p.V119V,synonymous;	0.0311415	114:NTVCTVCGM,1,HLA-A*26:01;118:TVCGMWKGY,1,HLA-A*26:01;110:FTLKNTVCTV,1,HLA-A*02:06;117:CTVCGMWKGY,1,HLA-A*26:01;115:TVCTVCGMWK,1,HLA-A*11:01	NA	NA
13620	C	T	orf1ab:c.13356C>T,p.D4452D,synonymous;nsp12:c.180C>T,p.D60D,synonymous;	0.151122	NA	NA	NA
13665	C	T	orf1ab:c.13401C>T,p.H4467H,synonymous;nsp12:c.225C>T,p.H75H,synonymous;	0.339728	69:YFVVKRHTF,4,HLA-A*24:02;HLA-C*07:02;HLA-C*14:02;HLA-C*14:03;68:SYFVVKRHTF,2,HLA-A*24:02;HLA-C*14:03	NA	NA
13721	C	T	orf1ab:c.13457C>T,p.P4486L,missense;nsp12:c.281C>T,p.P94L,missense;	0.0503742	88:NLLKDCPAV,2,HLA-A*02:01;HLA-A*02:06;87:YNLLKDCPAV,2,HLA-A*02:01;HLA-A*02:06	NA	NA
13726	G	A	orf1ab:c.13462G>A,p.V4488I,missense;nsp12:c.286G>A,p.V96I,missense;	0.0223587	88:NLLKDCPAV,2,HLA-A*02:01;HLA-A*02:06;96:VAKHDFFKFR,2,HLA-A*31:01;HLA-A*33:03;95:AVAKHDFFK,1,HLA-A*11:01;87:YNLLKDCPAV,2,HLA-A*02:01;HLA-A*02:06	NA	NA
13761	C	T	orf1ab:c.13497C>T,p.D4499D,synonymous;nsp12:c.321C>T,p.D107D,synonymous;	0.0141417	NA	NA	NA
13860	C	T	orf1ab:c.13596C>T,p.D4532D,synonymous;nsp12:c.420C>T,p.D140D,synonymous;	2.59832	140:DTLKEILVTY,1,HLA-A*26:01	fel:true;meme:false;kind:positive;	NA
13953	A	G	orf1ab:c.13689A>G,p.I4563M,missense;nsp12:c.513A>G,p.I171M,missense;	0.0215847	167:ENPDILRVY,1,HLA-A*26:01;166:VENPDILRVY,1,HLA-B*44:03	NA	NA
14120	C	T	orf1ab:c.13856C>T,p.P4619L,missense;nsp12:c.680C>T,p.P227L,missense;	4.7115	225:TTPGSGVPV,1,HLA-C*14:02;226:TPGSGVPVV,1,HLA-B*51:01	NA	NA
14139	T	C	orf1ab:c.13875T>C,p.V4625V,synonymous;nsp12:c.699T>C,p.V233V,synonymous;	0.001697	232:PVVDSYYSL,1,HLA-C*03:03;233:VVDSYYSLL,2,HLA-C*01:02;HLA-C*08:01;225:TTPGSGVPV,1,HLA-C*14:02;226:TPGSGVPVV,1,HLA-B*51:01	NA	NA
14187	G	A	orf1ab:c.13923G>A,p.R4641R,synonymous;nsp12:c.747G>A,p.R249R,synonymous;	0.211857	242:MPILTLTRAL,4,HLA-B*07:02;HLA-B*35:01;HLA-B*51:01;HLA-B*54:01;242:MPILTLTRA,2,HLA-B*51:01;HLA-B*54:01;241:LMPILTLTRA,1,HLA-B*54:01	NA	NA
14245	G	A	orf1ab:c.13981G>A,p.D4661N,missense;nsp12:c.805G>A,p.D269N,missense;	0.0387929	265:YIKWDLLKY,1,HLA-A*26:01	NA	NA
14253	A	G	orf1ab:c.13989A>G,p.L4663L,synonymous;nsp12:c.813A>G,p.L271L,synonymous;	0.00250084	265:YIKWDLLKY,1,HLA-A*26:01	NA	NA
14265	C	T	orf1ab:c.14001C>T,p.F4667F,synonymous;nsp12:c.825C>T,p.F275F,synonymous;	0.0596332	275:FTEERLKLF,1,HLA-A*26:01	NA	NA
14318	C	T	orf1ab:c.14054C>T,p.T4685I,missense;nsp12:c.878C>T,p.T293I,missense;	0.0950321	286:YFKYWDQTY,3,HLA-C*07:02;HLA-C*14:02;HLA-C*14:03;285:RYFKYWDQTY,2,HLA-A*24:02;HLA-C*14:03;293:TYHPNCVNC,1,HLA-C*14:02;293:TYHPNCVNCL,1,HLA-C*14:02	NA	NA
14322	C	T	orf1ab:c.14058C>T,p.Y4686Y,synonymous;nsp12:c.882C>T,p.Y294Y,synonymous;	0.0869341	286:YFKYWDQTY,3,HLA-C*07:02;HLA-C*14:02;HLA-C*14:03;294:YHPNCVNCL,2,HLA-C*07:02;HLA-C*14:02;285:RYFKYWDQTY,2,HLA-A*24:02;HLA-C*14:03;293:TYHPNCVNC,1,HLA-C*14:02;293:TYHPNCVNCL,1,HLA-C*14:02	NA	NA
14343	T	C	orf1ab:c.14079T>C,p.C4693C,synonymous;nsp12:c.903T>C,p.C301C,synonymous;	0.0307544	294:YHPNCVNCL,2,HLA-C*07:02;HLA-C*14:02;293:TYHPNCVNC,1,HLA-C*14:02;293:TYHPNCVNCL,1,HLA-C*14:02	NA	NA
14407	CC	TT	orf1ab:c.14143CC>TT,p.P4715F,missense;nsp12:c.967CC>TT,p.P323F,missense;	0.321061	NA	NA	NA
14408	C	T	orf1ab:c.14144C>T,p.P4715L,missense;nsp12:c.968C>T,p.P323L,missense;	95.8455	321:FPPTSFGPL,5,HLA-B*07:02;HLA-B*35:01;HLA-B*51:01;HLA-C*01:02;HLA-C*14:02;320:VFPPTSFGPL,1,HLA-A*24:02;318:STVFPPTSF,2,HLA-C*01:02;HLA-C*12:02;317:FSTVFPPTSF,2,HLA-B*46:01;HLA-C*12:02;321:FPPTSFGPLV,2,HLA-B*51:01;HLA-B*54:01;323:PTSFGPLVRK,1,HLA-A*11:01	NA	NA
14500	G	T	orf1ab:c.14236G>T,p.V4746L,missense;nsp12:c.1060G>T,p.V354L,missense;	0.0534407	NA	NA	NA
14585	C	T	orf1ab:c.14321C>T,p.A4774V,missense;nsp12:c.1145C>T,p.A382V,missense;	0.0359348	381:HAASGNLLL,5,HLA-C*01:02;HLA-C*03:03;HLA-C*03:04;HLA-C*08:01;HLA-C*12:02;379:AMHAASGNL,1,HLA-C*14:02;380:MHAASGNLL,1,HLA-C*14:03;374:YAADPAMHA,4,HLA-C*03:03;HLA-C*03:04;HLA-C*08:01;HLA-C*12:02;375:AADPAMHAA,1,HLA-C*08:01;382:AASGNLLLDK,1,HLA-A*11:01	NA	NA
14599	C	T	orf1ab:c.14335C>T,p.L4779L,synonymous;nsp12:c.1159C>T,p.L387L,synonymous;	0.321597	381:HAASGNLLL,5,HLA-C*01:02;HLA-C*03:03;HLA-C*03:04;HLA-C*08:01;HLA-C*12:02;379:AMHAASGNL,1,HLA-C*14:02;380:MHAASGNLL,1,HLA-C*14:03;383:ASGNLLLDK,1,HLA-A*11:01;382:AASGNLLLDK,1,HLA-A*11:01	NA	NA
14676	C	T	orf1ab:c.14412C>T,p.P4804P,synonymous;nsp12:c.1236C>T,p.P412P,synonymous;	32.782	409:TVKPGNFNK,1,HLA-A*11:01;408:QTVKPGNFNK,1,HLA-A*11:01	NA	NA
14741	C	T	orf1ab:c.14477C>T,p.S4826F,missense;nsp12:c.1301C>T,p.S434F,missense;	0.0330171	429:FKEGSSVEL,1,HLA-C*03:03;428:FFKEGSSVEL,1,HLA-C*14:03;434:SVELKHFFFA,2,HLA-B*40:02;HLA-B*40:06	NA	NA
14910	T	C	orf1ab:c.14646T>C,p.A4882A,synonymous;nsp12:c.1470T>C,p.A490A,synonymous;	0.0137249	NA	NA	NA
14925	C	T	orf1ab:c.14661C>T,p.V4887V,synonymous;nsp12:c.1485C>T,p.V495V,synonymous;	0.294445	NA	NA	NA
15096	T	C	orf1ab:c.14832T>C,p.N4944N,synonymous;nsp12:c.1656T>C,p.N552N,synonymous;	6.55135	546:YAISAKNRAR,1,HLA-A*33:03	NA	NA
15108	C	T	orf1ab:c.14844C>T,p.T4948T,synonymous;nsp12:c.1668C>T,p.T556T,synonymous;	0.0289681	NA	NA	NA
15202	G	T	orf1ab:c.14938G>T,p.V4980L,missense;nsp12:c.1762G>T,p.V588L,missense;	0.0164044	586:TVVIGTSKF,1,HLA-A*26:01;587:VVIGTSKFY,1,HLA-A*26:01;585:ATVVIGTSK,1,HLA-A*11:01;586:TVVIGTSKFY,1,HLA-A*26:01	NA	NA
15216	C	T	orf1ab:c.14952C>T,p.S4984S,synonymous;nsp12:c.1776C>T,p.S592S,synonymous;	0.038257	586:TVVIGTSKF,1,HLA-A*26:01;587:VVIGTSKFY,1,HLA-A*26:01;585:ATVVIGTSK,1,HLA-A*11:01;586:TVVIGTSKFY,1,HLA-A*26:01	NA	NA
15238	A	C	orf1ab:c.14974A>C,p.N4992H,missense;nsp12:c.1798A>C,p.N600H,missense;	0.000506123	594:FYGGWHNML,4,HLA-A*24:02;HLA-C*07:02;HLA-C*14:02;HLA-C*14:03;593:KFYGGWHNM,2,HLA-C*14:02;HLA-C*14:03;593:KFYGGWHNML,1,HLA-A*24:02	NA	NA
15240	C	T	orf1ab:c.14976C>T,p.N4992N,synonymous;nsp12:c.1800C>T,p.N600N,synonymous;	0.652006	594:FYGGWHNML,4,HLA-A*24:02;HLA-C*07:02;HLA-C*14:02;HLA-C*14:03;593:KFYGGWHNM,2,HLA-C*14:02;HLA-C*14:03;593:KFYGGWHNML,1,HLA-A*24:02	NA	NA
15253	G	A	orf1ab:c.14989G>A,p.V4997I,missense;nsp12:c.1813G>A,p.V605I,missense;	0.069071	NA	NA	NA
15279	C	T	orf1ab:c.15015C>T,p.H5005H,synonymous;nsp12:c.1839C>T,p.H613H,synonymous;	32.6753	613:HLMGWDYPK,3,HLA-A*11:01;HLA-A*31:01;HLA-A*33:03;609:VENPHLMGW,1,HLA-B*44:03;606:YSDVENPHL,2,HLA-C*01:02;HLA-C*08:01;611:NPHLMGWDY,1,HLA-B*35:01;606:YSDVENPHLM,1,HLA-C*08:01;608:DVENPHLMGW,1,HLA-B*44:03;609:VENPHLMGWD,1,HLA-B*44:03	NA	NA
15441	C	T	orf1ab:c.15177C>T,p.V5059V,synonymous;nsp12:c.2001C>T,p.V667V,synonymous;	0.0196197	666:MVMCGGSLY,6,HLA-A*11:01;HLA-A*26:01;HLA-B*15:01;HLA-B*35:01;HLA-C*12:02;HLA-C*14:03;667:VMCGGSLYV,2,HLA-A*02:01;HLA-A*02:06;665:EMVMCGGSLY,2,HLA-A*26:01;HLA-B*15:01;666:MVMCGGSLYV,3,HLA-A*02:01;HLA-A*02:06;HLA-A*26:01;664:SEMVMCGGSL,3,HLA-B*40:02;HLA-B*40:06;HLA-B*44:03;667:VMCGGSLYVK,1,HLA-A*11:01	NA	NA
15451	G	A	orf1ab:c.15187G>A,p.G5063S,missense;nsp12:c.2011G>A,p.G671S,missense;	27.8454	666:MVMCGGSLY,6,HLA-A*11:01;HLA-A*26:01;HLA-B*15:01;HLA-B*35:01;HLA-C*12:02;HLA-C*14:03;667:VMCGGSLYV,2,HLA-A*02:01;HLA-A*02:06;665:EMVMCGGSLY,2,HLA-A*26:01;HLA-B*15:01;666:MVMCGGSLYV,3,HLA-A*02:01;HLA-A*02:06;HLA-A*26:01;664:SEMVMCGGSL,3,HLA-B*40:02;HLA-B*40:06;HLA-B*44:03;667:VMCGGSLYVK,1,HLA-A*11:01	NA	NA
15451	G	T	orf1ab:c.15187G>T,p.G5063C,missense;nsp12:c.2011G>T,p.G671C,missense;	0.00452534	666:MVMCGGSLY,6,HLA-A*11:01;HLA-A*26:01;HLA-B*15:01;HLA-B*35:01;HLA-C*12:02;HLA-C*14:03;667:VMCGGSLYV,2,HLA-A*02:01;HLA-A*02:06;665:EMVMCGGSLY,2,HLA-A*26:01;HLA-B*15:01;666:MVMCGGSLYV,3,HLA-A*02:01;HLA-A*02:06;HLA-A*26:01;664:SEMVMCGGSL,3,HLA-B*40:02;HLA-B*40:06;HLA-B*44:03;667:VMCGGSLYVK,1,HLA-A*11:01	NA	NA
15656	C	T	orf1ab:c.15392C>T,p.T5131I,missense;nsp12:c.2216C>T,p.T739I,missense;	0.16976	736:DVDTDFVNEF,1,HLA-A*26:01	NA	NA
15738	C	T	orf1ab:c.15474C>T,p.F5158F,synonymous;nsp12:c.2298C>T,p.F766F,synonymous;	0.389775	762:AVVCFNSTY,2,HLA-A*26:01;HLA-B*35:01;758:LSDDAVVCF,1,HLA-C*08:01;757:ILSDDAVVCF,1,HLA-B*15:01;761:DAVVCFNSTY,1,HLA-A*26:01	NA	NA
15860	A	C	orf1ab:c.15596A>C,p.K5199T,missense;nsp12:c.2420A>C,p.K807T,missense;	0.000178632	NA	NA	NA
15942	A	C	orf1ab:c.15678A>C,p.P5226P,synonymous;nsp12:c.2502A>C,p.P834P,synonymous;	0.00160769	830:PYPDPSRIL,2,HLA-C*07:02;HLA-C*14:02;827:VYLPYPDPS,1,HLA-C*07:02;829:LPYPDPSRIL,2,HLA-B*07:02;HLA-B*51:01;828:YLPYPDPSRI,1,HLA-B*51:01;829:LPYPDPSRI,3,HLA-B*51:01;HLA-B*52:01;HLA-B*54:01	NA	NA
15949	A	G	orf1ab:c.15685A>G,p.I5229V,missense;nsp12:c.2509A>G,p.I837V,missense;epi4:nc.A5G,NA,NA;	0.00166723	830:PYPDPSRIL,2,HLA-C*07:02;HLA-C*14:02;829:LPYPDPSRIL,2,HLA-B*07:02;HLA-B*51:01;828:YLPYPDPSRI,1,HLA-B*51:01;829:LPYPDPSRI,3,HLA-B*51:01;HLA-B*52:01;HLA-B*54:01;836:RILGAGCFV,1,HLA-A*02:06	NA	NA
15952	C	A	orf1ab:c.15688C>A,p.L5230I,missense;nsp12:c.2512C>A,p.L838I,missense;	1.32447	830:PYPDPSRIL,2,HLA-C*07:02;HLA-C*14:02;829:LPYPDPSRIL,2,HLA-B*07:02;HLA-B*51:01;836:RILGAGCFV,1,HLA-A*02:06	NA	NA
15963	C	T	orf1ab:c.15699C>T,p.G5233G,synonymous;nsp12:c.2523C>T,p.G841G,synonymous;	0.0229244	836:RILGAGCFV,1,HLA-A*02:06	NA	NA
15975	T	C	orf1ab:c.15711T>C,p.D5237D,synonymous;nsp12:c.2535T>C,p.D845D,synonymous;	0.00979497	NA	NA	NA
16064	A	G	orf1ab:c.15800A>G,p.Q5267R,missense;nsp12:c.2624A>G,p.Q875R,missense;	0.00684755	875:QEYADVFHL,3,HLA-B*40:02;HLA-B*40:06;HLA-B*44:03;874:NQEYADVFHL,1,HLA-B*40:02;872:HPNQEYADVF,1,HLA-B*35:01;875:QEYADVFHLY,2,HLA-B*40:02;HLA-B*44:03	NA	NA
16073	C	T	orf1ab:c.15809C>T,p.A5270V,missense;nsp12:c.2633C>T,p.A878V,missense;	0.0171784	877:YADVFHLYL,6,HLA-C*01:02;HLA-C*03:03;HLA-C*03:04;HLA-C*08:01;HLA-C*12:02;HLA-C*14:03;875:QEYADVFHL,3,HLA-B*40:02;HLA-B*40:06;HLA-B*44:03;876:EYADVFHLY,2,HLA-A*26:01;HLA-C*14:03;876:EYADVFHLYL,2,HLA-A*24:02;HLA-C*08:01;874:NQEYADVFHL,1,HLA-B*40:02;872:HPNQEYADVF,1,HLA-B*35:01;875:QEYADVFHLY,2,HLA-B*40:02;HLA-B*44:03;878:ADVFHLYLQY,1,HLA-B*44:03	NA	NA
16166	A	C	orf1ab:c.15902A>C,p.N5301T,missense;nsp12:c.2726A>C,p.N909T,missense;	0.000506123	907:LTNDNTSRY,3,HLA-A*26:01;HLA-B*35:01;HLA-C*12:02;906:MLTNDNTSRY,1,HLA-A*26:01	NA	NA
16176	T	C	orf1ab:c.15912T>C,p.T5304T,synonymous;nsp12:c.2736T>C,p.T912T,synonymous;	32.7953	907:LTNDNTSRY,3,HLA-A*26:01;HLA-B*35:01;HLA-C*12:02;906:MLTNDNTSRY,1,HLA-A*26:01	NA	NA
16222	C	T	orf1ab:c.15958C>T,p.H5320Y,missense;nsp12:c.2782C>T,p.H928Y,missense;	0.0118492	920:FYEAMYTPH,2,HLA-C*07:02;HLA-C*14:02;923:AMYTPHTVL,6,HLA-C*01:02;HLA-C*03:03;HLA-C*03:04;HLA-C*08:01;HLA-C*14:02;HLA-C*14:03;922:EAMYTPHTV,1,HLA-B*51:01;921:YEAMYTPHT,1,HLA-B*40:06;921:YEAMYTPHTV,6,HLA-B*40:02;HLA-B*40:06;HLA-B*52:01;HLA-C*03:04;HLA-C*08:01;HLA-C*12:02;926:TPHTVLQAV,3,HLA-B*07:02;HLA-B*51:01;HLA-B*54:01;925:YTPHTVLQAV,4,HLA-A*02:06;HLA-B*07:02;HLA-B*51:01;HLA-B*54:01	NA	NA
16323	C	T	orf1ab:c.16059C>T,p.C5353C,synonymous;nsp13:c.87C>T,p.C29C,synonymous;	0.176012	NA	NA	NA
16338	C	T	orf1ab:c.16074C>T,p.V5358V,synonymous;nsp13:c.102C>T,p.V34V,synonymous;	0.134629	33:HVISTSHKL,2,HLA-A*26:01;HLA-C*03:04	NA	NA
16428	C	T	orf1ab:c.16164C>T,p.Y5388Y,synonymous;nsp13:c.192C>T,p.Y64Y,synonymous;	0.132664	63:LYLGGMSYY,3,HLA-C*07:02;HLA-C*14:02;HLA-C*14:03;62:QLYLGGMSY,2,HLA-B*15:01;HLA-C*14:02;57:VTDVTQLYL,2,HLA-C*01:02;HLA-C*08:01;62:QLYLGGMSYY,2,HLA-A*26:01;HLA-B*15:01;56:DVTDVTQLY,1,HLA-A*26:01;61:TQLYLGGMSY,1,HLA-B*15:01;56:DVTDVTQLYL,1,HLA-A*26:01;55:CDVTDVTQLY,1,HLA-A*26:01;59:DVTQLYLGGM,1,HLA-A*26:01	NA	NA
16466	C	T	orf1ab:c.16202C>T,p.P5401L,missense;nsp13:c.230C>T,p.P77L,missense;	27.9787	75:HKPPISFPL,2,HLA-C*03:03;HLA-C*07:02	NA	NA
16523	C	T	orf1ab:c.16259C>T,p.T5420I,missense;nsp13:c.287C>T,p.T96I,missense;	0.0107179	NA	NA	NA
16616	C	T	orf1ab:c.16352C>T,p.T5451I,missense;nsp13:c.380C>T,p.T127I,missense;	0.123643	127:TERLKLFAA,2,HLA-B*40:02;HLA-B*40:06	NA	NA
16680	T	C	orf1ab:c.16416T>C,p.S5472S,synonymous;nsp13:c.444T>C,p.S148S,synonymous;	0.003394	141:TEETFKLSY,1,HLA-B*44:03;145:FKLSYGIATV,1,HLA-A*02:01;146:KLSYGIATV,2,HLA-A*02:01;HLA-A*02:06;147:LSYGIATVR,2,HLA-A*31:01;HLA-A*33:03;140:ATEETFKLSY,1,HLA-B*44:03;146:KLSYGIATVR,1,HLA-A*31:01;142:EETFKLSYGI,2,HLA-B*40:02;HLA-B*44:03	NA	NA
16726	C	T	orf1ab:c.16462C>T,p.H5488Y,missense;nsp13:c.490C>T,p.H164Y,missense;	0.655668	161:RELHLSWEV,4,HLA-B*40:02;HLA-B*40:06;HLA-B*44:03;HLA-B*52:01;160:DRELHLSWEV,2,HLA-B*40:02;HLA-B*40:06;164:HLSWEVGKPR,1,HLA-A*33:03;161:RELHLSWEVG,2,HLA-B*40:02;HLA-B*40:06	NA	NA
16750	C	T	orf1ab:c.16486C>T,p.P5496S,missense;nsp13:c.514C>T,p.P172S,missense;	0.0781216	167:WEVGKPRPPL,1,HLA-B*40:02;165:LSWEVGKPR,2,HLA-A*31:01;HLA-A*33:03;164:HLSWEVGKPR,1,HLA-A*33:03	NA	NA
16848	C	T	orf1ab:c.16584C>T,p.D5528D,synonymous;nsp13:c.612C>T,p.D204D,synonymous;	0.00756208	204:DYGDAVVYR,1,HLA-A*33:03;196:GEYTFEKGDY,1,HLA-B*44:03	NA	NA
16896	T	C	orf1ab:c.16632T>C,p.N5544N,synonymous;nsp13:c.660T>C,p.N220N,synonymous;	0.0095568	217:YKLNVGDYF,1,HLA-C*07:02;216:TYKLNVGDY,1,HLA-C*14:02;216:TYKLNVGDYF,1,HLA-A*24:02;217:YKLNVGDYFV,1,HLA-A*02:01;218:KLNVGDYFV,1,HLA-A*02:01;215:TTYKLNVGDY,1,HLA-A*26:01	NA	NA
16945	G	T	orf1ab:c.16681G>T,p.A5561S,missense;nsp13:c.709G>T,p.A237S,missense;	0.00485283	232:VMPLSAPTL,3,HLA-C*01:02;HLA-C*14:02;HLA-C*14:03;233:MPLSAPTLV,3,HLA-B*35:01;HLA-B*51:01;HLA-B*54:01;232:VMPLSAPTLV,1,HLA-B*51:01;233:MPLSAPTLVP,1,HLA-B*51:01	NA	NA
17008	A	G	orf1ab:c.16744A>G,p.I5582V,missense;nsp13:c.772A>G,p.I258V,missense;	0.0153326	253:YPTLNISDEF,2,HLA-B*35:01;HLA-B*46:01;258:ISDEFSSNV,1,HLA-C*08:01	NA	NA
17012	C	T	orf1ab:c.16748C>T,p.S5583L,missense;nsp13:c.776C>T,p.S259L,missense;	0.167973	253:YPTLNISDEF,2,HLA-B*35:01;HLA-B*46:01;258:ISDEFSSNV,1,HLA-C*08:01	NA	NA
17122	G	T	orf1ab:c.16858G>T,p.A5620S,missense;nsp13:c.886G>T,p.A296S,missense;	0.475428	289:SHFAIGLAL,2,HLA-C*14:02;HLA-C*14:03;291:FAIGLALYY,5,HLA-A*26:01;HLA-B*35:01;HLA-B*46:01;HLA-C*03:03;HLA-C*12:02;295:LALYYPSAR,1,HLA-A*33:03;296:ALYYPSARI,1,HLA-C*03:03;290:HFAIGLALYY,2,HLA-A*26:01;HLA-B*46:01;291:FAIGLALYYP,2,HLA-A*26:01;HLA-B*46:01;294:GLALYYPSA,1,HLA-A*02:01;295:LALYYPSARI,2,HLA-B*51:01;HLA-B*52:01	NA	NA
17135	C	T	orf1ab:c.16871C>T,p.P5624L,missense;nsp13:c.899C>T,p.P300L,missense;	0.128436	298:YYPSARIVY,3,HLA-C*07:02;HLA-C*14:02;HLA-C*14:03;297:LYYPSARIV,3,HLA-C*07:02;HLA-C*14:02;HLA-C*14:03;297:LYYPSARIVY,1,HLA-C*14:03;295:LALYYPSAR,1,HLA-A*33:03;296:ALYYPSARI,1,HLA-C*03:03;291:FAIGLALYYP,2,HLA-A*26:01;HLA-B*46:01;294:GLALYYPSA,1,HLA-A*02:01;299:YPSARIVYTA,1,HLA-B*54:01;295:LALYYPSARI,2,HLA-B*51:01;HLA-B*52:01	NA	NA
17155	A	G	orf1ab:c.16891A>G,p.T5631A,missense;nsp13:c.919A>G,p.T307A,missense;	0.000595439	306:YTACSHAAV,8,HLA-A*02:06;HLA-B*46:01;HLA-C*01:02;HLA-C*03:03;HLA-C*03:04;HLA-C*08:01;HLA-C*12:02;HLA-C*14:02;299:YPSARIVYTA,1,HLA-B*54:01	NA	NA
17211	G	T	orf1ab:c.16947G>T,p.L5649F,missense;nsp13:c.975G>T,p.L325F,missense;	0.0212274	323:KYLPIDKCSR,1,HLA-A*31:01;324:YLPIDKCSRI,1,HLA-B*51:01;325:LPIDKCSRI,1,HLA-B*51:01;318:CEKALKYLPI,1,HLA-B*40:02;325:LPIDKCSRII,1,HLA-B*51:01	NA	NA
17259	G	T	orf1ab:c.16995G>T,p.E5665D,missense;nsp13:c.1023G>T,p.E341D,missense;	2.57784	334:IPARARVECF,1,HLA-B*07:02	NA	NA
17304	C	T	orf1ab:c.17040C>T,p.V5680V,synonymous;nsp13:c.1068C>T,p.V356V,synonymous;	0.169551	355:YVFCTVNAL,11,HLA-A*02:06;HLA-B*35:01;HLA-B*46:01;HLA-C*01:02;HLA-C*03:03;HLA-C*03:04;HLA-C*07:02;HLA-C*08:01;HLA-C*12:02;HLA-C*14:02;HLA-C*14:03;354:QYVFCTVNAL,1,HLA-C*14:03;352:LEQYVFCTV,3,HLA-B*40:02;HLA-B*40:06;HLA-B*52:01;351:TLEQYVFCTV,1,HLA-B*40:06	NA	NA
17334	G	T	orf1ab:c.17070G>T,p.T5690T,synonymous;nsp13:c.1098G>T,p.T366T,synonymous;	0.0541552	365:ETTADIVVF,1,HLA-A*26:01;363:LPETTADIV,2,HLA-B*51:01;HLA-B*54:01	NA	NA
17443	G	T	orf1ab:c.17179G>T,p.A5727S,missense;nsp13:c.1207G>T,p.A403S,missense;	0.0173273	397:VYIGDPAQL,4,HLA-A*24:02;HLA-C*07:02;HLA-C*14:02;HLA-C*14:03;396:YVYIGDPAQL,3,HLA-C*03:04;HLA-C*12:02;HLA-C*14:03;396:YVYIGDPAQ,1,HLA-C*14:02	NA	NA
17470	C	T	orf1ab:c.17206C>T,p.L5736L,synonymous;nsp13:c.1234C>T,p.L412L,synonymous;	0.0333446	404:QLPAPRTLL,1,HLA-C*01:02;412:LTKGTLEPEY,1,HLA-B*15:01	NA	NA
17694	T	C	orf1ab:c.17430T>C,p.S5810S,synonymous;nsp13:c.1458T>C,p.S486S,synonymous;	0.0131592	480:ITHDVSSAI,5,HLA-B*46:01;HLA-C*01:02;HLA-C*03:04;HLA-C*08:01;HLA-C*12:02	NA	NA
17721	G	T	orf1ab:c.17457G>T,p.V5819V,synonymous;nsp13:c.1485G>T,p.V495V,synonymous;	0.16711	490:RPQIGVVREF,2,HLA-B*07:02;HLA-B*15:01	NA	NA
17814	G	A	orf1ab:c.17550G>A,p.L5850L,synonymous;nsp13:c.1578G>A,p.L526L,synonymous;	0.00684755	NA	NA	NA
17944	G	T	orf1ab:c.17680G>T,p.V5894L,missense;nsp13:c.1708G>T,p.V570L,missense;	0.0621639	NA	NA	NA
17964	G	T	orf1ab:c.17700G>T,p.M5900I,missense;nsp13:c.1728G>T,p.M576I,missense;	0.182591	NA	NA	NA
18028	G	A	orf1ab:c.17764G>A,p.A5922T,missense;nsp13:c.1792G>A,p.A598T,missense;	0.0088125	592:IPRRNVATL,2,HLA-B*07:02;HLA-C*01:02;591:EIPRRNVATL,1,HLA-B*07:02;592:IPRRNVATLQ,1,HLA-B*07:02	NA	NA
18032	C	T	orf1ab:c.17768C>T,p.T5923I,missense;nsp13:c.1796C>T,p.T599I,missense;	0.125787	592:IPRRNVATL,2,HLA-B*07:02;HLA-C*01:02;591:EIPRRNVATL,1,HLA-B*07:02;592:IPRRNVATLQ,1,HLA-B*07:02	NA	NA
18060	C	T	orf1ab:c.17796C>T,p.L5932L,synonymous;nsp14:c.21C>T,p.L7L,synonymous;	0.237997	NA	fel:true;meme:false;kind:negative;	NA
18086	C	T	orf1ab:c.17822C>T,p.T5941I,missense;nsp14:c.47C>T,p.T16I,missense;	0.752129	13:KVITGLHPT,1,HLA-A*02:06	fel:true;meme:true;kind:positive;	NA
18106	G	T	orf1ab:c.17842G>T,p.A5948S,missense;nsp14:c.67G>T,p.A23S,missense;	0.0208701	19:HPTQAPTHL,1,HLA-B*07:02;21:TQAPTHLSV,2,HLA-A*02:06;HLA-B*52:01	NA	NA
18117	C	T	orf1ab:c.17853C>T,p.H5951H,synonymous;nsp14:c.78C>T,p.H26H,synonymous;	0.00553759	19:HPTQAPTHL,1,HLA-B*07:02;21:TQAPTHLSV,2,HLA-A*02:06;HLA-B*52:01	NA	NA
18131	C	T	orf1ab:c.17867C>T,p.T5956I,missense;nsp14:c.92C>T,p.T31I,missense;	0.499514	NA	fel:true;meme:true;kind:positive;	NA
18149	G	T	orf1ab:c.17885G>T,p.G5962V,missense;nsp14:c.110G>T,p.G37V,missense;	0.00985452	NA	fel:true;meme:true;kind:positive;	NA
18163	A	G	orf1ab:c.17899A>G,p.I5967V,missense;nsp14:c.124A>G,p.I42V,missense;	0.000833615	39:CVDIPGIPK,1,HLA-A*11:01;42:IPGIPKDMTY,1,HLA-B*35:01	NA	NA
18167	C	T	orf1ab:c.17903C>T,p.P5968L,missense;nsp14:c.128C>T,p.P43L,missense;	0.633726	39:CVDIPGIPK,1,HLA-A*11:01;42:IPGIPKDMTY,1,HLA-B*35:01	fel:true;meme:true;kind:positive;	NA
18231	T	C	orf1ab:c.17967T>C,p.Y5989Y,synonymous;nsp14:c.192T>C,p.Y64Y,synonymous;	0.0282238	56:SMMGFKMNY,2,HLA-A*11:01;HLA-C*14:03;64:YQVNGYPNM,5,HLA-A*02:06;HLA-C*03:04;HLA-C*12:02;HLA-C*14:02;HLA-C*14:03;64:YQVNGYPNMF,1,HLA-B*15:01;60:FKMNYQVNGY,1,HLA-B*15:01;58:MGFKMNYQV,2,HLA-B*52:01;HLA-B*54:01;55:ISMMGFKMNY,1,HLA-B*15:01;57:MMGFKMNYQV,1,HLA-A*02:01	NA	NA
18255	G	T	orf1ab:c.17991G>T,p.M5997I,missense;nsp14:c.216G>T,p.M72I,missense;	0.266578	64:YQVNGYPNM,5,HLA-A*02:06;HLA-C*03:04;HLA-C*12:02;HLA-C*14:02;HLA-C*14:03;64:YQVNGYPNMF,1,HLA-B*15:01;72:MFITREEAI,1,HLA-C*14:03;72:MFITREEAIR,1,HLA-A*33:03	NA	NA
18261	C	A	orf1ab:c.17997C>A,p.I5999I,synonymous;nsp14:c.222C>A,p.I74I,synonymous;	0.0022329	72:MFITREEAI,1,HLA-C*14:03;72:MFITREEAIR,1,HLA-A*33:03	fel:true;meme:true;kind:positive;	NA
18274	G	T	orf1ab:c.18010G>T,p.A6004S,missense;nsp14:c.235G>T,p.A79S,missense;	0.00175655	72:MFITREEAI,1,HLA-C*14:03;78:EAIRHVRAW,1,HLA-A*26:01;72:MFITREEAIR,1,HLA-A*33:03;77:EEAIRHVRAW,1,HLA-B*44:03	NA	NA
18348	C	T	orf1ab:c.18084C>T,p.T6028T,synonymous;nsp14:c.309C>T,p.T103T,synonymous;	0.302513	99:EAVGTNLPL,2,HLA-C*03:03;HLA-C*03:04;98:REAVGTNLPL,2,HLA-B*40:02;HLA-B*40:06	fel:true;meme:false;kind:negative;	NA
18508	C	T	orf1ab:c.18244C>T,p.L6082F,missense;nsp14:c.469C>T,p.L157F,missense;	0.287031	153:MYKGLPWNV,1,HLA-A*24:02;155:KGLPWNVVR,1,HLA-A*31:01;152:LMYKGLPWNV,2,HLA-A*02:01;HLA-A*02:06;150:IPLMYKGLPW,1,HLA-B*07:02;157:LPWNVVRIKI,2,HLA-B*51:01;HLA-B*54:01	fel:true;meme:true;kind:positive;	NA
18568	C	G	orf1ab:c.18304C>G,p.L6102V,missense;nsp14:c.529C>G,p.L177V,missense;	0.000952703	177:LSDRVVFVL,2,HLA-C*01:02;HLA-C*08:01;176:NLSDRVVFV,2,HLA-A*02:01;HLA-A*02:06;175:KNLSDRVVFV,1,HLA-A*02:01	NA	NA
18647	C	T	orf1ab:c.18383C>T,p.P6128L,missense;nsp14:c.608C>T,p.P203L,missense;	0.249549	197:YFVKIGPER,1,HLA-A*33:03;196:KYFVKIGPER,1,HLA-A*31:01	fel:true;meme:true;kind:positive;	NA
18677	G	T	orf1ab:c.18413G>T,p.R6138L,missense;nsp14:c.638G>T,p.R213L,missense;	0.014618	205:RTCCLCDRR,1,HLA-A*31:01	fel:true;meme:false;kind:positive;	NA
18744	C	T	orf1ab:c.18480C>T,p.Y6160Y,synonymous;nsp14:c.705C>T,p.Y235Y,synonymous;	1.20442	234:DYVYNPFMI,1,HLA-A*24:02;233:FDYVYNPFM,1,HLA-C*14:02;229:HSIGFDYVY,3,HLA-A*26:01;HLA-B*35:01;HLA-C*12:02;235:YVYNPFMIDV,1,HLA-A*02:06;233:FDYVYNPFMI,2,HLA-A*24:02;HLA-B*52:01;231:IGFDYVYNPF,1,HLA-B*46:01	fel:true;meme:false;kind:negative;	NA
18903	G	A	orf1ab:c.18639G>A,p.K6213K,synonymous;nsp14:c.864G>A,p.K288K,synonymous;	0.0150944	288:KRVDWTIEY,1,HLA-C*07:02;281:AVHECFVKR,2,HLA-A*31:01;HLA-A*33:03;283:HECFVKRVDW,1,HLA-B*44:03	NA	NA
18907	G	T	orf1ab:c.18643G>T,p.V6215F,missense;nsp14:c.868G>T,p.V290F,missense;	0.0329278	288:KRVDWTIEY,1,HLA-C*07:02;290:VDWTIEYPI,2,HLA-B*40:06;HLA-B*52:01;283:HECFVKRVDW,1,HLA-B*44:03	NA	NA
18972	G	T	orf1ab:c.18708G>T,p.K6236N,missense;nsp14:c.933G>T,p.K311N,missense;	0.0348034	NA	NA	NA
18997	G	T	orf1ab:c.18733G>T,p.A6245S,missense;nsp14:c.958G>T,p.A320S,missense;	0.00220312	320:ALLADKFPV,2,HLA-A*02:01;HLA-A*02:06;319:AALLADKFPV,1,HLA-A*02:01	NA	NA
19086	G	T	orf1ab:c.18822G>T,p.K6274N,missense;nsp14:c.1047G>T,p.K349N,missense;	0.144781	NA	fel:true;meme:true;kind:positive;	NA
19135	T	C	orf1ab:c.18871T>C,p.L6291L,synonymous;nsp14:c.1096T>C,p.L366L,synonymous;	0.00303674	364:EELFYSYAT,1,HLA-B*40:06;363:IEELFYSYA,1,HLA-B*40:06	NA	NA
19180	G	T	orf1ab:c.18916G>T,p.V6306L,missense;nsp14:c.1141G>T,p.V381L,missense;	0.117242	376:KFTDGVCLF,1,HLA-C*14:03	NA	NA
19186	C	T	orf1ab:c.18922C>T,p.L6308L,synonymous;nsp14:c.1147C>T,p.L383L,synonymous;	0.114295	376:KFTDGVCLF,1,HLA-C*14:03;383:LFWNCNVDR,2,HLA-A*31:01;HLA-A*33:03	fel:true;meme:false;kind:negative;	NA
19220	C	T	orf1ab:c.18956C>T,p.A6319V,missense;nsp14:c.1181C>T,p.A394V,missense;	23.4528	391:RYPANSIVC,1,HLA-C*14:02;392:YPANSIVCRF,1,HLA-B*35:01;391:RYPANSIVCR,1,HLA-A*31:01	NA	NA
19302	A	G	orf1ab:c.19038A>G,p.V6346V,synonymous;nsp14:c.1263A>G,p.V421V,synonymous;	0.00270925	418:SLYVNKHAF,4,HLA-C*01:02;HLA-C*07:02;HLA-C*14:02;HLA-C*14:03	NA	NA
19374	C	T	orf1ab:c.19110C>T,p.F6370F,synonymous;nsp14:c.1335C>T,p.F445F,synonymous;	0.103011	445:FYYSDSPCE,1,HLA-C*14:02;444:FFYYSDSPC,1,HLA-C*14:02;436:FVNLKQLPFF,1,HLA-A*26:01;440:KQLPFFYYS,1,HLA-A*02:06;439:LKQLPFFYYS,1,HLA-A*02:06;442:LPFFYYSDS,1,HLA-B*54:01;442:LPFFYYSDSP,1,HLA-B*54:01	fel:true;meme:false;kind:negative;	NA
19560	C	T	orf1ab:c.19296C>T,p.S6432S,synonymous;nsp14:c.1521C>T,p.S507S,synonymous;	0.145555	500:MMISAGFSL,11,HLA-A*02:01;HLA-A*02:06;HLA-B*15:01;HLA-B*52:01;HLA-C*01:02;HLA-C*03:03;HLA-C*03:04;HLA-C*08:01;HLA-C*12:02;HLA-C*14:02;HLA-C*14:03;500:MMISAGFSLW,2,HLA-B*15:01;HLA-B*52:01;504:AGFSLWVYK,2,HLA-A*11:01;HLA-A*31:01;502:ISAGFSLWV,1,HLA-C*08:01;502:ISAGFSLWVY,1,HLA-B*15:01;503:SAGFSLWVYK,1,HLA-A*11:01	NA	NA
19800	G	T	orf1ab:c.19536G>T,p.K6512N,missense;nsp15:c.180G>T,p.K60N,missense;	0.010182	55:FELWAKRNI,1,HLA-B*52:01;53:VAFELWAKR,2,HLA-A*31:01;HLA-A*33:03;52:NVAFELWAK,1,HLA-A*11:01;51:VNVAFELWAK,1,HLA-A*11:01;52:NVAFELWAKR,1,HLA-A*33:03	NA	NA
19816	G	T	orf1ab:c.19552G>T,p.V6518L,missense;nsp15:c.196G>T,p.V66L,missense;	0.114384	NA	NA	NA
19859	C	T	orf1ab:c.19595C>T,p.A6532V,missense;nsp15:c.239C>T,p.A80V,missense;	0.127245	77:VDIAANTVI,1,HLA-B*52:01;80:AANTVIWDYK,1,HLA-A*11:01	NA	NA
19862	C	T	orf1ab:c.19598C>T,p.A6533V,missense;nsp15:c.242C>T,p.A81V,missense;	0.235169	77:VDIAANTVI,1,HLA-B*52:01;80:AANTVIWDYK,1,HLA-A*11:01	fel:true;meme:true;kind:positive;	NA
19884	C	T	orf1ab:c.19620C>T,p.Y6540Y,synonymous;nsp15:c.264C>T,p.Y88Y,synonymous;	0.108251	82:NTVIWDYKR,1,HLA-A*33:03;80:AANTVIWDYK,1,HLA-A*11:01	NA	NA
19982	T	C	orf1ab:c.19718T>C,p.V6573A,missense;nsp15:c.362T>C,p.V121A,missense;	0.000238176	113:ETICAPLTVF,1,HLA-A*26:01;112:TETICAPLTV,1,HLA-B*40:06	fel:true;meme:false;kind:negative;	NA
19983	C	T	orf1ab:c.19719C>T,p.V6573V,synonymous;nsp15:c.363C>T,p.V121V,synonymous;	0.311623	113:ETICAPLTVF,1,HLA-A*26:01;112:TETICAPLTV,1,HLA-B*40:06	fel:true;meme:false;kind:negative;	NA
20004	T	C	orf1ab:c.19740T>C,p.D6580D,synonymous;nsp15:c.384T>C,p.D128D,synonymous;	0.00327492	NA	NA	NA
20060	G	T	orf1ab:c.19796G>T,p.S6599I,missense;nsp15:c.440G>T,p.S147I,missense;	0.0549293	NA	NA	NA
20178	C	T	orf1ab:c.19914C>T,p.V6638V,synonymous;nsp15:c.558C>T,p.V186V,synonymous;	0.281196	178:YYKKVDGVV,3,HLA-C*07:02;HLA-C*14:02;HLA-C*14:03;181:KVDGVVQQL,1,HLA-C*08:01	fel:true;meme:false;kind:negative;	NA
20189	C	T	orf1ab:c.19925C>T,p.P6642L,missense;nsp15:c.569C>T,p.P190L,missense;	0.00178632	NA	NA	NA
20275	G	T	orf1ab:c.20011G>T,p.D6671Y,missense;nsp15:c.655G>T,p.D219Y,missense;	0.368785	213:FLELAMDEFI,2,HLA-A*02:01;HLA-B*40:02;216:LAMDEFIER,1,HLA-A*33:03;214:LELAMDEFI,3,HLA-B*40:02;HLA-B*40:06;HLA-B*52:01;218:MDEFIERYKL,1,HLA-B*40:02;216:LAMDEFIERY,2,HLA-B*15:01;HLA-B*35:01;217:AMDEFIERYK,1,HLA-A*11:01	fel:true;meme:true;kind:positive;	NA
20305	G	T	orf1ab:c.20041G>T,p.G6681C,missense;nsp15:c.685G>T,p.G229C,missense;	0.0056269	224:RYKLEGYAF,4,HLA-A*24:02;HLA-C*07:02;HLA-C*14:02;HLA-C*14:03;223:ERYKLEGYAF,1,HLA-A*24:02;227:LEGYAFEHIV,2,HLA-B*40:06;HLA-B*52:01	NA	NA
20310	T	C	orf1ab:c.20046T>C,p.Y6682Y,synonymous;nsp15:c.690T>C,p.Y230Y,synonymous;	0.0562988	224:RYKLEGYAF,4,HLA-A*24:02;HLA-C*07:02;HLA-C*14:02;HLA-C*14:03;223:ERYKLEGYAF,1,HLA-A*24:02;230:YAFEHIVYG,1,HLA-C*12:02;227:LEGYAFEHIV,2,HLA-B*40:06;HLA-B*52:01	NA	NA
20400	A	T	orf1ab:c.20136A>T,p.E6712D,missense;nsp15:c.780A>T,p.E260D,missense;	0.000625211	257:RFKESPFEL,2,HLA-C*07:02;HLA-C*14:03	NA	NA
20436	C	T	orf1ab:c.20172C>T,p.D6724D,synonymous;nsp15:c.816C>T,p.D272D,synonymous;	0.0993193	269:IPMDSTVKNY,1,HLA-B*35:01	NA	NA
20451	C	T	orf1ab:c.20187C>T,p.N6729N,synonymous;nsp15:c.831C>T,p.N277N,synonymous;	0.468521	269:IPMDSTVKNY,1,HLA-B*35:01	NA	NA
20463	A	G	orf1ab:c.20199A>G,p.T6733T,synonymous;nsp15:c.843A>G,p.T281T,synonymous;	0.00565667	NA	NA	NA
20541	A	G	orf1ab:c.20277A>G,p.K6759K,synonymous;nsp15:c.921A>G,p.K307K,synonymous;	0.0048826	307:KSQDLSVVSK,1,HLA-A*11:01	NA	NA
20578	G	T	orf1ab:c.20314G>T,p.V6772L,missense;nsp15:c.958G>T,p.V320L,missense;	0.178721	320:VTIDYTEISF,2,HLA-B*15:01;HLA-B*46:01	NA	NA
20603	C	T	orf1ab:c.20339C>T,p.S6780L,missense;nsp15:c.983C>T,p.S328L,missense;	0.0126531	323:DYTEISFML,1,HLA-A*24:02;322:IDYTEISFML,1,HLA-A*24:02;323:DYTEISFMLW,1,HLA-A*24:02;325:TEISFMLWC,1,HLA-B*44:03;320:VTIDYTEISF,2,HLA-B*15:01;HLA-B*46:01;324:YTEISFMLWC,1,HLA-B*44:03;325:TEISFMLWCK,2,HLA-A*11:01;HLA-B*44:03	NA	NA
20719	C	T	orf1ab:c.20455C>T,p.L6819L,synonymous;nsp16:c.61C>T,p.L21L,synonymous;	0.127543	14:LYKMQRMLL,2,HLA-C*14:02;HLA-C*14:03;16:KMQRMLLEK,1,HLA-A*11:01	NA	NA
20759	C	T	orf1ab:c.20495C>T,p.A6832V,missense;nsp16:c.101C>T,p.A34V,missense;	0.174136	28:QNYGDSATL,1,HLA-C*03:03;27:LQNYGDSATL,1,HLA-B*15:01	NA	NA
20790	C	T	orf1ab:c.20526C>T,p.V6842V,synonymous;nsp16:c.132C>T,p.V44V,synonymous;	0.0136951	36:LPKGIMMNV,2,HLA-B*51:01;HLA-B*54:01;36:LPKGIMMNVA,1,HLA-B*54:01	NA	NA
20846	A	G	orf1ab:c.20582A>G,p.Y6861C,missense;nsp16:c.188A>G,p.Y63C,missense;	0.000625211	62:PYNMRVIHF,2,HLA-A*24:02;HLA-C*07:02;61:VPYNMRVIHF,2,HLA-A*24:02;HLA-B*51:01;55:NTLTLAVPY,1,HLA-B*35:01;59:LAVPYNMRV,5,HLA-B*51:01;HLA-B*52:01;HLA-C*03:04;HLA-C*08:01;HLA-C*12:02;59:LAVPYNMRVI,1,HLA-B*52:01;57:LTLAVPYNMR,1,HLA-A*33:03;58:TLAVPYNMR,1,HLA-A*33:03	NA	NA
20937	G	T	orf1ab:c.20673G>T,p.T6891T,synonymous;nsp16:c.279G>T,p.T93T,synonymous;	0.263601	86:RQWLPTGTL,1,HLA-B*52:01;87:QWLPTGTLL,1,HLA-C*14:03;86:RQWLPTGTLL,2,HLA-A*24:02;HLA-B*52:01;88:WLPTGTLLV,2,HLA-A*02:01;HLA-A*02:06	fel:true;meme:true;kind:positive;	NA
20995	G	T	orf1ab:c.20731G>T,p.G6911C,missense;nsp16:c.337G>T,p.G113C,missense;	0.0804736	110:TLIGDCATV,2,HLA-A*02:01;HLA-A*02:06	NA	NA
21066	T	A	orf1ab:c.20802T>A,p.T6934T,synonymous;nsp16:c.408T>A,p.T136T,synonymous;	0.00130997	131:MYDPKTKNV,2,HLA-C*14:02;HLA-C*14:03	NA	NA
21123	G	T	orf1ab:c.20859G>T,p.G6953G,synonymous;nsp16:c.465G>T,p.G155G,synonymous;	0.22716	148:GFFTYICGF,1,HLA-C*07:02;155:GFIQQKLAL,1,HLA-C*14:03;152:YICGFIQQK,1,HLA-A*11:01	fel:true;meme:false;kind:negative;	NA
21137	A	G	orf1ab:c.20873A>G,p.K6958R,missense;nsp16:c.479A>G,p.K160R,missense;	1.77986	155:GFIQQKLAL,1,HLA-C*14:03;152:YICGFIQQK,1,HLA-A*11:01	NA	NA
21288	T	C	orf1ab:c.21024T>C,p.N7008N,synonymous;nsp16:c.630T>C,p.N210N,synonymous;	0.00130997	204:AFLIGCNYL,1,HLA-C*14:02;203:EAFLIGCNY,2,HLA-A*26:01;HLA-B*35:01;202:SEAFLIGCNY,1,HLA-B*44:03	NA	NA
21384	T	C	orf1ab:c.21120T>C,p.Y7040Y,synonymous;nsp16:c.726T>C,p.Y242Y,synonymous;	0.0065796	242:YSLFDMSKF,2,HLA-B*46:01;HLA-C*12:02;237:IQLSSYSLF,3,HLA-A*24:02;HLA-B*15:01;HLA-B*52:01;241:SYSLFDMSKF,1,HLA-A*24:02;233:NTNPIQLSSY,1,HLA-A*26:01;240:SSYSLFDMSK,1,HLA-A*11:01	NA	NA
21411	C	T	orf1ab:c.21147C>T,p.P7049P,synonymous;nsp16:c.753C>T,p.P251P,synonymous;	0.0141715	244:LFDMSKFPL,2,HLA-C*01:02;HLA-C*14:03;243:SLFDMSKFPL,2,HLA-A*02:01;HLA-A*02:06;250:FPLKLRGTA,2,HLA-B*07:02;HLA-B*54:01;246:DMSKFPLKLR,1,HLA-A*33:03;250:FPLKLRGTAV,3,HLA-B*07:02;HLA-B*51:01;HLA-B*54:01;247:MSKFPLKLR,2,HLA-A*31:01;HLA-A*33:03;249:KFPLKLRGTA,2,HLA-B*07:02;HLA-B*54:01	NA	NA
21412	C	A	orf1ab:c.21148C>A,p.L7050I,missense;nsp16:c.754C>A,p.L252I,missense;	0.00568645	244:LFDMSKFPL,2,HLA-C*01:02;HLA-C*14:03;243:SLFDMSKFPL,2,HLA-A*02:01;HLA-A*02:06;250:FPLKLRGTA,2,HLA-B*07:02;HLA-B*54:01;246:DMSKFPLKLR,1,HLA-A*33:03;250:FPLKLRGTAV,3,HLA-B*07:02;HLA-B*51:01;HLA-B*54:01;247:MSKFPLKLR,2,HLA-A*31:01;HLA-A*33:03;249:KFPLKLRGTA,2,HLA-B*07:02;HLA-B*54:01	NA	NA
21530	C	G	orf1ab:c.21266C>G,p.S7089C,missense;nsp16:c.872C>G,p.S291C,missense;	0.0266757	NA	NA	NA
21534	TGA	ATC	orf1ab:c.21270TGA>ATC,p.SD7090RS,missense;nsp16:c.876TGA>ATC,p.SD292RS,missense;	0.0257825	NA	NA	NA
21575	C	T	spike:c.13C>T,p.L5F,missense;	3.08426	2:FVFLVLLPL,7,HLA-A*02:06;HLA-B*46:01;HLA-C*03:04;HLA-C*07:02;HLA-C*08:01;HLA-C*12:02;HLA-C*14:02;2:FVFLVLLPLV,2,HLA-A*02:01;HLA-A*02:06	fel:true;meme:true;kind:positive;	NA
21583	A	T	spike:c.21A>T,p.L7F,missense;	0.000744299	2:FVFLVLLPL,7,HLA-A*02:06;HLA-B*46:01;HLA-C*03:04;HLA-C*07:02;HLA-C*08:01;HLA-C*12:02;HLA-C*14:02;2:FVFLVLLPLV,2,HLA-A*02:01;HLA-A*02:06;7:LLPLVSSQCV,1,HLA-B*51:01	NA	NA
21618	C	G	spike:c.56C>G,p.T19R,missense;	28.1123	NA	NA	NA
21639	C	T	spike:c.77C>T,p.P26L,missense;	0.0737154	20:TRTQLPPAY,1,HLA-C*07:02;24:LPPAYTNSF,4,HLA-B*35:01;HLA-B*51:01;HLA-C*01:02;HLA-C*14:02	fel:true;meme:true;kind:positive;	NA
21691	C	T	spike:c.129C>T,p.F43F,synonymous;	0.109412	35:GVYYPDKVFR,2,HLA-A*31:01;HLA-A*33:03;36:VYYPDKVFR,2,HLA-A*31:01;HLA-A*33:03;37:YYPDKVFRS,1,HLA-C*07:02;38:YPDKVFRSSV,2,HLA-B*07:02;HLA-B*54:01	fel:true;meme:false;kind:negative;	NA
21724	G	T	spike:c.162G>T,p.L54F,missense;	0.207808	46:SVLHSTQDL,1,HLA-C*14:02;49:HSTQDLFLPF,1,HLA-B*15:01;50:STQDLFLPF,4,HLA-A*26:01;HLA-B*15:01;HLA-B*46:01;HLA-C*12:02;50:STQDLFLPFF,1,HLA-B*15:01	fel:true;meme:false;kind:negative;	NA
21761	G	T	spike:c.199G>T,p.A67S,missense;	0.0854455	59:FSNVTWFHA,1,HLA-B*54:01;60:SNVTWFHAI,1,HLA-B*52:01;62:VTWFHAIHV,1,HLA-B*52:01	fel:true;meme:true;kind:positive;	NA
21762	C	T	spike:c.200C>T,p.A67V,missense;	0.116974	59:FSNVTWFHA,1,HLA-B*54:01;60:SNVTWFHAI,1,HLA-B*52:01;62:VTWFHAIHV,1,HLA-B*52:01	fel:true;meme:true;kind:positive;	NA
21772	C	T	spike:c.210C>T,p.V70V,synonymous;	0.0635036	62:VTWFHAIHV,1,HLA-B*52:01	NA	NA
21778	G	A	spike:c.216G>A,p.G72G,synonymous;	0.0157791	NA	NA	NA
21789	C	T	spike:c.227C>T,p.T76I,missense;	0.243148	NA	fel:true;meme:true;kind:positive;	NA
21839	G	T	spike:c.277G>T,p.A93S,missense;	0.0103606	84:LPFNDGVYFA,1,HLA-B*54:01;89:GVYFASTEK,1,HLA-A*11:01;92:FASTEKSNI,1,HLA-C*03:03	NA	NA
21846	C	T	spike:c.284C>T,p.T95I,missense;	12.0243	89:GVYFASTEK,1,HLA-A*11:01;92:FASTEKSNI,1,HLA-C*03:03;95:TEKSNIIRGW,1,HLA-B*44:03	fel:true;meme:true;kind:positive;	NA
21859	C	T	spike:c.297C>T,p.N99N,synonymous;	0.11358	92:FASTEKSNI,1,HLA-C*03:03;95:TEKSNIIRGW,1,HLA-B*44:03	fel:true;meme:false;kind:negative;	NA
21987	G	A	spike:c.425G>A,p.G142D,missense;	16.4242	142:GVYYHKNNK,1,HLA-A*11:01	fel:true;meme:true;kind:positive;	NA
21997	C	T	spike:c.435C>T,p.Y145Y,synonymous;	0.0473374	142:GVYYHKNNK,1,HLA-A*11:01;144:YYHKNNKSW,4,HLA-A*24:02;HLA-C*07:02;HLA-C*14:02;HLA-C*14:03;144:YYHKNNKSWM,2,HLA-C*14:02;HLA-C*14:03;145:YHKNNKSWM,1,HLA-C*07:02	NA	NA
22018	G	T	spike:c.456G>T,p.W152C,missense;	1.79162	144:YYHKNNKSW,4,HLA-A*24:02;HLA-C*07:02;HLA-C*14:02;HLA-C*14:03;144:YYHKNNKSWM,2,HLA-C*14:02;HLA-C*14:03;145:YHKNNKSWM,1,HLA-C*07:02;150:KSWMESEFR,1,HLA-A*31:01;151:SWMESEFRVY,1,HLA-B*15:01	NA	NA
22020	T	C	spike:c.458T>C,p.M153T,missense;	0.282893	144:YYHKNNKSWM,2,HLA-C*14:02;HLA-C*14:03;145:YHKNNKSWM,1,HLA-C*07:02;150:KSWMESEFR,1,HLA-A*31:01;151:SWMESEFRVY,1,HLA-B*15:01;153:MESEFRVYS,1,HLA-B*40:06	NA	NA
22107	A	T	spike:c.545A>T,p.K182I,missense;	0.000625211	182:KQGNFKNLR,1,HLA-A*31:01	NA	NA
22120	C	A	spike:c.558C>A,p.F186L,missense;	0.0029772	182:KQGNFKNLR,1,HLA-A*31:01;186:FKNLREFVF,1,HLA-C*07:02	fel:true;meme:false;kind:negative;	NA
22205	G	C	spike:c.643G>C,p.D215H,missense;	0.0775857	212:LVRDLPQGF,1,HLA-C*12:02	fel:true;meme:true;kind:positive;	NA
22314	C	T	spike:c.752C>T,p.P251L,missense;	0.310135	NA	fel:true;meme:true;kind:positive;	NA
22323	C	T	spike:c.761C>T,p.S254F,missense;	0.0969375	NA	fel:true;meme:true;kind:positive;	NA
22335	G	T	spike:c.773G>T,p.W258L,missense;	0.256962	257:GWTAGAAAYY,1,HLA-A*26:01;258:WTAGAAAYY,3,HLA-A*26:01;HLA-B*35:01;HLA-C*12:02;258:WTAGAAAYYV,1,HLA-A*26:01	NA	NA
22420	A	G	spike:c.858A>G,p.T286T,synonymous;	0.00113134	285:ITDAVDCAL,2,HLA-C*01:02;HLA-C*08:01	NA	NA
22468	G	T	spike:c.906G>T,p.T302T,synonymous;	0.27542	297:SETKCTLKSF,2,HLA-B*40:02;HLA-B*44:03;298:ETKCTLKSF,1,HLA-A*26:01;301:CTLKSFTVEK,1,HLA-A*11:01;302:TLKSFTVEK,1,HLA-A*11:01	fel:true;meme:false;kind:negative;	NA
22484	G	T	spike:c.922G>T,p.V308L,missense;	0.0800568	301:CTLKSFTVEK,1,HLA-A*11:01;302:TLKSFTVEK,1,HLA-A*11:01	fel:true;meme:true;kind:positive;	NA
22532	G	C	spike:c.970G>C,p.E324Q,missense;	0.00398944	320:VQPTESIVRF,1,HLA-B*15:01;321:QPTESIVRF,1,HLA-B*35:01;323:TESIVRFPNI,1,HLA-B*40:02	fel:false;meme:true;kind:positive;	NA
22550	C	T	spike:c.988C>T,p.P330S,missense;	0.0367088	323:TESIVRFPNI,1,HLA-B*40:02;327:VRFPNITNL,2,HLA-C*07:02;HLA-C*14:03;329:FPNITNLCPF,3,HLA-B*35:01;HLA-B*51:01;HLA-B*54:01	fel:true;meme:true;kind:positive;	NA
22564	C	T	spike:c.1002C>T,p.N334N,synonymous;	0.00994383	327:VRFPNITNL,2,HLA-C*07:02;HLA-C*14:03;329:FPNITNLCPF,3,HLA-B*35:01;HLA-B*51:01;HLA-B*54:01;333:TNLCPFGEVF,1,HLA-B*15:01	NA	NA
22578	G	A	spike:c.1016G>A,p.G339D,missense;	0.00640097	333:TNLCPFGEVF,1,HLA-B*15:01;335:LCPFGEVFNA,1,HLA-B*54:01;336:CPFGEVFNA,1,HLA-B*54:01;336:CPFGEVFNAT,1,HLA-B*54:01;339:GEVFNATRF,1,HLA-B*44:03;339:GEVFNATRFA,1,HLA-B*40:06	NA	NA
22599	G	A	spike:c.1037G>A,p.R346K,missense;	0.189201	339:GEVFNATRF,1,HLA-B*44:03;339:GEVFNATRFA,1,HLA-B*40:06;342:FNATRFASVY,3,HLA-B*35:01;HLA-B*46:01;HLA-C*12:02;343:NATRFASVY,1,HLA-B*35:01;345:TRFASVYAW,1,HLA-C*07:02;346:RFASVYAWNR,2,HLA-A*31:01;HLA-A*33:03	NA	NA
22706	G	T	spike:c.1144G>T,p.V382L,missense;	0.038912	379:CYGVSPTKL,1,HLA-C*14:03	NA	NA
22842	A	G	spike:c.1280A>G,p.D427G,missense;	0.00285811	424:KLPDDFTGCV,1,HLA-A*02:06;425:LPDDFTGCVI,1,HLA-B*51:01	NA	NA
22863	T	C	spike:c.1301T>C,p.I434T,missense;	0.000774071	425:LPDDFTGCVI,1,HLA-B*51:01;433:VIAWNSNNL,1,HLA-C*01:02	NA	NA
22882	T	G	spike:c.1320T>G,p.N440K,missense;	0.174226	433:VIAWNSNNL,1,HLA-C*01:02	fel:true;meme:true;kind:positive;	NA
22898	G	A	spike:c.1336G>A,p.G446S,missense;	0.00696664	NA	fel:true;meme:true;kind:positive;	NA
22917	T	G	spike:c.1355T>G,p.L452R,missense;	30.5685	447:GNYNYLYRLF,1,HLA-A*24:02;448:NYNYLYRLF,3,HLA-A*24:02;HLA-C*07:02;HLA-C*14:03;448:NYNYLYRLFR,3,HLA-A*24:02;HLA-A*31:01;HLA-A*33:03;449:YNYLYRLFR,1,HLA-A*33:03;450:NYLYRLFRK,1,HLA-A*33:03	NA	NA
22941	A	T	spike:c.1379A>T,p.N460I,missense;	0.00196495	453:YRLFRKSNL,2,HLA-C*07:02;HLA-C*14:02;454:RLFRKSNLK,2,HLA-A*11:01;HLA-A*31:01;455:LFRKSNLKPF,1,HLA-C*07:02;456:FRKSNLKPF,1,HLA-C*07:02;456:FRKSNLKPFE,1,HLA-C*07:02;457:RKSNLKPFER,1,HLA-A*31:01;458:KSNLKPFER,1,HLA-A*31:01	NA	NA
22992	G	A	spike:c.1430G>A,p.S477N,missense;	2.04063	472:IYQAGSTPC,1,HLA-C*14:02	fel:true;meme:true;kind:positive;	NA
22995	C	A	spike:c.1433C>A,p.T478K,missense;	28.493	472:IYQAGSTPC,1,HLA-C*14:02	NA	NA
23009	G	T	spike:c.1447G>T,p.V483F,missense;	0.0347737	483:VEGFNCYFPL,2,HLA-B*40:02;HLA-B*40:06	NA	NA
23013	A	C	spike:c.1451A>C,p.E484A,missense;	0.00458488	483:VEGFNCYFPL,2,HLA-B*40:02;HLA-B*40:06	fel:true;meme:true;kind:positive;	NA
23040	A	G	spike:c.1478A>G,p.Q493R,missense;	0.00634143	488:CYFPLQSYGF,1,HLA-A*24:02;489:YFPLQSYGF,4,HLA-A*24:02;HLA-C*07:02;HLA-C*14:02;HLA-C*14:03;490:FPLQSYGFQP,1,HLA-B*54:01;492:LQSYGFQPT,1,HLA-A*02:06	NA	NA
23048	G	A	spike:c.1486G>A,p.G496S,missense;	0.0137546	488:CYFPLQSYGF,1,HLA-A*24:02;489:YFPLQSYGF,4,HLA-A*24:02;HLA-C*07:02;HLA-C*14:02;HLA-C*14:03;490:FPLQSYGFQP,1,HLA-B*54:01;492:LQSYGFQPT,1,HLA-A*02:06;495:YGFQPTNGV,3,HLA-C*03:04;HLA-C*08:01;HLA-C*12:02	NA	NA
23055	A	G	spike:c.1493A>G,p.Q498R,missense;	0.00110156	490:FPLQSYGFQP,1,HLA-B*54:01;492:LQSYGFQPT,1,HLA-A*02:06;495:YGFQPTNGV,3,HLA-C*03:04;HLA-C*08:01;HLA-C*12:02	NA	NA
23059	C	T	spike:c.1497C>T,p.P499P,synonymous;	0.0296826	490:FPLQSYGFQP,1,HLA-B*54:01;492:LQSYGFQPT,1,HLA-A*02:06;495:YGFQPTNGV,3,HLA-C*03:04;HLA-C*08:01;HLA-C*12:02	NA	NA
23063	A	T	spike:c.1501A>T,p.N501Y,missense;	37.0239	495:YGFQPTNGV,3,HLA-C*03:04;HLA-C*08:01;HLA-C*12:02;501:NGVGYQPYR,1,HLA-A*33:03	fel:true;meme:true;kind:positive;	NA
23075	T	C	spike:c.1513T>C,p.Y505H,missense;	0.00366195	501:NGVGYQPYR,1,HLA-A*33:03;503:VGYQPYRVV,1,HLA-B*52:01;504:GYQPYRVVV,3,HLA-C*07:02;HLA-C*14:02;HLA-C*14:03;505:YQPYRVVVL,6,HLA-C*01:02;HLA-C*07:02;HLA-C*08:01;HLA-C*12:02;HLA-C*14:02;HLA-C*14:03	NA	NA
23083	A	C	spike:c.1521A>C,p.P507P,synonymous;	0.000833615	501:NGVGYQPYR,1,HLA-A*33:03;503:VGYQPYRVV,1,HLA-B*52:01;504:GYQPYRVVV,3,HLA-C*07:02;HLA-C*14:02;HLA-C*14:03;505:YQPYRVVVL,6,HLA-C*01:02;HLA-C*07:02;HLA-C*08:01;HLA-C*12:02;HLA-C*14:02;HLA-C*14:03;507:PYRVVVLSF,3,HLA-A*24:02;HLA-C*07:02;HLA-C*14:02	fel:true;meme:false;kind:negative;	NA
23086	C	T	spike:c.1524C>T,p.Y508Y,synonymous;	0.170772	501:NGVGYQPYR,1,HLA-A*33:03;503:VGYQPYRVV,1,HLA-B*52:01;504:GYQPYRVVV,3,HLA-C*07:02;HLA-C*14:02;HLA-C*14:03;505:YQPYRVVVL,6,HLA-C*01:02;HLA-C*07:02;HLA-C*08:01;HLA-C*12:02;HLA-C*14:02;HLA-C*14:03;507:PYRVVVLSF,3,HLA-A*24:02;HLA-C*07:02;HLA-C*14:02	NA	NA
23113	T	C	spike:c.1551T>C,p.L517L,synonymous;	0.00264971	513:LSFELLHAPA,1,HLA-B*54:01;515:FELLHAPAT,2,HLA-B*40:02;HLA-B*40:06;515:FELLHAPATV,4,HLA-A*02:01;HLA-B*40:02;HLA-B*40:06;HLA-B*52:01	NA	NA
23202	C	A	spike:c.1640C>A,p.T547K,missense;	0.0150348	NA	NA	NA
23270	G	T	spike:c.1708G>T,p.A570S,missense;	0.0360241	NA	fel:true;meme:true;kind:positive;	NA
23271	C	A	spike:c.1709C>A,p.A570D,missense;	33.6755	NA	fel:true;meme:true;kind:positive;	NA
23403	A	G	spike:c.1841A>G,p.D614G,missense;	98.3204	606:NQVAVLYQDV,1,HLA-A*02:06;612:YQDVNCTEV,2,HLA-A*02:06;HLA-C*08:01	fel:true;meme:true;kind:positive;	NA
23520	C	T	spike:c.1958C>T,p.A653V,missense;	0.192238	NA	fel:true;meme:true;kind:positive;	NA
23525	C	T	spike:c.1963C>T,p.H655Y,missense;	2.6857	NA	fel:true;meme:true;kind:positive;	NA
23557	C	T	spike:c.1995C>T,p.P665P,synonymous;	0.179168	658:NSYECDIPI,1,HLA-C*08:01;660:YECDIPIGA,1,HLA-B*40:06;662:CDIPIGAGI,1,HLA-B*52:01;664:IPIGAGICA,1,HLA-B*54:01	fel:true;meme:false;kind:negative;	NA
23586	A	G	spike:c.2024A>G,p.Q675R,missense;	0.0892563	NA	NA	NA
23590	T	C	spike:c.2028T>C,p.T676T,synonymous;	0.0117897	NA	fel:true;meme:true;kind:positive;	NA
23599	T	G	spike:c.2037T>G,p.N679K,missense;	0.0362622	677:QTNSPRRAR,2,HLA-A*31:01;HLA-A*33:03;679:NSPRRARSVA,1,HLA-B*07:02	fel:true;meme:true;kind:positive;	NA
23600	T	A	spike:c.2038T>A,p.S680T,missense;	0.00833615	677:QTNSPRRAR,2,HLA-A*31:01;HLA-A*33:03;679:NSPRRARSVA,1,HLA-B*07:02;680:SPRRARSVA,1,HLA-B*07:02;680:SPRRARSVAS,1,HLA-B*07:02	NA	NA
23600	T	C	spike:c.2038T>C,p.S680P,missense;	0.0136951	677:QTNSPRRAR,2,HLA-A*31:01;HLA-A*33:03;679:NSPRRARSVA,1,HLA-B*07:02;680:SPRRARSVA,1,HLA-B*07:02;680:SPRRARSVAS,1,HLA-B*07:02	NA	NA
23604	C	G	spike:c.2042C>G,p.P681R,missense;	28.8587	677:QTNSPRRAR,2,HLA-A*31:01;HLA-A*33:03;679:NSPRRARSVA,1,HLA-B*07:02;680:SPRRARSVA,1,HLA-B*07:02;680:SPRRARSVAS,1,HLA-B*07:02	fel:true;meme:true;kind:positive;	NA
23604	C	A	spike:c.2042C>A,p.P681H,missense;	35.4604	677:QTNSPRRAR,2,HLA-A*31:01;HLA-A*33:03;679:NSPRRARSVA,1,HLA-B*07:02;680:SPRRARSVA,1,HLA-B*07:02;680:SPRRARSVAS,1,HLA-B*07:02	fel:true;meme:true;kind:positive;	NA
23608	G	T	spike:c.2046G>T,p.R682R,synonymous;	0.118135	677:QTNSPRRAR,2,HLA-A*31:01;HLA-A*33:03;679:NSPRRARSVA,1,HLA-B*07:02;680:SPRRARSVA,1,HLA-B*07:02;680:SPRRARSVAS,1,HLA-B*07:02	fel:true;meme:false;kind:negative;	NA
23625	C	T	spike:c.2063C>T,p.A688V,missense;	0.362563	679:NSPRRARSVA,1,HLA-B*07:02;680:SPRRARSVA,1,HLA-B*07:02;680:SPRRARSVAS,1,HLA-B*07:02;686:SVASQSIIAY,2,HLA-A*26:01;HLA-B*15:01;687:VASQSIIAY,3,HLA-B*35:01;HLA-B*46:01;HLA-C*12:02	fel:true;meme:true;kind:positive;	NA
23638	C	T	spike:c.2076C>T,p.I692I,synonymous;	0.26113	686:SVASQSIIAY,2,HLA-A*26:01;HLA-B*15:01;687:VASQSIIAY,3,HLA-B*35:01;HLA-B*46:01;HLA-C*12:02;691:SIIAYTMSL,9,HLA-A*02:01;HLA-A*02:06;HLA-A*26:01;HLA-C*01:02;HLA-C*03:04;HLA-C*08:01;HLA-C*12:02;HLA-C*14:02;HLA-C*14:03	fel:true;meme:false;kind:negative;	NA
23709	C	T	spike:c.2147C>T,p.T716I,missense;	33.5624	711:SIAIPTNFTI,1,HLA-B*52:01;712:IAIPTNFTI,7,HLA-B*51:01;HLA-B*52:01;HLA-C*01:02;HLA-C*03:03;HLA-C*03:04;HLA-C*08:01;HLA-C*12:02;714:IPTNFTISV,3,HLA-B*07:02;HLA-B*51:01;HLA-B*54:01	NA	NA
23718	C	T	spike:c.2156C>T,p.T719I,missense;	0.227517	711:SIAIPTNFTI,1,HLA-B*52:01;712:IAIPTNFTI,7,HLA-B*51:01;HLA-B*52:01;HLA-C*01:02;HLA-C*03:03;HLA-C*03:04;HLA-C*08:01;HLA-C*12:02;714:IPTNFTISV,3,HLA-B*07:02;HLA-B*51:01;HLA-B*54:01;717:NFTISVTTEI,1,HLA-B*46:01;718:FTISVTTEI,10,HLA-A*02:01;HLA-A*02:06;HLA-A*26:01;HLA-B*46:01;HLA-B*51:01;HLA-C*01:02;HLA-C*03:03;HLA-C*03:04;HLA-C*08:01;HLA-C*12:02;718:FTISVTTEIL,3,HLA-B*46:01;HLA-C*03:04;HLA-C*12:02	fel:true;meme:false;kind:positive;	NA
23739	T	C	spike:c.2177T>C,p.I726T,missense;	0.00276879	717:NFTISVTTEI,1,HLA-B*46:01;718:FTISVTTEI,10,HLA-A*02:01;HLA-A*02:06;HLA-A*26:01;HLA-B*46:01;HLA-B*51:01;HLA-C*01:02;HLA-C*03:03;HLA-C*03:04;HLA-C*08:01;HLA-C*12:02;718:FTISVTTEIL,3,HLA-B*46:01;HLA-C*03:04;HLA-C*12:02;721:SVTTEILPV,1,HLA-A*02:06;724:TEILPVSMTK,1,HLA-A*11:01;725:EILPVSMTK,1,HLA-A*11:01	NA	NA
23803	T	C	spike:c.2241T>C,p.T747T,synonymous;	0.000744299	747:TECSNLLLQY,1,HLA-B*44:03	fel:true;meme:true;kind:positive;	NA
23845	A	T	spike:c.2283A>T,p.T761T,synonymous;	0.00422762	754:LQYGSFCTQL,3,HLA-A*02:06;HLA-B*15:01;HLA-B*52:01;757:GSFCTQLNR,1,HLA-A*11:01;759:FCTQLNRAL,1,HLA-C*03:03;761:TQLNRALTGI,2,HLA-A*02:06;HLA-B*52:01	NA	NA
23854	C	A	spike:c.2292C>A,p.N764K,missense;	0.00491237	757:GSFCTQLNR,1,HLA-A*11:01;759:FCTQLNRAL,1,HLA-C*03:03;761:TQLNRALTGI,2,HLA-A*02:06;HLA-B*52:01	NA	NA
23854	C	T	spike:c.2292C>T,p.N764N,synonymous;	0.130788	757:GSFCTQLNR,1,HLA-A*11:01;759:FCTQLNRAL,1,HLA-C*03:03;761:TQLNRALTGI,2,HLA-A*02:06;HLA-B*52:01	NA	NA
23896	C	T	spike:c.2334C>T,p.T778T,synonymous;	0.123643	777:NTQEVFAQV,1,HLA-A*02:06	NA	NA
23948	G	T	spike:c.2386G>T,p.D796Y,missense;	0.081337	788:IYKTPPIKDF,1,HLA-A*24:02;789:YKTPPIKDF,2,HLA-C*03:03;HLA-C*07:02	fel:true;meme:true;kind:positive;	NA
24023	C	T	spike:c.2461C>T,p.L821L,synonymous;	0.275033	815:RSFIEDLLF,1,HLA-B*52:01;816:SFIEDLLFNK,1,HLA-A*11:01;817:FIEDLLFNK,1,HLA-A*11:01;817:FIEDLLFNKV,2,HLA-A*02:01;HLA-A*02:06;818:IEDLLFNKV,1,HLA-B*40:06;821:LLFNKVTLA,1,HLA-A*02:01	fel:true;meme:false;kind:negative;	NA
24110	A	C	spike:c.2548A>C,p.I850L,missense;	0.123703	NA	NA	NA
24129	A	G	spike:c.2567A>G,p.N856S,missense;	0.00994383	852:AQKFNGLTVL,1,HLA-B*15:01	NA	NA
24130	C	T	spike:c.2568C>T,p.N856N,synonymous;	0.487099	852:AQKFNGLTVL,1,HLA-B*15:01	NA	NA
24130	C	A	spike:c.2568C>A,p.N856K,missense;	0.000803843	852:AQKFNGLTVL,1,HLA-B*15:01	NA	NA
24133	C	T	spike:c.2571C>T,p.G857G,synonymous;	0.0221206	852:AQKFNGLTVL,1,HLA-B*15:01	NA	NA
24193	G	T	spike:c.2631G>T,p.L877L,synonymous;	0.0451641	868:EMIAQYTSAL,1,HLA-A*26:01;869:MIAQYTSAL,10,HLA-A*26:01;HLA-B*07:02;HLA-B*35:01;HLA-C*01:02;HLA-C*03:03;HLA-C*03:04;HLA-C*08:01;HLA-C*12:02;HLA-C*14:02;HLA-C*14:03;870:IAQYTSALL,5,HLA-C*01:02;HLA-C*03:03;HLA-C*03:04;HLA-C*08:01;HLA-C*12:02;871:AQYTSALLA,1,HLA-B*52:01	fel:true;meme:false;kind:negative;	NA
24197	G	T	spike:c.2635G>T,p.A879S,missense;	0.133021	871:AQYTSALLA,1,HLA-B*52:01	fel:true;meme:true;kind:positive;	NA
24199	G	A	spike:c.2637G>A,p.A879A,synonymous;	0.0780621	871:AQYTSALLA,1,HLA-B*52:01	fel:true;meme:true;kind:positive;	NA
24236	G	T	spike:c.2674G>T,p.A892S,missense;	0.0284025	886:WTFGAGAAL,7,HLA-C*01:02;HLA-C*03:03;HLA-C*03:04;HLA-C*08:01;HLA-C*12:02;HLA-C*14:02;HLA-C*14:03;888:FGAGAALQI,3,HLA-C*03:04;HLA-C*08:01;HLA-C*12:02;892:AALQIPFAM,6,HLA-B*35:01;HLA-B*46:01;HLA-C*03:03;HLA-C*03:04;HLA-C*08:01;HLA-C*12:02	fel:true;meme:true;kind:positive;	NA
24382	C	T	spike:c.2820C>T,p.S940S,synonymous;	0.278219	937:SLSSTASAL,2,HLA-C*01:02;HLA-C*14:02;939:SSTASALGK,1,HLA-A*11:01;940:STASALGKL,1,HLA-A*26:01	fel:true;meme:false;kind:negative;	NA
24410	G	A	spike:c.2848G>A,p.D950N,missense;	27.0613	NA	NA	NA
24424	A	T	spike:c.2862A>T,p.Q954H,missense;	0.000119088	951:VVNQNAQAL,5,HLA-C*01:02;HLA-C*03:03;HLA-C*03:04;HLA-C*12:02;HLA-C*14:02	NA	NA
24469	T	A	spike:c.2907T>A,p.N969K,missense;	0.000476351	961:TLVKQLSSNF,1,HLA-B*15:01;962:LVKQLSSNF,1,HLA-B*15:01;964:KQLSSNFGA,1,HLA-A*02:06;964:KQLSSNFGAI,1,HLA-B*52:01;968:SNFGAISSV,1,HLA-B*52:01;969:NFGAISSVL,1,HLA-C*14:03	NA	NA
24491	T	C	spike:c.2929T>C,p.L977L,synonymous;	0.00532918	969:NFGAISSVL,1,HLA-C*14:03;975:SVLNDILSR,1,HLA-A*11:01;976:VLNDILSRL,2,HLA-A*02:01;HLA-C*01:02	NA	NA
24503	C	T	spike:c.2941C>T,p.L981F,missense;	0.000803843	975:SVLNDILSR,1,HLA-A*11:01;976:VLNDILSRL,2,HLA-A*02:01;HLA-C*01:02	NA	NA
24506	T	G	spike:c.2944T>G,p.S982A,missense;	32.5692	975:SVLNDILSR,1,HLA-A*11:01;976:VLNDILSRL,2,HLA-A*02:01;HLA-C*01:02	NA	NA
24757	G	T	spike:c.3195G>T,p.V1065V,synonymous;	0.0908938	1060:VVFLHVTYVb,4,HLA-A*02:01;HLA-A*02:06;HLA-B*52:01;HLA-C*12:02;1062:FLHVTYVPA,1,HLA-B*54:01;1065:VTYVPAQEK,1,HLA-A*11:01	fel:true;meme:false;kind:negative;	NA
24835	T	C	spike:c.3273T>C,p.R1091R,synonymous;	0.0139035	1086:KAHFPREGVF,1,HLA-B*46:01;1087:AHFPREGVF,1,HLA-C*07:02;1089:FPREGVFVS,2,HLA-B*35:01;HLA-B*54:01;1089:FPREGVFVSN,1,HLA-B*54:01	NA	NA
24914	G	C	spike:c.3352G>C,p.D1118H,missense;	32.8023	NA	fel:true;meme:true;kind:positive;	NA
24916	C	T	spike:c.3354C>T,p.D1118D,synonymous;	0.014231	NA	fel:true;meme:true;kind:positive;	NA
25000	C	T	spike:c.3438C>T,p.D1146D,synonymous;	0.170772	NA	NA	NA
25006	C	T	spike:c.3444C>T,p.F1148F,synonymous;	0.153087	NA	fel:true;meme:false;kind:negative;	NA
25047	C	T	spike:c.3485C>T,p.P1162L,missense;	0.0782705	NA	fel:true;meme:true;kind:positive;	NA
25135	G	T	spike:c.3573G>T,p.K1191N,missense;	1.21091	NA	fel:true;meme:true;kind:positive;	NA
25166	G	C	spike:c.3604G>C,p.E1202Q,missense;	0.0802057	1196:SLIDLQELGK,1,HLA-A*11:01;1201:QELGKYEQY,1,HLA-B*44:03	fel:true;meme:true;kind:positive;	NA
25244	G	T	spike:c.3682G>T,p.V1228L,missense;	0.204414	1220:FIAGLIAIV,4,HLA-A*02:01;HLA-A*02:06;HLA-A*26:01;HLA-C*12:02;1220:FIAGLIAIVMb,2,HLA-A*26:01;HLA-B*46:01;1225:IAIVMVTIM,6,HLA-B*35:01;HLA-B*46:01;HLA-B*51:01;HLA-C*03:04;HLA-C*08:01;HLA-C*12:02	NA	NA
25249	G	T	spike:c.3687G>T,p.M1229I,missense;	0.118076	1220:FIAGLIAIVMb,2,HLA-A*26:01;HLA-B*46:01;1225:IAIVMVTIM,6,HLA-B*35:01;HLA-B*46:01;HLA-B*51:01;HLA-C*03:04;HLA-C*08:01;HLA-C*12:02	NA	NA
25266	G	T	spike:c.3704G>T,p.C1235F,missense;	0.0627891	1232:IMLCCMTSC,1,HLA-B*46:01	NA	NA
25340	G	T	spike:c.3778G>T,p.D1260Y,missense;	0.0368279	NA	fel:true;meme:true;kind:positive;	NA
25350	C	T	spike:c.3788C>T,p.P1263L,missense;	0.114503	NA	NA	NA
25352	G	A	spike:c.3790G>A,p.V1264M,missense;	0.00291765	NA	fel:false;meme:true;kind:negative;	NA
25427	C	T	orf3A:c.35C>T,p.T12I,missense;	0.0963421	NA	NA	NA
25439	A	C	orf3A:c.47A>C,p.K16T,missense;	0.0991704	NA	NA	NA
25452	C	T	orf3A:c.60C>T,p.I20I,synonymous;	0.215102	NA	NA	NA
25453	A	G	orf3A:c.61A>G,p.K21E,missense;	0.00866364	NA	NA	NA
25459	G	T	orf3A:c.67G>T,p.A23S,missense;epi7:nc.G3T,NA,NA;	0.129002	NA	NA	NA
25460	C	T	orf3A:c.68C>T,p.A23V,missense;epi7:nc.C4T,NA,NA;	0.174553	NA	NA	NA
25469	C	T	orf3A:c.77C>T,p.S26L,missense;	28.4764	NA	NA	NA
25513	C	T	orf3A:c.121C>T,p.L41F,missense;	0.162317	NA	NA	NA
25521	C	T	orf3A:c.129C>T,p.F43F,synonymous;	0.350029	NA	NA	NA
25549	C	T	orf3A:c.157C>T,p.L53F,missense;	0.141298	NA	NA	NA
25563	G	T	orf3A:c.171G>T,p.Q57H,missense;	14.0697	NA	NA	NA
25566	C	T	orf3A:c.174C>T,p.S58S,synonymous;	0.0185777	NA	NA	NA
25572	C	T	orf3A:c.180C>T,p.S60S,synonymous;	0.115575	NA	NA	NA
25584	C	T	orf3A:c.192C>T,p.T64T,synonymous;	0.110841	NA	NA	NA
25599	G	T	orf3A:c.207G>T,p.W69C,missense;	0.100867	NA	NA	NA
25645	T	C	orf3A:c.253T>C,p.L85L,synonymous;	0.00425739	NA	NA	NA
25658	C	T	orf3A:c.266C>T,p.T89I,missense;	0.145079	NA	NA	NA
25687	G	T	orf3A:c.295G>T,p.A99S,missense;	0.0934244	NA	NA	NA
25688	C	T	orf3A:c.296C>T,p.A99V,missense;	0.132366	NA	NA	NA
25711	T	C	orf3A:c.319T>C,p.Y107H,missense;	0.0458488	NA	NA	NA
25757	G	A	orf3A:c.365G>A,p.R122K,missense;	0.00104202	NA	NA	NA
25769	G	A	orf3A:c.377G>A,p.R126K,missense;	0.00363218	NA	NA	NA
25775	G	T	orf3A:c.383G>T,p.W128L,missense;	0.0681778	NA	NA	NA
25785	G	C	orf3A:c.393G>C,p.W131C,missense;	0.0337019	NA	NA	NA
25785	G	T	orf3A:c.393G>T,p.W131C,missense;	1.66229	NA	NA	NA
25793	G	T	orf3A:c.401G>T,p.R134L,missense;	0.0773476	NA	NA	NA
25815	T	C	orf3A:c.423T>C,p.Y141Y,synonymous;	0.00580553	NA	NA	NA
25838	G	T	orf3A:c.446G>T,p.W149L,missense;	0.00595439	NA	NA	NA
25886	C	T	orf3A:c.494C>T,p.S165F,missense;	0.142012	NA	NA	NA
25954	G	T	orf3A:c.562G>T,p.G188C,missense;	0.141804	NA	NA	NA
25996	G	T	orf3A:c.604G>T,p.V202L,missense;	0.643313	NA	NA	NA
26013	C	A	orf3A:c.621C>A,p.F207L,missense;	0.00526964	NA	NA	NA
26049	GA	TT	orf3A:c.657GA>TT,p.LS219FC,missense;	5.95e-05	NA	NA	NA
26049	G	T	orf3A:c.657G>T,p.L219F,missense;	0.0415319	NA	NA	NA
26062	G	T	orf3A:c.670G>T,p.G224C,missense;	0.503503	NA	NA	NA
26104	G	T	orf3A:c.712G>T,p.D238Y,missense;	0.116855	NA	NA	NA
26109	G	T	orf3A:c.717G>T,p.E239D,missense;	0.0632059	NA	NA	NA
26157	T	C	orf3A:c.765T>C,p.V255V,synonymous;	0.00136951	NA	NA	NA
26227	G	T		0.0488856			NA
26256	C	T	geneE:c.12C>T,p.F4F,synonymous;	0.159995	4:FVSEETGTL,8,HLA-A*26:01;HLA-B*35:01;HLA-C*01:02;HLA-C*03:03;HLA-C*03:04;HLA-C*08:01;HLA-C*12:02;HLA-C*14:02	fel:true;meme:false;kind:negative;	NA
26268	G	A	geneE:c.24G>A,p.E8E,synonymous;	0.00550781	4:FVSEETGTL,8,HLA-A*26:01;HLA-B*35:01;HLA-C*01:02;HLA-C*03:03;HLA-C*03:04;HLA-C*08:01;HLA-C*12:02;HLA-C*14:02	NA	NA
26270	C	T	geneE:c.26C>T,p.T9I,missense;	0.107239	4:FVSEETGTL,8,HLA-A*26:01;HLA-B*35:01;HLA-C*01:02;HLA-C*03:03;HLA-C*03:04;HLA-C*08:01;HLA-C*12:02;HLA-C*14:02	NA	NA
26416	G	T	geneE:c.172G>T,p.V58F,missense;	0.151063	57:YVYSRVKNL,7,HLA-C*01:02;HLA-C*03:03;HLA-C*03:04;HLA-C*07:02;HLA-C*12:02;HLA-C*14:02;HLA-C*14:03;56:FYVYSRVKNL,3,HLA-C*07:02;HLA-C*14:02;HLA-C*14:03;51:LVKPSFYVY,2,HLA-B*15:01;HLA-B*35:01;50:SLVKPSFYV,2,HLA-A*02:01;HLA-A*02:06;50:SLVKPSFYVY,1,HLA-B*15:01	NA	NA
26464	C	T	geneE:c.220C>T,p.L74L,synonymous;	0.453993	NA	NA	NA
26530	A	G	geneM:c.8A>G,p.D3G,missense;	0.0832424	1:MADSNGTITV,1,HLA-C*08:01	NA	NA
26576	A	G	geneM:c.54A>G,p.E18E,synonymous;	0.00238176	17:LEQWNLVIGF,2,HLA-B*15:01;HLA-B*44:03;15:KLLEQWNLV,2,HLA-A*02:01;HLA-A*02:06;15:KLLEQWNLVI,1,HLA-A*02:01;11:EELKKLLEQW,1,HLA-B*44:03	NA	NA
26577	C	G	geneM:c.55C>G,p.Q19E,missense;	0.000565667	19:QWNLVIGFLF,1,HLA-A*24:02;17:LEQWNLVIGF,2,HLA-B*15:01;HLA-B*44:03;15:KLLEQWNLV,2,HLA-A*02:01;HLA-A*02:06;15:KLLEQWNLVI,1,HLA-A*02:01;11:EELKKLLEQW,1,HLA-B*44:03	NA	NA
26690	G	T	geneM:c.168G>T,p.L56L,synonymous;	0.147907	54:LWLLWPVTL,3,HLA-A*24:02;HLA-C*07:02;HLA-C*14:03;53:FLWLLWPVTL,1,HLA-A*02:01;56:LLWPVTLACF,2,HLA-A*24:02;HLA-B*15:01;53:FLWLLWPVT,1,HLA-A*02:01;52:IFLWLLWPV,1,HLA-A*02:06;51:LIFLWLLWPV,3,HLA-A*02:01;HLA-A*02:06;HLA-B*54:01	NA	NA
26709	G	A	geneM:c.187G>A,p.A63T,missense;	0.0144394	56:LLWPVTLACF,2,HLA-A*24:02;HLA-B*15:01;57:LWPVTLACF,2,HLA-A*24:02;HLA-C*14:02;61:TLACFVLAA,1,HLA-A*02:01;58:WPVTLACFVL,1,HLA-B*51:01;57:LWPVTLACFV,1,HLA-B*51:01;58:WPVTLACFV,1,HLA-B*51:01;60:VTLACFVLA,1,HLA-A*02:06;62:LACFVLAAVY,1,HLA-B*46:01;61:TLACFVLAAV,1,HLA-A*02:01	NA	NA
26730	G	T	geneM:c.208G>T,p.V70F,missense;epi10:nc.G3T,NA,NA;	0.085118	65:FVLAAVYRI,2,HLA-A*02:01;HLA-A*02:06;64:CFVLAAVYR,1,HLA-A*33:03;62:LACFVLAAVY,1,HLA-B*46:01;61:TLACFVLAAV,1,HLA-A*02:01	NA	NA
26767	T	C	geneM:c.245T>C,p.I82T,missense;	28.8266	82:IAMACLVGL,5,HLA-A*02:06;HLA-C*01:02;HLA-C*03:04;HLA-C*08:01;HLA-C*12:02;73:INWITGGIAI,1,HLA-B*52:01;80:IAIAMACLV,5,HLA-B*51:01;HLA-B*52:01;HLA-C*03:04;HLA-C*08:01;HLA-C*12:02;79:GIAIAMACLV,1,HLA-B*51:01;80:IAIAMACLVG,1,HLA-B*51:01	NA	NA
26822	C	T	geneM:c.300C>T,p.F100F,synonymous;	0.119118	94:SYFIASFRL,4,HLA-A*24:02;HLA-C*07:02;HLA-C*14:02;HLA-C*14:03;95:YFIASFRLF,4,HLA-A*24:02;HLA-C*07:02;HLA-C*14:02;HLA-C*14:03;92:WLSYFIASF,1,HLA-B*15:01;100:FRLFARTRSM,2,HLA-B*15:01;HLA-C*14:03;91:MWLSYFIASF,2,HLA-A*24:02;HLA-B*15:01;94:SYFIASFRLF,2,HLA-A*24:02;HLA-C*14:03;93:LSYFIASFRL,1,HLA-A*24:02;99:SFRLFARTR,2,HLA-A*31:01;HLA-A*33:03;97:IASFRLFAR,2,HLA-A*31:01;HLA-A*33:03;92:WLSYFIASFR,2,HLA…	NA	NA
26882	C	T	geneM:c.360C>T,p.L120L,synonymous;	0.151748	120:LNVPLHGTI,1,HLA-B*52:01	NA	NA
26894	C	T	geneM:c.372C>T,p.L124L,synonymous;	0.284799	121:NVPLHGTIL,1,HLA-C*01:02;120:LNVPLHGTI,1,HLA-B*52:01	NA	NA
26918	G	T	geneM:c.396G>T,p.P132P,synonymous;	0.12007	NA	NA	NA
26927	A	G	geneM:c.405A>G,p.E135E,synonymous;	0.16065	134:LESELVIGA,1,HLA-B*40:06;135:ESELVIGAVI,1,HLA-B*40:06;134:LESELVIGAV,1,HLA-B*40:06	NA	NA
26951	G	C	geneM:c.429G>C,p.V143V,synonymous;	0.0648136	136:SELVIGAVI,4,HLA-B*40:02;HLA-B*40:06;HLA-B*44:03;HLA-B*52:01;142:AVILRGHLR,2,HLA-A*31:01;HLA-A*33:03;136:SELVIGAVIL,3,HLA-B*40:02;HLA-B*40:06;HLA-B*44:03;138:LVIGAVILR,1,HLA-A*33:03;135:ESELVIGAVI,1,HLA-B*40:06;134:LESELVIGAV,1,HLA-B*40:06	NA	NA
26998	G	A	geneM:c.476G>A,p.C159Y,missense;	0.00014886	NA	NA	NA
27084	G	T	geneM:c.562G>T,p.A188S,missense;	0.00791934	184:SQRVAGDSGF,1,HLA-B*15:01	NA	NA
27092	C	T	geneM:c.570C>T,p.D190D,synonymous;	0.0713932	184:SQRVAGDSGF,1,HLA-B*15:01;190:DSGFAAYSRY,1,HLA-A*26:01	NA	NA
27125	T	C	geneM:c.603T>C,p.I201I,synonymous;	0.0058353	198:RYRIGNYKL,3,HLA-C*07:02;HLA-C*14:02;HLA-C*14:03;196:YSRYRIGNY,1,HLA-A*26:01;193:FAAYSRYRI,5,HLA-C*01:02;HLA-C*03:03;HLA-C*03:04;HLA-C*08:01;HLA-C*12:02;196:YSRYRIGNYK,1,HLA-A*11:01	NA	NA
27147	G	T	geneM:c.625G>T,p.D209Y,missense;	0.10834	NA	NA	NA
27201	G	T		0.00366195			NA
27203	T	C	orf6:c.2T>C,p.M1T,start_lost;	0.00142905	NA	NA	NA
27222	T	C	orf6:c.21T>C,p.F7F,synonymous;	0.0197388	3:HLVDFQVTI,1,HLA-A*02:01;7:FQVTIAEIL,3,HLA-A*02:06;HLA-C*08:01;HLA-C*12:02;2:FHLVDFQVTI,2,HLA-A*02:01;HLA-B*52:01;5:VDFQVTIAEI,1,HLA-B*52:01	NA	NA
27259	A	C	orf6:c.58A>C,p.R20R,synonymous;	0.000535895	16:LIIMRTFKV,1,HLA-A*02:06;15:LLIIMRTFK,1,HLA-A*11:01	NA	NA
27364	G	C	orf6:c.163G>C,p.E55Q,missense;	0.00800866	NA	NA	NA
27382	G	T	orf6:c.181G>T,p.D61Y,missense;	0.0301292	NA	fel:true;meme:false;kind:negative;	NA
27393	C	T	TRS-B-6orf7A:nc.C6T,NA,NA;	0.236181	NA	NA	NA
27459	G	A	orf7A:c.66G>A,p.E22E,synonymous;	0.00771094	NA	NA	NA
27467	G	C	orf7A:c.74G>C,p.R25T,missense;	0.00890182	NA	NA	NA
27478	G	T	orf7A:c.85G>T,p.V29L,missense;	0.0388226	NA	NA	NA
27484	T	C	orf7A:c.91T>C,p.L31L,synonymous;epi15:nc.T2C,NA,NA;	0.0974436	NA	NA	NA
27506	G	T	orf7A:c.113G>T,p.G38V,missense;	0.145942	NA	NA	NA
27527	C	T	orf7A:c.134C>T,p.P45L,missense;	0.620477	NA	NA	NA
27638	T	C	orf7A:c.245T>C,p.V82A,missense;	26.8403	NA	NA	NA
27666	G	T	orf7A:c.273G>T,p.E91D,missense;	0.00586508	NA	NA	NA
27752	C	T	orf7A:c.359C>T,p.T120I,missense;	27.1992	NA	NA	NA
27762	G	T	orf7B:c.7G>T,p.E3*,stopGain;	0.0294445	NA	NA	NA
27807	C	T	orf7B:c.52C>T,p.L18L,synonymous;	0.0450747	NA	NA	NA
27822	A	G	orf7B:c.67A>G,p.I23V,missense;	0.00342378	NA	NA	NA
27874	C	T	orf7B:c.119C>T,p.T40I,missense;	22.7549	NA	NA	NA
27877	G	C	orf7B:c.122G>C,p.C41S,missense;	0.00660937	NA	NA	NA
27881	C	T	orf7B:c.126C>T,p.H42H,synonymous;	0.194649	NA	NA	NA
27925	C	T	orf8:c.32C>T,p.T11I,missense;	1.6115	8:GIITTVAAF,2,HLA-A*26:01;HLA-B*15:01;7:LGIITTVAAF,1,HLA-B*15:01;7:LGIITTVAA,1,HLA-B*54:01;6:FLGIITTVAA,1,HLA-B*54:01	fel:true;meme:true;kind:positive;	NA
27948	G	T	orf8:c.55G>T,p.E19*,stopGain;epi16:nc.G4T,NA,NA;	0.0723459	14:AAFHQECSL,3,HLA-C*01:02;HLA-C*03:03;HLA-C*03:04	NA	NA
27972	C	T	orf8:c.79C>T,p.Q27*,stopGain;	32.5842	22:LQSCTQHQPY,1,HLA-B*15:01	NA	NA
27996	G	T	orf8:c.103G>T,p.D35Y,missense;	0.101016	31:YVVDDPCPI,8,HLA-A*02:06;HLA-B*46:01;HLA-C*01:02;HLA-C*03:03;HLA-C*03:04;HLA-C*08:01;HLA-C*12:02;HLA-C*14:02	NA	NA
28048	G	T	orf8:c.155G>T,p.R52I,missense;	32.4688	44:KWYIRVGAR,1,HLA-A*31:01;49:VGARKSAPL,2,HLA-C*01:02;HLA-C*03:03;48:RVGARKSAPL,1,HLA-B*07:02	NA	NA
28064	A	G	orf8:c.171A>G,p.L57L,synonymous;	0.00279856	49:VGARKSAPL,2,HLA-C*01:02;HLA-C*03:03;48:RVGARKSAPL,1,HLA-B*07:02	NA	NA
28077	G	T	orf8:c.184G>T,p.V62L,missense;	0.268245	NA	NA	NA
28095	A	T	orf8:c.202A>T,p.K68*,stopGain;	11.2576	NA	NA	NA
28111	A	G	orf8:c.218A>G,p.Y73C,missense;	32.6479	73:YIDIGNYTV,4,HLA-A*02:01;HLA-A*02:06;HLA-C*01:02;HLA-C*08:01	NA	NA
28179	G	A	orf8:c.286G>A,p.G96S,missense;	0.000714527	NA	NA	NA
28195	G	A	orf8:c.302G>A,p.R101H,missense;	0.0160471	100:VRCSFYEDF,1,HLA-C*07:02	NA	NA
28198	G	T	orf8:c.305G>T,p.C102F,missense;	0.0998254	100:VRCSFYEDF,1,HLA-C*07:02;102:CSFYEDFLEY,1,HLA-B*46:01	NA	NA
28209	G	C	orf8:c.316G>C,p.E106Q,missense;	0.0286109	104:FYEDFLEYH,1,HLA-C*07:02;100:VRCSFYEDF,1,HLA-C*07:02;103:SFYEDFLEY,2,HLA-C*14:02;HLA-C*14:03;102:CSFYEDFLEY,1,HLA-B*46:01;105:YEDFLEYHDV,2,HLA-B*40:02;HLA-B*40:06	NA	NA
28221	G	T	orf8:c.328G>T,p.E110*,stopGain;	0.0452236	110:EYHDVRVVL,3,HLA-C*07:02;HLA-C*14:02;HLA-C*14:03;104:FYEDFLEYH,1,HLA-C*07:02;103:SFYEDFLEY,2,HLA-C*14:02;HLA-C*14:03;109:LEYHDVRVVL,3,HLA-B*40:02;HLA-B*40:06;HLA-C*14:03;108:FLEYHDVRV,1,HLA-A*02:01;109:LEYHDVRVV,2,HLA-B*40:06;HLA-B*52:01;102:CSFYEDFLEY,1,HLA-B*46:01;107:DFLEYHDVR,1,HLA-A*33:03;105:YEDFLEYHDV,2,HLA-B*40:02;HLA-B*40:06	NA	NA
28271	A	T		0.349612			NA
28272	A	G		0.285126			NA
28280	GAT	CTA	geneN:c.7GAT>CTA,p.D3L,missense;	32.3393	NA	NA	NA
28291	C	T	geneN:c.18C>T,p.P6P,synonymous;	0.273902	NA	NA	NA
28299	A	T	geneN:c.26A>T,p.Q9L,missense;	1.33742	9:QRNAPRITF,1,HLA-C*07:02	NA	NA
28311	C	T	geneN:c.38C>T,p.P13L,missense;	0.832662	9:QRNAPRITF,1,HLA-C*07:02;12:APRITFGGPS,1,HLA-B*07:02	fel:true;meme:true;kind:positive;	NA
28312	C	T	geneN:c.39C>T,p.P13P,synonymous;	0.119594	9:QRNAPRITF,1,HLA-C*07:02;12:APRITFGGPS,1,HLA-B*07:02	fel:true;meme:true;kind:positive;	NA
28384	A	T	geneN:c.111A>T,p.S37S,synonymous;	0.0177441	32:RSGARSKQR,1,HLA-A*31:01	fel:true;meme:false;kind:negative;	NA
28396	G	A	geneN:c.123G>A,p.R41R,synonymous;	0.12528	41:RPQGLPNNTA,1,HLA-B*07:02	fel:true;meme:false;kind:negative;	NA
28461	A	G	geneN:c.188A>G,p.D63G,missense;	27.4081	NA	fel:true;meme:true;kind:positive;	NA
28483	A	G	geneN:c.210A>G,p.Q70Q,synonymous;	0.00535895	66:FPRGQGVPI,4,HLA-B*07:02;HLA-B*35:01;HLA-B*51:01;HLA-B*54:01;65:KFPRGQGVPI,2,HLA-B*07:02;HLA-B*51:01;66:FPRGQGVPIN,2,HLA-B*07:02;HLA-B*54:01	NA	NA
28688	T	C	geneN:c.415T>C,p.L139L,synonymous;	0.038644	131:IWVATEGAL,2,HLA-C*14:02;HLA-C*14:03;134:ATEGALNTPK,1,HLA-A*11:01	fel:true;meme:false;kind:negative;	NA
28697	C	T	geneN:c.424C>T,p.P142S,missense;	0.122184	134:ATEGALNTPK,1,HLA-A*11:01	NA	NA
28703	G	C	geneN:c.430G>C,p.D144H,missense;	0.0682671	NA	fel:true;meme:true;kind:positive;	NA
28704	A	T	geneN:c.431A>T,p.D144V,missense;	0.000833615	NA	fel:true;meme:true;kind:positive;	NA
28743	T	C	geneN:c.470T>C,p.I157T,missense;	0.00535895	151:PANNAAIVL,1,HLA-C*03:03;149:RNPANNAAIV,1,HLA-B*07:02	fel:true;meme:false;kind:negative;	NA
28752	A	G	geneN:c.479A>G,p.Q160R,missense;	0.00354286	159:LQLPQGTTL,3,HLA-B*52:01;HLA-C*03:03;HLA-C*03:04	NA	NA
28776	C	A	geneN:c.503C>A,p.P168Q,missense;	0.0101522	NA	NA	NA
28790	G	T	geneN:c.517G>T,p.A173S,missense;epi22:nc.G5T,NA,NA;	0.0284025	NA	fel:true;meme:false;kind:negative;	NA
28826	C	T	geneN:c.553C>T,p.R185C,missense;	0.0248298	183:SSRSSSRSR,1,HLA-A*31:01	fel:true;meme:true;kind:positive;	NA
28849	C	T	geneN:c.576C>T,p.N192N,synonymous;	0.226446	187:SSRSRNSSR,2,HLA-A*31:01;HLA-A*33:03	fel:true;meme:false;kind:negative;	NA
28851	G	C	geneN:c.578G>C,p.S193T,missense;	0.0275688	187:SSRSRNSSR,2,HLA-A*31:01;HLA-A*33:03	fel:true;meme:true;kind:positive;	NA
28877	AG	TC	geneN:c.604AG>TC,p.S202S,synonymous;epi25:nc.AG2TC,NA,NA;	2.83408	NA	NA	NA
28880	AGGG	GAAC	geneN:c.607AGGG>GAAC,p.RG203ER,missense;epi25:nc.AGGG5GAAC,NA,NA;	0.000506123	NA	NA	NA
28881	GG	TC	geneN:c.608GG>TC,p.R203I,missense;	0.00113134	NA	NA	NA
28881	GGG	AAC	geneN:c.608GGG>AAC,p.RG203KR,missense;	40.2187	NA	NA	NA
28881	G	T	geneN:c.608G>T,p.R203M,missense;	28.2336	201:SSRGTSPAR,1,HLA-A*31:01	fel:true;meme:false;kind:negative;	NA
28916	G	T	geneN:c.643G>T,p.G215C,missense;	23.1435	211:AGNGGDAAL,1,HLA-C*03:03;210:MAGNGGDAAL,2,HLA-B*35:01;HLA-C*03:04	fel:true;meme:true;kind:positive;	NA
28948	C	T	geneN:c.675C>T,p.D225D,synonymous;epi28:nc.C3T,NA,NA;	0.109978	222:LLLDRLNQLb,2,HLA-A*02:01;HLA-A*02:06	fel:true;meme:false;kind:negative;	NA
28951	A	G	geneN:c.678A>G,p.R226R,synonymous;	0.0185479	222:LLLDRLNQLb,2,HLA-A*02:01;HLA-A*02:06	NA	NA
28977	C	T	geneN:c.704C>T,p.S235F,missense;	32.5769	NA	NA	NA
29038	T	C	geneN:c.765T>C,p.S255S,synonymous;epi31:nc.T1C,NA,NA;	0.00440625	254:ASKKPRQKR,1,HLA-A*31:01	NA	NA
29041	G	C	geneN:c.768G>C,p.K256N,missense;epi31:nc.G4C,NA,NA;	0.00369172	254:ASKKPRQKR,1,HLA-A*31:01;256:KKPRQKRTAT,1,HLA-B*07:02	NA	NA
29067	C	T	geneN:c.794C>T,p.T265I,missense;	0.0430205	265:TKAYNVTQAF,1,HLA-B*46:01;259:RQKRTATKAY,1,HLA-B*15:01;257:KPRQKRTAT,1,HLA-B*07:02;257:KPRQKRTATK,1,HLA-B*07:02;256:KKPRQKRTAT,1,HLA-B*07:02	fel:true;meme:true;kind:positive;	NA
29073	C	T	geneN:c.800C>T,p.A267V,missense;	0.0270032	266:KAYNVTQAF,11,HLA-B*15:01;HLA-B*35:01;HLA-B*46:01;HLA-B*52:01;HLA-C*01:02;HLA-C*03:03;HLA-C*03:04;HLA-C*08:01;HLA-C*12:02;HLA-C*14:02;HLA-C*14:03;265:TKAYNVTQAF,1,HLA-B*46:01;259:RQKRTATKAY,1,HLA-B*15:01;266:KAYNVTQAFG,1,HLA-B*46:01;267:AYNVTQAFGR,1,HLA-A*31:01	NA	NA
29077	C	T	geneN:c.804C>T,p.Y268Y,synonymous;	0.224421	266:KAYNVTQAF,11,HLA-B*15:01;HLA-B*35:01;HLA-B*46:01;HLA-B*52:01;HLA-C*01:02;HLA-C*03:03;HLA-C*03:04;HLA-C*08:01;HLA-C*12:02;HLA-C*14:02;HLA-C*14:03;265:TKAYNVTQAF,1,HLA-B*46:01;259:RQKRTATKAY,1,HLA-B*15:01;266:KAYNVTQAFG,1,HLA-B*46:01;267:AYNVTQAFGR,1,HLA-A*31:01	fel:true;meme:false;kind:negative;	NA
29095	C	T	geneN:c.822C>T,p.F274F,synonymous;	0.658079	266:KAYNVTQAF,11,HLA-B*15:01;HLA-B*35:01;HLA-B*46:01;HLA-B*52:01;HLA-C*01:02;HLA-C*03:03;HLA-C*03:04;HLA-C*08:01;HLA-C*12:02;HLA-C*14:02;HLA-C*14:03;265:TKAYNVTQAF,1,HLA-B*46:01;266:KAYNVTQAFG,1,HLA-B*46:01;267:AYNVTQAFGR,1,HLA-A*31:01;269:NVTQAFGRR,1,HLA-A*33:03	fel:true;meme:false;kind:negative;	NA
29134	G	A	geneN:c.861G>A,p.G287G,synonymous;	0.0319751	NA	NA	NA
29192	T	G	geneN:c.919T>G,p.F307V,missense;	0.00014886	299:KHWPQIAQF,1,HLA-C*07:02;306:QFAPSASAF,3,HLA-C*07:02;HLA-C*14:02;HLA-C*14:03;307:FAPSASAFF,9,HLA-A*26:01;HLA-B*35:01;HLA-C*01:02;HLA-C*03:03;HLA-C*03:04;HLA-C*08:01;HLA-C*12:02;HLA-C*14:02;HLA-C*14:03;305:AQFAPSASAF,2,HLA-B*15:01;HLA-B*44:03;306:QFAPSASAFF,1,HLA-A*24:02	fel:true;meme:false;kind:negative;	NA
29195	G	T	geneN:c.922G>T,p.A308S,missense;	0.0508505	306:QFAPSASAF,3,HLA-C*07:02;HLA-C*14:02;HLA-C*14:03;307:FAPSASAFF,9,HLA-A*26:01;HLA-B*35:01;HLA-C*01:02;HLA-C*03:03;HLA-C*03:04;HLA-C*08:01;HLA-C*12:02;HLA-C*14:02;HLA-C*14:03;305:AQFAPSASAF,2,HLA-B*15:01;HLA-B*44:03;306:QFAPSASAFF,1,HLA-A*24:02;308:APSASAFFGM,1,HLA-B*07:02	NA	NA
29200	C	T	geneN:c.927C>T,p.P309P,synonymous;	0.185271	306:QFAPSASAF,3,HLA-C*07:02;HLA-C*14:02;HLA-C*14:03;307:FAPSASAFF,9,HLA-A*26:01;HLA-B*35:01;HLA-C*01:02;HLA-C*03:03;HLA-C*03:04;HLA-C*08:01;HLA-C*12:02;HLA-C*14:02;HLA-C*14:03;305:AQFAPSASAF,2,HLA-B*15:01;HLA-B*44:03;306:QFAPSASAFF,1,HLA-A*24:02;308:APSASAFFGM,1,HLA-B*07:02	fel:true;meme:false;kind:negative;	NA
29239	G	T	geneN:c.966G>T,p.M322I,missense;	0.017238	314:FFGMSRIGM,1,HLA-C*14:03;322:MEVTPSGTW,1,HLA-B*44:03;315:FGMSRIGMEVb,1,HLA-A*02:01;322:MEVTPSGTWL,1,HLA-B*44:03;321:GMEVTPSGTW,1,HLA-B*44:03	NA	NA
29250	C	T	geneN:c.977C>T,p.P326L,missense;	0.0508803	323:EVTPSGTWL,1,HLA-C*03:03;325:TPSGTWLTY,1,HLA-B*35:01;322:MEVTPSGTW,1,HLA-B*44:03;322:MEVTPSGTWL,1,HLA-B*44:03;324:VTPSGTWLTY,1,HLA-B*35:01;321:GMEVTPSGTW,1,HLA-B*44:03	fel:true;meme:true;kind:positive;	NA
29254	G	T	geneN:c.981G>T,p.S327S,synonymous;	0.280571	323:EVTPSGTWL,1,HLA-C*03:03;325:TPSGTWLTY,1,HLA-B*35:01;322:MEVTPSGTW,1,HLA-B*44:03;322:MEVTPSGTWL,1,HLA-B*44:03;324:VTPSGTWLTY,1,HLA-B*35:01;321:GMEVTPSGTW,1,HLA-B*44:03	fel:true;meme:false;kind:negative;	NA
29374	G	A	geneN:c.1101G>A,p.E367E,synonymous;	0.032511	361:KTFPPTEPK,2,HLA-A*11:01;HLA-A*31:01;360:YKTFPPTEPK,1,HLA-A*11:01;361:KTFPPTEPKK,1,HLA-A*11:01	fel:true;meme:false;kind:negative;	NA
29395	G	T	geneN:c.1122G>T,p.K374N,missense;	0.0234305	374:KKADETQAL,1,HLA-C*14:02	NA	NA
29402	G	T	geneN:c.1129G>T,p.D377Y,missense;	29.0298	374:KKADETQAL,1,HLA-C*14:02	fel:true;meme:true;kind:positive;	NA
29425	G	T	geneN:c.1152G>T,p.Q384H,missense;	0.0416212	NA	NA	NA
29474	G	T	geneN:c.1201G>T,p.D401Y,missense;	0.398647	395:LPAADLDDF,1,HLA-B*35:01	fel:true;meme:true;kind:positive;	NA
29511	G	T	geneN:c.1238G>T,p.S413I,missense;	0.158208	NA	fel:true;meme:true;kind:positive;	NA
29518	C	T	geneN:c.1245C>T,p.D415D,synonymous;	0.0967589	NA	fel:true;meme:false;kind:negative;	NA
29527	G	T	geneN:c.1254G>T,p.Q418H,missense;	0.467122	NA	NA	NA
29541	C	T		0.181936			NA
29543	G	T		0.563851			NA
29545	C	T		0.0708573			NA
29550	C	T		0.0283429			NA
29554	G	T		0.205188			NA
29578	C	T	orf10:c.21C>T,p.F7F,synonymous;	0.0120874	3:YINVFAFPF,3,HLA-B*35:01;HLA-B*46:01;HLA-C*07:02;1:MGYINVFAF,9,HLA-B*35:01;HLA-B*46:01;HLA-B*52:01;HLA-C*01:02;HLA-C*03:04;HLA-C*07:02;HLA-C*08:01;HLA-C*12:02;HLA-C*14:03;5:NVFAFPFTI,3,HLA-B*52:01;HLA-C*08:01;HLA-C*12:02;2:GYINVFAFPF,1,HLA-A*24:02;7:FAFPFTIYSL,8,HLA-A*02:06;HLA-B*46:01;HLA-B*52:01;HLA-C*01:02;HLA-C*03:03;HLA-C*03:04;HLA-C*08:01;HLA-C*12:02;7:FAFPFTIYS,4,HLA-B*35:01;HLA-C*03:03;H…	NA	NA
29579	G	T	orf10:c.22G>T,p.A8S,missense;	0.0183098	3:YINVFAFPF,3,HLA-B*35:01;HLA-B*46:01;HLA-C*07:02;1:MGYINVFAF,9,HLA-B*35:01;HLA-B*46:01;HLA-B*52:01;HLA-C*01:02;HLA-C*03:04;HLA-C*07:02;HLA-C*08:01;HLA-C*12:02;HLA-C*14:03;5:NVFAFPFTI,3,HLA-B*52:01;HLA-C*08:01;HLA-C*12:02;2:GYINVFAFPF,1,HLA-A*24:02;7:FAFPFTIYSL,8,HLA-A*02:06;HLA-B*46:01;HLA-B*52:01;HLA-C*01:02;HLA-C*03:03;HLA-C*03:04;HLA-C*08:01;HLA-C*12:02;8:AFPFTIYSL,3,HLA-C*01:02;HLA-C*14:02;H…	NA	NA
29585	C	T	orf10:c.28C>T,p.P10S,missense;	0.256426	3:YINVFAFPF,3,HLA-B*35:01;HLA-B*46:01;HLA-C*07:02;5:NVFAFPFTI,3,HLA-B*52:01;HLA-C*08:01;HLA-C*12:02;2:GYINVFAFPF,1,HLA-A*24:02;7:FAFPFTIYSL,8,HLA-A*02:06;HLA-B*46:01;HLA-B*52:01;HLA-C*01:02;HLA-C*03:03;HLA-C*03:04;HLA-C*08:01;HLA-C*12:02;8:AFPFTIYSL,3,HLA-C*01:02;HLA-C*14:02;HLA-C*14:03;7:FAFPFTIYS,4,HLA-B*35:01;HLA-C*03:03;HLA-C*08:01;HLA-C*12:02;9:FPFTIYSLL,7,HLA-B*35:01;HLA-B*51:01;HLA-B*52:01…	NA	NA
29596	A	G	orf10:c.39A>G,p.I13M,missense;	0.00943771	5:NVFAFPFTI,3,HLA-B*52:01;HLA-C*08:01;HLA-C*12:02;7:FAFPFTIYSL,8,HLA-A*02:06;HLA-B*46:01;HLA-B*52:01;HLA-C*01:02;HLA-C*03:03;HLA-C*03:04;HLA-C*08:01;HLA-C*12:02;8:AFPFTIYSL,3,HLA-C*01:02;HLA-C*14:02;HLA-C*14:03;7:FAFPFTIYS,4,HLA-B*35:01;HLA-C*03:03;HLA-C*08:01;HLA-C*12:02;9:FPFTIYSLL,7,HLA-B*35:01;HLA-B*51:01;HLA-B*52:01;HLA-B*54:01;HLA-C*01:02;HLA-C*03:04;HLA-C*08:01;13:IYSLLLCRM,1,HLA-C*14:03;9…	NA	NA
29614	C	T	orf10:c.57C>T,p.C19C,synonymous;	0.538992	13:IYSLLLCRM,1,HLA-C*14:03;16:LLLCRMNSR,1,HLA-A*33:03;12:TIYSLLLCR,2,HLA-A*11:01;HLA-A*33:03;11:FTIYSLLLCR,1,HLA-A*33:03	NA	-2.8;-2.1;-3.4;
29627	C	T	orf10:c.70C>T,p.R24C,missense;	0.132068	16:LLLCRMNSR,1,HLA-A*33:03	NA	0.3;0.0699999999999994;0.100000000000001;
29692	G	T	3'UTR:nc.G18T,NA,NA;	0.428389	NA	NA	NA
29708	C	T	3'UTR:nc.C34T,NA,NA;	0.104887	NA	NA	NA
29734	G	A	3'UTR:nc.G60A,NA,NA;sl5:nc.G7A,NA,NA;	0.0284025	NA	NA	0.5;0.2;0.67;
29740	A	G	3'UTR:nc.A66G,NA,NA;sl5:nc.A13G,NA,NA;	0.0196793	NA	NA	-1.5;-0.619999999999999;-7.13;
29742	G	T	3'UTR:nc.G68T,NA,NA;sl5:nc.G15T,NA,NA;	26.4096	NA	NA	-5.6;-4.76;-10.93;
29750	C	T	3'UTR:nc.C76T,NA,NA;sl5:nc.C23T,NA,NA;	0.255384	NA	NA	0.5;0.340000000000001;-4.73;
29764	G	A	3'UTR:nc.G90A,NA,NA;sl5:nc.G37A,NA,NA;	1.25879	NA	NA	0;0.850000000000001;-5.63;
29774	C	T	3'UTR:nc.C100T,NA,NA;epi41:nc.C2T,NA,NA;	0.227398	NA	NA	NA
29779	G	T	3'UTR:nc.G105T,NA,NA;	0.373549	NA	NA	NA
29819	A	G	3'UTR:nc.A145G,NA,NA;	0.00830638	NA	NA	NA
29827	A	G	3'UTR:nc.A153G,NA,NA;	0.0125935	NA	NA	NA

## Sheet: ST6. Mutations and RT-PCR
Supplementary Table S6. Point mutations in primers and probes for the detection of SARS-CoV-2 of global research institutions
N samples	Clade	Primer/Probe	Mutations
3	20B	Charité_N_P	C28776A
2	20B	Charité_N_R	C28826T
2	20B	Charité_RdRp_F	C15441T
1	20B	Charité_RdRp_F	G15451T
67	20B	ChinaCDC_N_F	G28881A;G28882A;G28883C
1	20B	ChinaCDC_N_R	C28977T
1	20B	ChinaCDC_ORF_F	C13356T
2	20B	USCDC_N1_F	C28291T
1	20B	USCDC_N1_P	C28311T
1	20B	USCDC_N1_P	C28312T
18	20B	USCDC_N3_R	A28752G
2	19A	USCDC_N3_F	T28688C
10	20I (Alpha, V1)	ChinaCDC_N_F	G28881A;G28882A;G28883C
10	20I (Alpha, V1)	ChinaCDC_N_R	C28977T
2	20I (Alpha, V1)	HKU_N_P	G29195T
1	20I (Alpha, V1)	HKU_N_P	T29192G
1	20I (Alpha, V1)	HKU_ORF_R	G18903A
2	20I (Alpha, V1)	USCDC_N2_P	G29195T
1	20I (Alpha, V1)	USCDC_N2_P	T29192G
56	21J (Delta)	Charité_RdRp_F	G15451A
55	21J (Delta)	ChinaCDC_N_F	G28881T
1	21J (Delta)	ChinaCDC_N_F	G28881T;G28882C
1	21J (Delta)	ChinaCDC_N_P	A28951G
1	21J (Delta)	ChinaCDC_N_P	C28948T
1	21J (Delta)	ChinaCDC_ORF_P	C13381T
1	21J (Delta)	HKU_N_R	C29250T
1	21J (Delta)	HKU_N_R	G29239T
1	21J (Delta)	HKU_N_R	G29254T
1	21J (Delta)	HKU_ORF_R	G18907T
1	21J (Delta)	Pasteur_IP2_R	C12789T
1	21J (Delta)	Pasteur_IP4_P	C14120T
6	21J (Delta)	USCDC_N1_F	A28299T
1	21J (Delta)	USCDC_N2_P	C29200T
1	21J (Delta)	USCDC_N3_F	C28697T
1	21J (Delta)	USCDC_N3_P	A28704T
1	21J (Delta)	USCDC_N3_R	T28743C
8	21K (Omicron)	Charité_E_F	C26270T
7	21K (Omicron)	ChinaCDC_N_F	G28881A;G28882A;G28883C
8	21K (Omicron)	USCDC_N1_P	C28311T

## Sheet: ST7. Nannopore vs. Illumina
Supplementary Table S7. Nextclade annotation of nanopore and Illumina paired sequences
Technology	seqName	clade	Nextclade_pango	qc.overallScore	qc.overallStatus	totalSubstitutions	totalDeletions	totalInsertions	totalFrameShifts	totalAminoacidSubstitutions	totalAminoacidDeletions	totalAminoacidInsertions	totalMissing	totalNonACGTNs	totalPcrPrimerChanges	substitutions	deletions	insertions	privateNucMutations.reversionSubstitutions	privateNucMutations.labeledSubstitutions	privateNucMutations.unlabeledSubstitutions	privateNucMutations.totalReversionSubstitutions	privateNucMutations.totalLabeledSubstitutions	privateNucMutations.totalUnlabeledSubstitutions	privateNucMutations.totalPrivateSubstitutions	frameShifts	aaSubstitutions	aaDeletions	aaInsertions	missing	nonACGTNs	pcrPrimerChanges	alignmentScore	alignmentStart	alignmentEnd	qc.missingData.missingDataThreshold	qc.missingData.score	qc.missingData.status	qc.missingData.totalMissing	qc.mixedSites.mixedSitesThreshold	qc.mixedSites.score	qc.mixedSites.status	qc.mixedSites.totalMixedSites	qc.privateMutations.cutoff	qc.privateMutations.excess	qc.privateMutations.score	qc.privateMutations.status	qc.privateMutations.total	qc.snpClusters.clusteredSNPs
Oxford Nanopore	hCoV-19/Armenia/IMB1-1/2021	20B	B.1.1.163	126.599	bad	24	0	0	0	12	0	0	3262	0	4	C241T,C3037T,G8024T,G9190T,C9661T,G11029A,G11222T,G11365T,A12180G,A12886G,C13994T,C14408T,C18508T,G21578T,C21772T,A23403G,C24133T,G26062T,T27222C,A28752G,G28881A,G28882A,G28883C,C29518T					G8024T,G9190T,C9661T,G11222T,G11365T,A12180G,A12886G,C13994T,C18508T,G21578T,C24133T,G26062T,T27222C,A28752G	0	0	14	14		N:Q160R,N:R203K,N:G204R,ORF1a:A2587S,ORF1a:V3653F,ORF1a:D3972G,ORF1b:A176V,ORF1b:P314L,ORF1b:L1681F,ORF3a:G224C,S:V6F,S:D614G			434-435,1313-1595,2569-2850,4996-5287,6847-7058,7672-7968,9026-9027,9246-9502,19276-19570,19912-20496,21147-21386,22325-22542,27512-27808		ChinaCDC_N_F:G28881A;G28882A;G28883C,USCDC_N3_R:A28752G	89250	54	29836	3000	109.704	bad	3262	10	0	good	0	24	6	25	good	14
Illumina	Armenia-51 (hCoV-19/Armenia/IMB1-1/2021)	20B	B.1.1.163	8.50694	good	25	0	0	0	13	0	0	0	0	4	C241T,C3037T,T7919C,G8024T,G9190T,C9661T,G11029A,G11222T,G11365T,A12180G,A12886G,C13994T,C14408T,C18508T,G21578T,C21772T,A23403G,C24133T,G26062T,T27222C,A28752G,G28881A,G28882A,G28883C,C29518T					T7919C,G8024T,G9190T,C9661T,G11222T,G11365T,A12180G,A12886G,C13994T,C18508T,G21578T,C24133T,G26062T,T27222C,A28752G	0	0	15	15		N:Q160R,N:R203K,N:G204R,ORF1a:S2552P,ORF1a:A2587S,ORF1a:V3653F,ORF1a:D3972G,ORF1b:A176V,ORF1b:P314L,ORF1b:L1681F,ORF3a:G224C,S:V6F,S:D614G					ChinaCDC_N_F:G28881A;G28882A;G28883C,USCDC_N3_R:A28752G	88520	201	29741	3000	0	good	0	10	0	good	0	24	7	29.1667	good	15
Oxford Nanopore	hCoV-19/Armenia/IMB1-2/2021	20B	B.1.1.163	23.3989	good	24	0	0	0	11	0	0	1125	0	4	C241T,C3037T,T7919C,G8024T,C8770T,G9190T,G11029A,G11222T,G11365T,A12886G,C14408T,C18508T,C21772T,A23403G,C23604A,G26062T,T27222C,A28752G,A28880G,G28881A,G28882A,G28883C,C29518T,C29578T				C23604A|21K&20I&21L&21H&21M&21E	T7919C,G8024T,C8770T,G9190T,G11222T,G11365T,A12886G,C18508T,G26062T,T27222C,A28752G,A28880G,C29578T	0	1	13	14		N:Q160R,N:R203E,N:G204R,ORF1a:S2552P,ORF1a:A2587S,ORF1a:V3653F,ORF1b:P314L,ORF1b:L1681F,ORF3a:G224C,S:D614G,S:P681H			5260-5287,19276-19570,20232-20496,21147-21386,27512-27808		ChinaCDC_N_F:G28881A;G28882A;G28883C,USCDC_N3_R:A28752G	89250	54	29836	3000	30.5556	mediocre	1125	10	0	good	0	24	9	37.5	mediocre	17
Illumina	Armenia-52 (hCoV-19/Armenia/IMB1-2/2021)	20B	B.1.1.163	14.0625	good	24	0	0	0	11	0	0	0	0	4	C241T,C3037T,T7919C,G8024T,C8770T,G9190T,G11029A,G11222T,G11365T,A12886G,C14408T,C18508T,C21772T,A23403G,C23604A,G26062T,T27222C,A28752G,A28880G,G28881A,G28882A,G28883C,C29518T,C29578T				C23604A|21K&20I&21L&21H&21M&21E	T7919C,G8024T,C8770T,G9190T,G11222T,G11365T,A12886G,C18508T,G26062T,T27222C,A28752G,A28880G,C29578T	0	1	13	14		N:Q160R,N:R203E,N:G204R,ORF1a:S2552P,ORF1a:A2587S,ORF1a:V3653F,ORF1b:P314L,ORF1b:L1681F,ORF3a:G224C,S:D614G,S:P681H					ChinaCDC_N_F:G28881A;G28882A;G28883C,USCDC_N3_R:A28752G	88524	201	29741	3000	0	good	0	10	0	good	0	24	9	37.5	mediocre	17
Oxford Nanopore	hCoV-19/Armenia/IMB1-3/2021	20B	B.1.1.163	102.602	bad	21	0	0	0	10	0	0	3014	0	4	C241T,C3037T,G8024T,G9190T,G11029A,G11222T,G11365T,A12886G,T14139C,C14408T,A16339G,C18508T,C21772T,A23403G,G26062T,T27222C,A28752G,G28881A,G28882A,G28883C,C29518T					G8024T,G9190T,G11222T,G11365T,A12886G,T14139C,A16339G,C18508T,G26062T,T27222C,A28752G	0	0	11	11		N:Q160R,N:R203K,N:G204R,ORF1a:A2587S,ORF1a:V3653F,ORF1b:P314L,ORF1b:I958V,ORF1b:L1681F,ORF3a:G224C,S:D614G			2569-2850,4996-5287,6847-7058,7672-7968,19276-19570,19912-20496,21147-21682,22325-22542,27512-27808		ChinaCDC_N_F:G28881A;G28882A;G28883C,USCDC_N3_R:A28752G	89262	54	29836	3000	100.519	bad	3014	10	0	good	0	24	3	12.5	good	11
Illumina	Armenia-53 (hCoV-19/Armenia/IMB1-3/2021)	20A	B.1	339.454	bad	21	26	0	1	10	8	0	4472	0	0	C241T,C1959A,C2416T,C2939T,C3037T,G3764A,C5009A,A7678G,T7919C,G11029A,C14408T,C15279T,A16339G,C21772T,T23112G,A23403G,T24331C,T24506G,G25563T,C26885T,T27222C	9215-9229,11288-11296,16105-16106			C15279T|20I,T24506G|20I	C1959A,C2939T,G3764A,C5009A,A7678G,T7919C,G11029A,A16339G,C21772T,T23112G,T24331C,C26885T,T27222C	0	2	13	15	ORF1b:880-2696	ORF1a:A565D,ORF1a:P892S,ORF1a:D1167N,ORF1a:Q1582K,ORF1a:S2552P,ORF1b:P314L,ORF3a:Q57H,S:L517R,S:D614G,S:S982A	ORF1a:Y2954-,ORF1a:V2955-,ORF1a:L2956-,ORF1a:M2957-,ORF1a:D2958-,ORF1a:S3675-,ORF1a:G3676-,ORF1a:F3677-		528-680,1318-1410,1508-1629,2620-2645,2652-2724,2748-2779,2827-2892,3151-3198,3814-3878,4664-4713,4814-4908,5061-5301,5338-5393,5553-5722,6155-6213,6481-6654,6846-7059,7343-7402,8286-8332,8889-9017,9127-9213,9989-10033,10137-10186,10367-10449,11316-11390,11893-11945,12418-12470,12852-12904,13920-13979,14228-14278,14470-14589,14880-14933,16776-16840,19311-19484,19844-19920,20222-20243,20461-20575,…			88437	201	29741	3000	154.519	bad	4472	10	0	good	0	24	16	66.6667	mediocre	24
Oxford Nanopore	hCoV-19/Armenia/IMB1-5/2021	20B	B.1.1.163	9.27744	good	25	0	0	0	14	0	0	537	0	4	C241T,C3037T,C3885T,C4686T,T7919C,G8024T,G9190T,G11029A,G11222T,G11365T,A12886G,C14408T,C18508T,C21772T,A23403G,C25688T,G26062T,T27222C,G27364C,A28064G,A28752G,G28881A,G28882A,G28883C,C29518T					C3885T,C4686T,T7919C,G8024T,G9190T,G11222T,G11365T,A12886G,C18508T,C25688T,G26062T,T27222C,G27364C,A28064G,A28752G	0	0	15	15		N:Q160R,N:R203K,N:G204R,ORF1a:P1207L,ORF1a:T1474I,ORF1a:S2552P,ORF1a:A2587S,ORF1a:V3653F,ORF1b:P314L,ORF1b:L1681F,ORF3a:A99V,ORF3a:G224C,ORF6:E55Q,S:D614G			16255-16256,19276-19570,21147-21386		ChinaCDC_N_F:G28881A;G28882A;G28883C,USCDC_N3_R:A28752G	89246	54	29836	3000	8.77778	good	537	10	0	good	0	24	7	29.1667	good	15
Illumina	Armenia-55 (hCoV-19/Armenia/IMB1-5/2021)	20B	B.1.1.163	21.0069	good	22	0	0	0	12	0	0	98	0	4	C241T,C3037T,C3885T,C4686T,T7919C,G8024T,G9190T,G11029A,G11365T,A12886G,C14408T,A23403G,C25688T,G26062T,T27222C,G27364C,A28064G,A28752G,G28881A,G28882A,G28883C,C29518T			T21772C		C3885T,C4686T,T7919C,G8024T,G9190T,G11365T,A12886G,C25688T,G26062T,T27222C,G27364C,A28064G,A28752G	1	0	13	14		N:Q160R,N:R203K,N:G204R,ORF1a:P1207L,ORF1a:T1474I,ORF1a:S2552P,ORF1a:A2587S,ORF1b:P314L,ORF3a:A99V,ORF3a:G224C,ORF6:E55Q,S:D614G			25900-25997		ChinaCDC_N_F:G28881A;G28882A;G28883C,USCDC_N3_R:A28752G	88532	201	29741	3000	0	good	98	10	0	good	0	24	11	45.8333	mediocre	19
Oxford Nanopore	hCoV-19/Armenia/IMB2-1/2021	20B	B.1.1	45.7169	mediocre	16	0	0	0	9	0	0	1947	0	4	C241T,C2721T,C3037T,G9190T,A12180G,C14408T,C21772T,A23403G,C24133T,T24506G,G25785T,T27222C,G28881A,G28882A,G28883C,C28977T				T24506G|20I,C28977T|20I	C2721T,G9190T,A12180G,C21772T,C24133T,G25785T,T27222C	0	2	7	9		N:R203K,N:G204R,N:S235F,ORF1a:A819V,ORF1a:D3972G,ORF1b:P314L,ORF3a:W131C,S:D614G,S:S982A			4996-5287,6847-7058,7919,8024,9661,11287-11296,11365,13994,15279,18508,19276-19570,19912-20496,21147-21386,23063,24981-24982,26062,27512-27808,28111,28270-28271,28752,29764		ChinaCDC_N_F:G28881A;G28882A;G28883C,ChinaCDC_N_R:C28977T	89282	54	29836	3000	61	mediocre	1947	10	0	good	0	24	7	29.1667	good	15
Illumina	Armenia-56 (hCoV-19/Armenia/IMB2-1/2021)	20I (Alpha, V1)	B.1.1.7	0	good	32	19	0	0	21	6	0	0	0	4	C241T,C913T,C2721T,C3037T,C3267T,C5388A,C5986T,T6954C,C14408T,C14676T,T15096C,C15279T,T16176C,A23063T,C23271A,A23403G,C23604A,C23709T,T24506G,G24914C,G25785T,C27972T,G28048T,A28095T,A28111G,G28280C,A28281T,T28282A,G28881A,G28882A,G28883C,C28977T	11288-11296,21765-21770,21992-21994,28271				C2721T	0	0	1	1		N:D3L,N:R203K,N:G204R,N:S235F,ORF1a:A819V,ORF1a:T1001I,ORF1a:A1708D,ORF1a:I2230T,ORF1b:P314L,ORF3a:W131C,ORF8:Q27*,ORF8:R52I,ORF8:K68*,ORF8:Y73C,S:N501Y,S:A570D,S:D614G,S:P681H,S:T716I,S:S982A,S:D1118H	ORF1a:S3675-,ORF1a:G3676-,ORF1a:F3677-,S:H69-,S:V70-,S:Y144-				ChinaCDC_N_F:G28881A;G28882A;G28883C,ChinaCDC_N_R:C28977T	88407	201	29741	3000	0	good	0	10	0	good	0	24	-7	0	good	1
Oxford Nanopore	hCoV-19/Armenia/IMB2-2/2021	20B	B.1.1.163	12.3211	good	23	0	0	0	11	0	0	597	0	4	C241T,C3037T,T7919C,G8024T,G9190T,G11029A,G11222T,G11365T,A12886G,C14408T,C18508T,C21772T,A23403G,C23604A,G26062T,T27222C,A28752G,A28880G,G28881A,G28882A,G28883C,C29518T,C29578T				C23604A|21K&20I&21L&21H&21M&21E	T7919C,G8024T,G9190T,G11222T,G11365T,A12886G,C18508T,G26062T,T27222C,A28752G,A28880G,C29578T	0	1	12	13		N:Q160R,N:R203E,N:G204R,ORF1a:S2552P,ORF1a:A2587S,ORF1a:V3653F,ORF1b:P314L,ORF1b:L1681F,ORF3a:G224C,S:D614G,S:P681H			8770,16255-16256,19276-19570,22388,27512-27808,29754		ChinaCDC_N_F:G28881A;G28882A;G28883C,USCDC_N3_R:A28752G	89254	54	29836	3000	11	good	597	10	0	good	0	24	8	33.3333	mediocre	16
Illumina	Armenia-57 (hCoV-19/Armenia/IMB2-2/2021)	20B	B.1.1.163	11.1111	good	23	0	0	0	11	0	0	0	0	4	C241T,C3037T,T7919C,G8024T,G9190T,G11029A,G11222T,G11365T,A12886G,C14408T,C18508T,C21772T,C22388T,A23403G,C23604A,G26062T,T27222C,A28752G,G28881A,G28882A,G28883C,C29518T,C29578T				C23604A|21K&20I&21L&21H&21M&21E	T7919C,G8024T,G9190T,G11222T,G11365T,A12886G,C18508T,C22388T,G26062T,T27222C,A28752G,C29578T	0	1	12	13		N:Q160R,N:R203K,N:G204R,ORF1a:S2552P,ORF1a:A2587S,ORF1a:V3653F,ORF1b:P314L,ORF1b:L1681F,ORF3a:G224C,S:D614G,S:P681H					ChinaCDC_N_F:G28881A;G28882A;G28883C,USCDC_N3_R:A28752G	88528	201	29741	3000	0	good	0	10	0	good	0	24	8	33.3333	mediocre	16
[truncated: 14 more columns]

## Sheet: ST8. GISAID Sample Contributors
Supplementary Table S8. We gratefully acknowledge the authors from the Originating laboratories for obtaining the specimens and the Submitting laboratories for data generation and sharing via the GISAID Initiative.
Virus Name	Accession No	Collection Date	Submission Date	Originating laboratory	Submitting laboratory	Authors
hCoV-19/Afghanistan/2870x0004_23769/2021	EPI_ISL_4572741	2021-05-14	2021-09-29	Afghanistan	WRAIR	Irina Maljkovic Berry, Jun Hang, Christian Fung, Yu Yang, Jesse M. Wickham, Marcus Chibucos, Adam Pollio, Matthew L. Bezzant, Jay Gandhi, Grace C. Hodge, Tao Li, Jessica A. Lima, Matthew A. Conte, Patrick W. Kennedy, Grace M. Lidl, Jay A. Johannigman, Heather Friberg
hCoV-19/Afghanistan/2870x0023_23794/2021	EPI_ISL_4572749	2021-05-08	2021-09-29	Afghanistan	WRAIR	Irina Maljkovic Berry, Jun Hang, Christian Fung, Yu Yang, Jesse M. Wickham, Marcus Chibucos, Adam Pollio, Matthew L. Bezzant, Jay Gandhi, Grace C. Hodge, Tao Li, Jessica A. Lima, Matthew A. Conte, Patrick W. Kennedy, Grace M. Lidl, Jay A. Johannigman, Heather Friberg
hCoV-19/Afghanistan/2870x0062_23804/2021	EPI_ISL_4572773	2021-05-08	2021-09-29	Afghanistan	WRAIR	Irina Maljkovic Berry, Jun Hang, Christian Fung, Yu Yang, Jesse M. Wickham, Marcus Chibucos, Adam Pollio, Matthew L. Bezzant, Jay Gandhi, Grace C. Hodge, Tao Li, Jessica A. Lima, Matthew A. Conte, Patrick W. Kennedy, Grace M. Lidl, Jay A. Johannigman, Heather Friberg
hCoV-19/Afghanistan/2870x0078_23483/2021	EPI_ISL_4572779	2021-03-26	2021-09-29	Afghanistan	WRAIR	Irina Maljkovic Berry, Jun Hang, Christian Fung, Yu Yang, Jesse M. Wickham, Marcus Chibucos, Adam Pollio, Matthew L. Bezzant, Jay Gandhi, Grace C. Hodge, Tao Li, Jessica A. Lima, Matthew A. Conte, Patrick W. Kennedy, Grace M. Lidl, Jay A. Johannigman, Heather Friberg
hCoV-19/Afghanistan/IMB07962/2020	EPI_ISL_1001000	2020-06-02	2021-02-15	Bundeswehr Institute of Microbiology	Bundeswehr Institute of Microbiology	Markus Antwerpen, Alexandra Rehn, Mathias Walter, Malena Bestehorn-Willmann, Sabine Zange, Enrico Georgi, Roman Wölfel
hCoV-19/Afghanistan/IMB07966/2020	EPI_ISL_1001002	2020-05-30	2021-02-15	Bundeswehr Institute of Microbiology	Bundeswehr Institute of Microbiology	Markus Antwerpen, Alexandra Rehn, Mathias Walter, Malena Bestehorn-Willmann, Sabine Zange, Enrico Georgi, Roman Wölfel
hCoV-19/Afghanistan/IMB15486/2021	EPI_ISL_1046793	2021-01-21	2021-02-22	Bundeswehr Institute of Microbiology	Bundeswehr Institute of Microbiology	Markus Antwerpen, Alexandra Rehn, Mathias Walter, Malena Bestehorn-Willmann, Mike Pillukat, Sabine Zange, Enrico Georgi, Roman Wölfel
hCoV-19/Albania/210901049/2021	EPI_ISL_1299858	2021-01-31	2021-03-19	Unit of lab surveillance of viral emerging diseases, National Lab of Influenza	Respiratory Virus Unit, National Infection Service, Public Health England	PHE Covid Sequencing Team, Iris Hasibra, Prof Silvia Bino, Prof Albana Fico
hCoV-19/Albania/210901053/2020	EPI_ISL_1299862	2020-12-10	2021-03-19	Unit of lab surveillance of viral emerging diseases, National Lab of Influenza	Respiratory Virus Unit, National Infection Service, Public Health England	PHE Covid Sequencing Team, Iris Hasibra, Prof Silvia Bino, Prof Albana Fico
hCoV-19/Albania/210901056/2020	EPI_ISL_1299865	2020-12-30	2021-03-19	Unit of lab surveillance of viral emerging diseases, National Lab of Influenza	Respiratory Virus Unit, National Infection Service, Public Health England	PHE Covid Sequencing Team, Iris Hasibra, Prof Silvia Bino, Prof Albana Fico
hCoV-19/Albania/210901071/2021	EPI_ISL_1299877	2021-01-21	2021-03-19	Unit of lab surveillance of viral emerging diseases, National Lab of Influenza	Respiratory Virus Unit, National Infection Service, Public Health England	PHE Covid Sequencing Team, Iris Hasibra, Prof Silvia Bino, Prof Albana Fico
hCoV-19/Albania/210901074/2021	EPI_ISL_1299880	2021-01-25	2021-03-19	Unit of lab surveillance of viral emerging diseases, National Lab of Influenza	Respiratory Virus Unit, National Infection Service, Public Health England	PHE Covid Sequencing Team, Iris Hasibra, Prof Silvia Bino, Prof Albana Fico
hCoV-19/Albania/211060667/2021	EPI_ISL_1299884	2021-03-11	2021-03-19	Unit of lab surveillance of viral emerging diseases, National Lab of Influenza	Respiratory Virus Unit, National Infection Service, Public Health England	PHE Covid Sequencing Team, Iris Hasibra, Prof Silvia Bino, Prof Albana Fico
hCoV-19/Albania/Cento-30536457/2020	EPI_ISL_815257	2020-09-05	2021-01-14	Centogene	Centogene	Peter Bauer, Krishna Kumar Kandaswamy, Vivi Hue-Trang Lieu
hCoV-19/Albania/un-ChVir25862_03/2021	EPI_ISL_3123559	2021-06-16	2021-07-29	Unit of laboratory surveillance of viral emergent disease Control of Communicable Diseases Departament National Institute of Public Health Albania	Charité Universitätsmedizin Berlin, Institut für Virologie	Victor M Corman, Barbara Mühlemann, Jörn Beheim-Schwarzbach, Talitha Veith, Julia Schneider, Terry Jones, Iris Hasibra, Christian Drosten
hCoV-19/Albania/un-ChVir25862_06/2021	EPI_ISL_3123561	2021-07-06	2021-07-29	Unit of laboratory surveillance of viral emergent disease Control of Communicable Diseases Departament National Institute of Public Health Albania	Charité Universitätsmedizin Berlin, Institut für Virologie	Victor M Corman, Barbara Mühlemann, Jörn Beheim-Schwarzbach, Talitha Veith, Julia Schneider, Terry Jones, Iris Hasibra, Christian Drosten
hCoV-19/Algeria/03594/2021	EPI_ISL_5052209	2021-08-14	2021-10-11	NIC, Viral Respiratory Unit	Virology Departement	Fayez Khardine, Fetouma Doudou, Mohamed Amine Beloufa, Aissam Hachid, Aicha Bensalem, Fawzi Derrar
hCoV-19/Algeria/28629/2021	EPI_ISL_3718530	2021-04-12	2021-08-26	NIC, Viral Respiratory Unit	Virology Departement	Alia Grad, Fayez Khardine, Amel Benyahia, Fetouma Doudou, Nardjes Hihi, Mohamed Amine Beloufa, Aissam Hachid, Aicha Bensalem, Fawzi Derrar
hCoV-19/Algeria/36421/2021	EPI_ISL_3161806	2021-05-10	2021-08-01	NIC, Viral Respiratory Unit	Virology Departement	Alia Grad, Fayez Khardine, Amel Benyahia, Fetouma Doudou, Nardjes Hihi, Mohamed Amine Beloufa, Aissam Hachid, Aicha Bensalem, Fawzi Derrar
hCoV-19/Algeria/46851/2021	EPI_ISL_3375625	2021-06-14	2021-08-13	NIC, Viral Respiratory Unit	Virology Departement	Fayez Ahmed Khardine, Amel Benyahia, Mohamed Amine Beloufa, Aissam Hachid, Aicha Bensalem, Fawzi Derrar
hCoV-19/Algeria/512/2021	EPI_ISL_4004797	2021-03-17	2021-09-07	NIC, Viral Respiratory Unit	Virology Departement	Fetouma Doudou, Fayez Khardine, Mohamed Amine Beloufa, Aissam Hachid, Aicha Bensalem, Fawzi Derrar
hCoV-19/Algeria/79788/2021	EPI_ISL_8421063	2021-09-17	2022-01-06	NIC, Viral Respiratory Unit	Virology Departement	Sarah Belkalem, Fayez Khardine, Baya Hedjal, Mohamed Amine Beloufa, Aissam Hachid, Aicha Bensalem, Fawzi Derrar
hCoV-19/Algeria/90942/2021	EPI_ISL_8035611	2021-11-20	2021-12-24	NIC, Viral Respiratory Unit	Virology Departement	Fayez Khardine, Alia Grad, Guessoum Amir Abderrezak, Mohamed Amine Beloufa, Aissam Hachid, Aicha Bensalem, Fawzi Derrar
hCoV-19/Algeria/90944/2021	EPI_ISL_8035613	2021-11-20	2021-12-24	NIC, Viral Respiratory Unit	Virology Departement	Fayez Khardine, Alia Grad, Guessoum Amir Abderrezak, Mohamed Amine Beloufa, Aissam Hachid, Aicha Bensalem, Fawzi Derrar
hCoV-19/Algeria/92827/2021	EPI_ISL_7880242	2021-11-30	2021-12-20	NIC, Viral Respiratory Unit	Virology Departement	Fayez Khardine, Alia Grad, Guessoum Amir Abderrezak, Mohamed Amine Beloufa, Aissam Hachid, Aicha Bensalem, Fawzi Derrar
hCoV-19/Algeria/95495-46/2021	EPI_ISL_7661152	2021-12-10	2021-12-14	NIC, Viral Respiratory Unit	Virology Departement	Fayez Khardine, Alia Grad, Guessoum Amir Abderrezak, Mohamed Amine Beloufa, Aissam Hachid, Aicha Bensalem, Fawzi Derrar
hCoV-19/Algeria/G35155-8850/2020	EPI_ISL_766864	2020-07-15	2021-01-05	NIC Viral Respiratory Unit - Institut Pasteur of Algeria	National Reference Center for Viruses of Respiratory Infections, Institut Pasteur, Paris	Mélanie Albert, Marion Barbet, Sylvie Behillil, Méline Bizard, Angela Brisebarre, Flora Donati, Etienne Simon-Lorière, Vincent Enouf, Maud Vanpeene, Sylvie van der Werf, Fawzi Derrar
hCoV-19/Algeria/G38029-8861/2020	EPI_ISL_766872	2020-06-19	2021-01-05	NIC Viral Respiratory Unit - Institut Pasteur of Algeria	National Reference Center for Viruses of Respiratory Infections, Institut Pasteur, Paris	Mélanie Albert, Marion Barbet, Sylvie Behillil, Méline Bizard, Angela Brisebarre, Flora Donati, Etienne Simon-Lorière, Vincent Enouf, Maud Vanpeene, Sylvie van der Werf, Fawzi Derrar
hCoV-19/Andorra/202552/2020	EPI_ISL_539496	2020-03-13	2020-09-18	Hospital Nostra Senyora de Meritxell	Instituto de Salud Carlos III	Iglesias-Caballero, M. Molinero Calamita, M. González-Esguevillas, M. Camarero, S. Pozo, F. Casas, I. Jiménez, P. Jiménez, M. Zaballos, A. Monzón, S. Varona, S. Juliá, M. Cuesta, I, F. Fernández
hCoV-19/Andorra/AND-233_2120014134_GC/2021	EPI_ISL_3384886	2021-07-08	2021-08-13	Laboratori danàlisis clíniques, Hospital Nostra Senyora de Meritxell	LBM de CHU de Toulouse, Hôpitaux de Toulouse	M,Rendon et Al
hCoV-19/Andorra/AND-235_2118213857_GC/2021	EPI_ISL_3384894	2021-06-09	2021-08-13	Laboratori danàlisis clíniques, Hospital Nostra Senyora de Meritxell	LBM de CHU de Toulouse, Hôpitaux de Toulouse	M,Rendon et Al
hCoV-19/Andorra/AND-235_212521294601_COV-GC/2021	EPI_ISL_4949311	2021-09-02	2021-10-07	Laboratori danàlisis clíniques, Hospital Nostra Senyora de Meritxell	LBM de CHU de Toulouse, Hôpitaux de Toulouse	Rendon M, Lobaco C, Bartolome C et al.
hCoV-19/Andorra/AND-236_2123012553_COV-GC/2021	EPI_ISL_4251905	2021-08-05	2021-09-16	Laboratori danàlisis clíniques, Hospital Nostra Senyora de Meritxell	LBM de CHU de Toulouse, Hôpitaux de Toulouse	Rendon M, Lobaco C, Bartolome C et al.
hCoV-19/Andorra/AND-241_213431458801_COV-GC/2021	EPI_ISL_8185533	2021-12-06	2021-12-29	Laboratori danàlisis clíniques, Hospital Nostra Senyora de Meritxell	LBM de CHU de Toulouse, Hôpitaux de Toulouse	Rendon M, Lobaco C, Bartolome C et al.
hCoV-19/Andorra/AND-241_213431458901_COV-GC/2021	EPI_ISL_8185531	2021-12-04	2021-12-29	Laboratori danàlisis clíniques, Hospital Nostra Senyora de Meritxell	LBM de CHU de Toulouse, Hôpitaux de Toulouse	Rendon M, Lobaco C, Bartolome C et al.
hCoV-19/Andorra/AND-242_212721322001_COV-GC/2021	EPI_ISL_5684469	2021-09-22	2021-10-28	Laboratori danàlisis clíniques, Hospital Nostra Senyora de Meritxell	LBM de CHU de Toulouse, Hôpitaux de Toulouse	Rendon M, Lobaco C, Bartolome C et al.
hCoV-19/Andorra/AND-245_212871383501_COV-GC/2021	EPI_ISL_6125410	2021-10-07	2021-11-10	Laboratori danàlisis clíniques, Hospital Nostra Senyora de Meritxell	LBM de CHU de Toulouse, Hôpitaux de Toulouse	Rendon M, Lobaco C, Vilana A et al.
hCoV-19/Andorra/AND-245_212871383801_COV-GC/2021	EPI_ISL_6125409	2021-10-09	2021-11-10	Laboratori danàlisis clíniques, Hospital Nostra Senyora de Meritxell	LBM de CHU de Toulouse, Hôpitaux de Toulouse	Rendon M, Lobaco C, Vilana A et al.
hCoV-19/Andorra/AND-245_213501451601_COV-GC/2021	EPI_ISL_8185537	2021-12-09	2021-12-29	Laboratori danàlisis clíniques, Hospital Nostra Senyora de Meritxell	LBM de CHU de Toulouse, Hôpitaux de Toulouse	Rendon M, Lobaco C, Bartolome C et al.
hCoV-19/Andorra/AND-245_213501452101_COV-GC/2021	EPI_ISL_8185538	2021-12-12	2021-12-29	Laboratori danàlisis clíniques, Hospital Nostra Senyora de Meritxell	LBM de CHU de Toulouse, Hôpitaux de Toulouse	Rendon M, Lobaco C, Bartolome C et al.
hCoV-19/Andorra/AND-245_213501452301_COV-GC/2021	EPI_ISL_8185535	2021-12-10	2021-12-29	Laboratori danàlisis clíniques, Hospital Nostra Senyora de Meritxell	LBM de CHU de Toulouse, Hôpitaux de Toulouse	Rendon M, Lobaco C, Bartolome C et al.
hCoV-19/Andorra/AND-245_213501452501_COV-GC/2021	EPI_ISL_8185536	2021-12-12	2021-12-29	Laboratori danàlisis clíniques, Hospital Nostra Senyora de Meritxell	LBM de CHU de Toulouse, Hôpitaux de Toulouse	Rendon M, Lobaco C, Bartolome C et al.
hCoV-19/Andorra/AND-245_213501452801_COV-GC/2021	EPI_ISL_8185534	2021-12-10	2021-12-29	Laboratori danàlisis clíniques, Hospital Nostra Senyora de Meritxell	LBM de CHU de Toulouse, Hôpitaux de Toulouse	Rendon M, Lobaco C, Bartolome C et al.
hCoV-19/Andorra/AND-247_212871382801_COV-GC/2021	EPI_ISL_6125408	2021-09-29	2021-11-10	Laboratori danàlisis clíniques, Hospital Nostra Senyora de Meritxell	LBM de CHU de Toulouse, Hôpitaux de Toulouse	Rendon M, Lobaco C, Vilana A et al.
hCoV-19/Andorra/AND-247_212871383301_COV-GC/2021	EPI_ISL_6125407	2021-10-01	2021-11-10	Laboratori danàlisis clíniques, Hospital Nostra Senyora de Meritxell	LBM de CHU de Toulouse, Hôpitaux de Toulouse	Rendon M, Lobaco C, Vilana A et al.
hCoV-19/Andorra/AND-247_213001322901_COV-GC/2021	EPI_ISL_7589517	2021-10-16	2021-12-13	Laboratori danàlisis clíniques, Hospital Nostra Senyora de Meritxell	LBM de CHU de Toulouse, Hôpitaux de Toulouse	Rendon M, Lobaco C, Bartolome C et al.
hCoV-19/Andorra/AND-247_213001323001_COV-GC/2021	EPI_ISL_7589518	2021-10-22	2021-12-13	Laboratori danàlisis clíniques, Hospital Nostra Senyora de Meritxell	LBM de CHU de Toulouse, Hôpitaux de Toulouse	Rendon M, Lobaco C, Bartolome C et al.
hCoV-19/Andorra/AND-247_213431458601_COV-GC/2021	EPI_ISL_8185529	2021-12-04	2021-12-29	Laboratori danàlisis clíniques, Hospital Nostra Senyora de Meritxell	LBM de CHU de Toulouse, Hôpitaux de Toulouse	Rendon M, Lobaco C, Bartolome C et al.
hCoV-19/Andorra/AND-249_213361421901_COV-GC/2021	EPI_ISL_7934518	2021-11-27	2021-12-21	Laboratori danàlisis clíniques, Hospital Nostra Senyora de Meritxell	LBM de CHU de Toulouse, Hôpitaux de Toulouse	Rendon M, Lobaco C, Bartolome C et al.
hCoV-19/Andorra/AND-249_213361423101_COV-GC/2021	EPI_ISL_7934519	2021-11-29	2021-12-21	Laboratori danàlisis clíniques, Hospital Nostra Senyora de Meritxell	LBM de CHU de Toulouse, Hôpitaux de Toulouse	Rendon M, Lobaco C, Bartolome C et al.
hCoV-19/Andorra/AND-249_213431458701_COV-GC/2021	EPI_ISL_8185532	2021-12-07	2021-12-29	Laboratori danàlisis clíniques, Hospital Nostra Senyora de Meritxell	LBM de CHU de Toulouse, Hôpitaux de Toulouse	Rendon M, Lobaco C, Bartolome C et al.
hCoV-19/Andorre/AND-CHU-TLS-2120214126/2021	EPI_ISL_3267140	2021-07-12	2021-08-07	HOPITAL NOSTRA SENYORA MERITXELL	CHU Purpan - Laboratoire de Virologie - Institut Fédératif de Biologie	Latour J., Jeanne N., Ranger N., Carcenac R., Harter A., Boyer P., Ferrer V., Tremeaux R., Izopet J.
hCoV-19/Andorre/AND-CHU-TLS-2121014533/2021	EPI_ISL_3452810	2021-07-17	2021-08-17	HOPITAL NOSTRA SENYORA MERITXELL	CHU Purpan - Laboratoire de Virologie - Institut Fédératif de Biologie	Latour J., Jeanne N., Ranger N., Carcenac R., Harter A., Boyer P., Ferrer V., Tremeaux R., Izopet J.
hCoV-19/Angola/CERI-KRISP-K012620/2021	EPI_ISL_2492702	2021-02-23	2021-06-11	Instituto Nacional de Investigação em Saúde	CERI, Centre for Epidemic Response and Innvoation, Stellenbosch University and KRISP, KZN Research Innovation and Sequencing Platform, UKZN.	Morais J, Neto Z, Afonso P, Miranda J, David K, Inglês L, Pereira A, Paulo A Carralero RR Paixão JP, Freitas RH, Mufinda M, Lutucuta S, Giandhari J, Pillay S, Naidoo Y, Emmanuel SJ, Tegally H, Wilkinson E, de Oliveira T
hCoV-19/Angola/CERI-KRISP-K013467/2020	EPI_ISL_2492785	2020-12-03	2021-06-11	Instituto Nacional de Investigação em Saúde	CERI, Centre for Epidemic Response and Innvoation, Stellenbosch University and KRISP, KZN Research Innovation and Sequencing Platform, UKZN.	Morais J, Neto Z, Afonso P, Miranda J, David K, Inglês L, Pereira A, Paulo A Carralero RR Paixão JP, Freitas RH, Mufinda M, Lutucuta S, Giandhari J, Pillay S, Naidoo Y, Emmanuel SJ, Tegally H, Wilkinson E, de Oliveira T
hCoV-19/Angola/CERI-KRISP-K013525/2020	EPI_ISL_2492791	2020-11-24	2021-06-11	Instituto Nacional de Investigação em Saúde	CERI, Centre for Epidemic Response and Innvoation, Stellenbosch University and KRISP, KZN Research Innovation and Sequencing Platform, UKZN.	Morais J, Neto Z, Afonso P, Miranda J, David K, Inglês L, Pereira A, Paulo A Carralero RR Paixão JP, Freitas RH, Mufinda M, Lutucuta S, Giandhari J, Pillay S, Naidoo Y, Emmanuel SJ, Tegally H, Wilkinson E, de Oliveira T
hCoV-19/Angola/CERI-KRISP-K013608/2021	EPI_ISL_2492851	2021-02-26	2021-06-11	Instituto Nacional de Investigação em Saúde	CERI, Centre for Epidemic Response and Innvoation, Stellenbosch University and KRISP, KZN Research Innovation and Sequencing Platform, UKZN.	Morais J, Neto Z, Afonso P, Miranda J, David K, Inglês L, Pereira A, Paulo A Carralero RR Paixão JP, Freitas RH, Mufinda M, Lutucuta S, Giandhari J, Pillay S, Naidoo Y, Emmanuel SJ, Tegally H, Wilkinson E, de Oliveira T
hCoV-19/Angola/CERI-KRISP-K013717/2020	EPI_ISL_2685971	2020-10-14	2021-06-25	Instituto Nacional de Investigação em Saúde	CERI, Centre for Epidemic Response and Innvoation, Stellenbosch University and KRISP, KZN Research Innovation and Sequencing Platform, UKZN.	Morais J, Neto Z, Afonso P, Miranda J, David K, Inglês L, Pereira A, Paulo A Carralero RR Paixão JP, Freitas RH, Mufinda M, Lutucuta S, Giandhari J, Pillay S, Naidoo Y, Emmanuel SJ, Tegally H, Wilkinson E, de Oliveira T
hCoV-19/Angola/CERI-KRISP-K013733/2020	EPI_ISL_2685982	2020-09-25	2021-06-25	Instituto Nacional de Investigação em Saúde	CERI, Centre for Epidemic Response and Innvoation, Stellenbosch University and KRISP, KZN Research Innovation and Sequencing Platform, UKZN.	Morais J, Neto Z, Afonso P, Miranda J, David K, Inglês L, Pereira A, Paulo A Carralero RR Paixão JP, Freitas RH, Mufinda M, Lutucuta S, Giandhari J, Pillay S, Naidoo Y, Emmanuel SJ, Tegally H, Wilkinson E, de Oliveira T
hCoV-19/Angola/CERI-KRISP-K013758/2020	EPI_ISL_2685995	2020-12-08	2021-06-25	Instituto Nacional de Investigação em Saúde	CERI, Centre for Epidemic Response and Innvoation, Stellenbosch University and KRISP, KZN Research Innovation and Sequencing Platform, UKZN.	Morais J, Neto Z, Afonso P, Miranda J, David K, Inglês L, Pereira A, Paulo A Carralero RR Paixão JP, Freitas RH, Mufinda M, Lutucuta S, Giandhari J, Pillay S, Naidoo Y, Emmanuel SJ, Tegally H, Wilkinson E, de Oliveira T
hCoV-19/Angola/CERI-KRISP-K013773/2020	EPI_ISL_2686006	2020-12-11	2021-06-25	Instituto Nacional de Investigação em Saúde	CERI, Centre for Epidemic Response and Innvoation, Stellenbosch University and KRISP, KZN Research Innovation and Sequencing Platform, UKZN.	Morais J, Neto Z, Afonso P, Miranda J, David K, Inglês L, Pereira A, Paulo A Carralero RR Paixão JP, Freitas RH, Mufinda M, Lutucuta S, Giandhari J, Pillay S, Naidoo Y, Emmanuel SJ, Tegally H, Wilkinson E, de Oliveira T
hCoV-19/Angola/CERI-KRISP-K014508/2020	EPI_ISL_2492603	2020-12-12	2021-06-11	Instituto Nacional de Investigação em Saúde	CERI, Centre for Epidemic Response and Innvoation, Stellenbosch University and KRISP, KZN Research Innovation and Sequencing Platform, UKZN.	Morais J, Neto Z, Afonso P, Miranda J, David K, Inglês L, Pereira A, Paulo A Carralero RR Paixão JP, Freitas RH, Mufinda M, Lutucuta S, Giandhari J, Pillay S, Naidoo Y, Emmanuel SJ, Tegally H, Wilkinson E, de Oliveira T
hCoV-19/Angola/CERI-KRISP-K021606/2021	EPI_ISL_3730461	2021-06-08	2021-08-27	Instituto Nacional de Investigação em Saúde	CERI, Centre for Epidemic Response and Innvoation, Stellenbosch University and KRISP, KZN Research Innovation and Sequencing Platform, UKZN.	Morais J, Neto Z, Afonso P, Miranda J, David K, Inglês L, Pereira A, Paulo A Carralero RR Paixão JP, Freitas RH, Mufinda M, Lutucuta S, Giandhari J, Pillay S, Naidoo Y, Emmanuel SJ, Tegally H, Wilkinson E, de Oliveira T
hCoV-19/Angola/CERI-KRISP-K021762/2021	EPI_ISL_3859911	2021-06-17	2021-09-01	Instituto Nacional de Investigação em Saúde	CERI, Centre for Epidemic Response and Innvoation, Stellenbosch University and KRISP, KZN Research Innovation and Sequencing Platform, UKZN.	Morais J, Neto Z, Afonso P, Miranda J, David K, Inglês L, Pereira A, Paulo A Carralero RR Paixão JP, Freitas RH, Mufinda M, Lutucuta S, Giandhari J, Pillay S, Naidoo Y, Emmanuel SJ, Tegally H, Wilkinson E, de Oliveira T
hCoV-19/Angola/CERI-KRISP-K026851/2021	EPI_ISL_6422228	2021-08-24	2021-11-18	Instituto Nacional de Investigação em Saúde	CERI, Centre for Epidemic Response and Innvoation, Stellenbosch University and KRISP, KZN Research Innovation and Sequencing Platform, UKZN.	Morais J, Neto Z, Afonso P, Miranda J, David K, Inglês L, Pereira A, Paulo A Carralero RR Paixão JP, Freitas RH, Mufinda M, Lutucuta S, Giandhari J, Pillay S, Naidoo Y, Emmanuel SJ, Tegally H, Wilkinson E, de Oliveira T
hCoV-19/Angola/CERI-KRISP-K026863/2021	EPI_ISL_6422237	2021-08-30	2021-11-18	Instituto Nacional de Investigação em Saúde	CERI, Centre for Epidemic Response and Innvoation, Stellenbosch University and KRISP, KZN Research Innovation and Sequencing Platform, UKZN.	Morais J, Neto Z, Afonso P, Miranda J, David K, Inglês L, Pereira A, Paulo A Carralero RR Paixão JP, Freitas RH, Mufinda M, Lutucuta S, Giandhari J, Pillay S, Naidoo Y, Emmanuel SJ, Tegally H, Wilkinson E, de Oliveira T
hCoV-19/Angola/CERI-KRISP-K026872/2021	EPI_ISL_6422245	2021-09-14	2021-11-18	Instituto Nacional de Investigação em Saúde	CERI, Centre for Epidemic Response and Innvoation, Stellenbosch University and KRISP, KZN Research Innovation and Sequencing Platform, UKZN.	Morais J, Neto Z, Afonso P, Miranda J, David K, Inglês L, Pereira A, Paulo A Carralero RR Paixão JP, Freitas RH, Mufinda M, Lutucuta S, Giandhari J, Pillay S, Naidoo Y, Emmanuel SJ, Tegally H, Wilkinson E, de Oliveira T
hCoV-19/Angola/CERI-KRISP-K026875/2021	EPI_ISL_6422248	2021-09-14	2021-11-18	Instituto Nacional de Investigação em Saúde	CERI, Centre for Epidemic Response and Innvoation, Stellenbosch University and KRISP, KZN Research Innovation and Sequencing Platform, UKZN.	Morais J, Neto Z, Afonso P, Miranda J, David K, Inglês L, Pereira A, Paulo A Carralero RR Paixão JP, Freitas RH, Mufinda M, Lutucuta S, Giandhari J, Pillay S, Naidoo Y, Emmanuel SJ, Tegally H, Wilkinson E, de Oliveira T
hCoV-19/Angola/CERI-KRISP-K027330/2021	EPI_ISL_6511769	2021-09-30	2021-11-19	Instituto Nacional de Investigação em Saúde	CERI, Centre for Epidemic Response and Innvoation, Stellenbosch University and KRISP, KZN Research Innovation and Sequencing Platform, UKZN.	Morais J, Neto Z, Afonso P, Miranda J, David K, Inglês L, Pereira A, Paulo A Carralero RR Paixão JP, Freitas RH, Mufinda M, Lutucuta S,Giandhari J, Pillay S, Naidoo Y, Ramphal U, Ramphal Y, Moir M, San JE, Tshiabuila D, Tegally H, Wilkinson E, de Oliveira T
hCoV-19/Angola/CERI-KRISP-K027338/2021	EPI_ISL_6511777	2021-09-21	2021-11-19	Instituto Nacional de Investigação em Saúde	CERI, Centre for Epidemic Response and Innvoation, Stellenbosch University and KRISP, KZN Research Innovation and Sequencing Platform, UKZN.	Morais J, Neto Z, Afonso P, Miranda J, David K, Inglês L, Pereira A, Paulo A Carralero RR Paixão JP, Freitas RH, Mufinda M, Lutucuta S,Giandhari J, Pillay S, Naidoo Y, Ramphal U, Ramphal Y, Moir M, San JE, Tshiabuila D, Tegally H, Wilkinson E, de Oliveira T
hCoV-19/Angola/CERI-KRISP-K027342/2021	EPI_ISL_6511781	2021-09-22	2021-11-19	Instituto Nacional de Investigação em Saúde	CERI, Centre for Epidemic Response and Innvoation, Stellenbosch University and KRISP, KZN Research Innovation and Sequencing Platform, UKZN.	Morais J, Neto Z, Afonso P, Miranda J, David K, Inglês L, Pereira A, Paulo A Carralero RR Paixão JP, Freitas RH, Mufinda M, Lutucuta S,Giandhari J, Pillay S, Naidoo Y, Ramphal U, Ramphal Y, Moir M, San JE, Tshiabuila D, Tegally H, Wilkinson E, de Oliveira T
hCoV-19/Angola/CERI-KRISP-K027345/2021	EPI_ISL_6511784	2021-09-22	2021-11-19	Instituto Nacional de Investigação em Saúde	CERI, Centre for Epidemic Response and Innvoation, Stellenbosch University and KRISP, KZN Research Innovation and Sequencing Platform, UKZN.	Morais J, Neto Z, Afonso P, Miranda J, David K, Inglês L, Pereira A, Paulo A Carralero RR Paixão JP, Freitas RH, Mufinda M, Lutucuta S,Giandhari J, Pillay S, Naidoo Y, Ramphal U, Ramphal Y, Moir M, San JE, Tshiabuila D, Tegally H, Wilkinson E, de Oliveira T
hCoV-19/Angola/CERI-KRISP-K027353/2021	EPI_ISL_6511792	2021-09-22	2021-11-19	Instituto Nacional de Investigação em Saúde	CERI, Centre for Epidemic Response and Innvoation, Stellenbosch University and KRISP, KZN Research Innovation and Sequencing Platform, UKZN.	Morais J, Neto Z, Afonso P, Miranda J, David K, Inglês L, Pereira A, Paulo A Carralero RR Paixão JP, Freitas RH, Mufinda M, Lutucuta S,Giandhari J, Pillay S, Naidoo Y, Ramphal U, Ramphal Y, Moir M, San JE, Tshiabuila D, Tegally H, Wilkinson E, de Oliveira T
hCoV-19/Angola/CERI-KRISP-K027355/2021	EPI_ISL_6511794	2021-10-01	2021-11-19	Instituto Nacional de Investigação em Saúde	CERI, Centre for Epidemic Response and Innvoation, Stellenbosch University and KRISP, KZN Research Innovation and Sequencing Platform, UKZN.	Morais J, Neto Z, Afonso P, Miranda J, David K, Inglês L, Pereira A, Paulo A Carralero RR Paixão JP, Freitas RH, Mufinda M, Lutucuta S,Giandhari J, Pillay S, Naidoo Y, Ramphal U, Ramphal Y, Moir M, San JE, Tshiabuila D, Tegally H, Wilkinson E, de Oliveira T
hCoV-19/Angola/CERI-KRISP-K033821/2021	EPI_ISL_8578274	2021-11-10	2022-01-11	Instituto Nacional de Investigação em Saúde	CERI, Centre for Epidemic Response and Innvoation, Stellenbosch University and KRISP, KZN Research Innovation and Sequencing Platform, UKZN.	Morais J, Neto Z, Afonso P, Miranda J, David K, Inglês L, Pereira A, Paulo A Carralero RR Paixão JP, Freitas RH, Mufinda M, Lutucuta S,, Giandhari J, Pillay S, Naidoo Y, Ramphal U, Ramphal Y, Arisha Maharaj, van Wyk S, Moir M, San JE, Tshiabuila D, Tegally H, Wilkinson E, de Oliveira T
hCoV-19/Angola/CERI-KRISP-K034399/2021	EPI_ISL_8927408	2021-09-30	2022-01-21	Instituto Nacional de Investigação em Saúde	CERI, Centre for Epidemic Response and Innvoation, Stellenbosch University and KRISP, KZN Research Innovation and Sequencing Platform, UKZN.	Morais J, Neto Z, Afonso P, Miranda J, David K, Inglês L, Pereira A, Paulo A Carralero RR Paixão JP, Freitas RH, Mufinda M, Lutucuta S, Giandhari J, Pillay S, Naidoo Y, Ramphal U, Ramphal Y, Moir M, Van Wyk S, San JE, Tshiabuila D, Tegally H, Wilkinson E, de Oliveira T
hCoV-19/Angola/CERI-KRISP-K034427/2021	EPI_ISL_8927414	2021-10-04	2022-01-21	Instituto Nacional de Investigação em Saúde	CERI, Centre for Epidemic Response and Innvoation, Stellenbosch University and KRISP, KZN Research Innovation and Sequencing Platform, UKZN.	Morais J, Neto Z, Afonso P, Miranda J, David K, Inglês L, Pereira A, Paulo A Carralero RR Paixão JP, Freitas RH, Mufinda M, Lutucuta S, Giandhari J, Pillay S, Naidoo Y, Ramphal U, Ramphal Y, Moir M, Van Wyk S, San JE, Tshiabuila D, Tegally H, Wilkinson E, de Oliveira T
hCoV-19/Angola/CERI-KRISP-K034439/2021	EPI_ISL_8927406	2021-10-01	2022-01-21	Instituto Nacional de Investigação em Saúde	CERI, Centre for Epidemic Response and Innvoation, Stellenbosch University and KRISP, KZN Research Innovation and Sequencing Platform, UKZN.	Morais J, Neto Z, Afonso P, Miranda J, David K, Inglês L, Pereira A, Paulo A Carralero RR Paixão JP, Freitas RH, Mufinda M, Lutucuta S, Giandhari J, Pillay S, Naidoo Y, Ramphal U, Ramphal Y, Moir M, Van Wyk S, San JE, Tshiabuila D, Tegally H, Wilkinson E, de Oliveira T
hCoV-19/Angola/CERI-KRISP-K034473/2021	EPI_ISL_8927410	2021-10-11	2022-01-21	Instituto Nacional de Investigação em Saúde	CERI, Centre for Epidemic Response and Innvoation, Stellenbosch University and KRISP, KZN Research Innovation and Sequencing Platform, UKZN.	Morais J, Neto Z, Afonso P, Miranda J, David K, Inglês L, Pereira A, Paulo A Carralero RR Paixão JP, Freitas RH, Mufinda M, Lutucuta S, Giandhari J, Pillay S, Naidoo Y, Ramphal U, Ramphal Y, Moir M, Van Wyk S, San JE, Tshiabuila D, Tegally H, Wilkinson E, de Oliveira T
hCoV-19/Angola/KRISP-K009705/2020	EPI_ISL_1347896	2020-06-26	2021-03-25	Instituto Nacional de Investigação em Saúde	KRISP, KZN Research Innovation and Sequencing Platform	Morais J, Neto Z, Afonso P, Miranda J, David K, Inglês L, Pereira A, Paulo A Carralero RR Paixão JP, Freitas RH, Mufinda M, Lutucuta S, Giandhari J, Pillay S, Naidoo Y, Emmanuel SJ, Tegally H, Wilkinson E, de Oliveira T
hCoV-19/Angola/KRISP-K009706/2020	EPI_ISL_1347897	2020-06-26	2021-03-25	Instituto Nacional de Investigação em Saúde	KRISP, KZN Research Innovation and Sequencing Platform	Morais J, Neto Z, Afonso P, Miranda J, David K, Inglês L, Pereira A, Paulo A Carralero RR Paixão JP, Freitas RH, Mufinda M, Lutucuta S, Giandhari J, Pillay S, Naidoo Y, Emmanuel SJ, Tegally H, Wilkinson E, de Oliveira T
hCoV-19/Angola/KRISP-K009709/2020	EPI_ISL_1347898	2020-06-27	2021-03-25	Instituto Nacional de Investigação em Saúde	KRISP, KZN Research Innovation and Sequencing Platform	Morais J, Neto Z, Afonso P, Miranda J, David K, Inglês L, Pereira A, Paulo A Carralero RR Paixão JP, Freitas RH, Mufinda M, Lutucuta S, Giandhari J, Pillay S, Naidoo Y, Emmanuel SJ, Tegally H, Wilkinson E, de Oliveira T
hCoV-19/Angola/KRISP-K009744/2021	EPI_ISL_1347916	2021-01-30	2021-03-25	Instituto Nacional de Investigação em Saúde	KRISP, KZN Research Innovation and Sequencing Platform	Morais J, Neto Z, Afonso P, Miranda J, David K, Inglês L, Pereira A, Paulo A Carralero RR Paixão JP, Freitas RH, Mufinda M, Lutucuta S, Giandhari J, Pillay S, Naidoo Y, Emmanuel SJ, Tegally H, Wilkinson E, de Oliveira T
hCoV-19/Angola/KRISP-K011714/2021	EPI_ISL_1545332	2021-01-07	2021-04-12	Instituto Nacional de Investigação em Saúde	KRISP, KZN Research Innovation and Sequencing Platform	Morais J, Neto Z, Afonso P, Miranda J, David K, Inglês L, Pereira A, Paulo A Carralero RR Paixão JP, Freitas RH, Mufinda M, Lutucuta S, Giandhari J, Pillay S, Naidoo Y, Emmanuel SJ, Tegally H, Wilkinson E, de Oliveira T
hCoV-19/Angola/KRISP-K019390/2021	EPI_ISL_3118675	2021-04-03	2021-07-28	AFRICA_CDC - Angola	KRISP, KZn Research Innovation and Sequencing Platform	Giandhari J, Pillay S, Yajna R, Lessells R, Emmanuel SJ, Tegally H, Wilkinson E, de Oliveira T
hCoV-19/Antigua/110688/2021	EPI_ISL_7979426	2021-11-18	2021-12-22	Mount St. Johns Medical Centre	CARPHA	SueMin Nathaniel on behalf of CARPHA
hCoV-19/Antigua/110693/2021	EPI_ISL_7979428	2021-12-06	2021-12-22	Mount St. Johns Medical Centre	CARPHA	SueMin Nathaniel on behalf of CARPHA
hCoV-19/AntiguaandBarbuda/114016/2021	EPI_ISL_8936872	2021-12-26	2022-01-21	The Caribbean Public Health Agency	Carrington Lab, Department of Preclinical Sciences, Faculty of Medical Sciences, The University of the West Indies, St Augustine Campus	Nikita S. D. Sahadeo, Anushka Ramjag, Arianne Brown-Jordan, Vernie Ramkissoon, Soren Nicholls, Nicholas Mohammed, Sarah Hill, Rhonda Sealey-Thomas, Avery Hinds, Risha Singh, SueMin Nathaniel, Nuno Faria, Oliver Pybus, Christopher Oura, Gabriel Escobar, Christine V. F. Carrington
hCoV-19/AntiguaandBarbuda/114018/2021	EPI_ISL_8936920	2021-12-26	2022-01-21	The Caribbean Public Health Agency	Carrington Lab, Department of Preclinical Sciences, Faculty of Medical Sciences, The University of the West Indies, St Augustine Campus	Nikita S. D. Sahadeo, Anushka Ramjag, Arianne Brown-Jordan, Vernie Ramkissoon, Soren Nicholls, Nicholas Mohammed, Sarah Hill, Rhonda Sealey-Thomas, Avery Hinds, Risha Singh, SueMin Nathaniel, Nuno Faria, Oliver Pybus, Christopher Oura, Gabriel Escobar, Christine V. F. Carrington
hCoV-19/AntiguaandBarbuda/114031/2021	EPI_ISL_8591395	2021-12-17	2022-01-11	Mount St. John’s Medical Centre	CARPHA	Risha Singh on behalf of CARPHA
hCoV-19/AntiguaandBarbuda/73637/2021	EPI_ISL_2955593	2021-02-17	2021-07-14	The Caribbean Public Health Agency	Carrington Lab, Department of Preclinical Sciences, Faculty of Medical Sciences, The University of the West Indies, St Augustine Campus	Nikita S. D. Sahadeo, Arianne Brown-Jordan, Sarah Hill, Vernie Ramkissoon, Anushka Ramjag, Rhonda Sealey-Thomas, Avery Hinds, Risha Singh, SueMin Nathaniel, Nuno Faria, Oliver Pybus, Gabriel Escobar, Christine V. F. Carrington
hCoV-19/AntiguaandBarbuda/74109/2021	EPI_ISL_8939117	2021-04-20	2022-01-21	The Caribbean Public Health Agency	Carrington Lab, Department of Preclinical Sciences, Faculty of Medical Sciences, The University of the West Indies, St Augustine Campus	Nikita S. D. Sahadeo, Anushka Ramjag, Arianne Brown-Jordan, Vernie Ramkissoon, Soren Nicholls, Nicholas Mohammed, Sarah Hill, Rhonda Sealey-Thomas, Avery Hinds, Risha Singh, SueMin Nathaniel, Nuno Faria, Oliver Pybus, Christopher Oura, Gabriel Escobar, Christine V. F. Carrington
hCoV-19/AntiguaandBarbuda/74112/2021	EPI_ISL_2716569	2021-05-03	2021-06-29	The Caribbean Public Health Agency	Carrington Lab, Department of Preclinical Sciences, Faculty of Medical Sciences, The University of the West Indies, St Augustine Campus	Nikita S. D. Sahadeo, Arianne Brown-Jordan, Sarah Hill, Vernie Ramkissoon, Anushka Ramjag, Rhonda Sealey-Thomas, Avery Hinds, Risha Singh, SueMin Nathaniel, Nuno Faria, Oliver Pybus, Gabriel Escobar, Christine V. F. Carrington
hCoV-19/AntiguaandBarbuda/77141/2021	EPI_ISL_3642753	2021-05-05	2021-08-24	The Caribbean Public Health Agency	Carrington Lab, Department of Preclinical Sciences, Faculty of Medical Sciences, The University of the West Indies, St Augustine Campus	Nikita S. D. Sahadeo, Arianne Brown-Jordan, Sarah Hill, Vernie Ramkissoon, Anushka Ramjag, Rhonda Sealey-Thomas, Avery Hinds, Risha Singh, SueMin Nathaniel, Nuno Faria, Oliver Pybus, Christopher Oura, Gabriel Escobar, Christine V. F. Carrington
hCoV-19/AntiguaandBarbuda/99639/2021	EPI_ISL_6932123	2021-10-09	2021-12-01	The Caribbean Public Health Agency	Carrington Lab, Department of Preclinical Sciences, Faculty of Medical Sciences, The University of the West Indies, St Augustine Campus	Nikita S. D. Sahadeo, Arianne Brown-Jordan, Sarah Hill, Vernie Ramkissoon, Anushka Ramjag, Soren Nicholls, Rhonda Sealey-Thomas, Avery Hinds, Risha Singh, SueMin Nathaniel, Nuno Faria, Oliver Pybus, Christopher Oura, Gabriel Escobar, Christine V. F. Carrington
hCoV-19/AntiguaandBarbuda/99642/2021	EPI_ISL_6932163	2021-10-11	2021-12-01	The Caribbean Public Health Agency	Carrington Lab, Department of Preclinical Sciences, Faculty of Medical Sciences, The University of the West Indies, St Augustine Campus	Nikita S. D. Sahadeo, Arianne Brown-Jordan, Sarah Hill, Vernie Ramkissoon, Anushka Ramjag, Rhonda Sealey-Thomas, Avery Hinds, Risha Singh, SueMin Nathaniel, Nuno Faria, Oliver Pybus, Christopher Oura, Gabriel Escobar, Christine V. F. Carrington
hCoV-19/Argentina/INEI096973/2020	EPI_ISL_2104773	2020-11-16	2021-05-15	Servicio Virosis Respiratorias-Departamento Virología-INEI	Instituto Nacional Enfermedades Infecciosas C.G.Malbran	Baumeister E., Avaro M., Benedetti E., Russo M., Dattero ME, Pontoriero A., Cisterna D., Molina V., Perandones C., Tuduri E., Lorenzo F., Poklepovich T., Campos J.
hCoV-19/Argentina/INEI097373/2020	EPI_ISL_856768	2020-11-25	2021-01-21	Servicio Virosis Respiratorias-Departamento Virología-INEI	Instituto Nacional Enfermedades Infecciosas C.G.Malbran	Baumeister E., Avaro M., Benedetti E., Russo M., Dattero ME, Pontoriero A., Cisterna D., Molina V., Perandones C., Tuduri E., Lorenzo F., Poklepovich T., Campos J.
hCoV-19/Argentina/INEI100410/2021	EPI_ISL_2105570	2021-01-21	2021-05-16	Servicio Virosis Respiratorias-Departamento Virología-INEI	Instituto Nacional Enfermedades Infecciosas C.G.Malbran	Baumeister E., Avaro M., Benedetti E., Russo M., Dattero ME, Pontoriero A., Cisterna D., Molina V., Perandones C., Tuduri E., Lorenzo F., Poklepovich T., Campos J.
hCoV-19/Argentina/INEI100430/2021	EPI_ISL_2105571	2021-01-22	2021-05-16	Servicio Virosis Respiratorias-Departamento Virología-INEI	Instituto Nacional Enfermedades Infecciosas C.G.Malbran	Baumeister E., Avaro M., Benedetti E., Russo M., Dattero ME, Pontoriero A., Cisterna D., Molina V., Perandones C., Tuduri E., Lorenzo F., Poklepovich T., Campos J.
hCoV-19/Argentina/INEI102886/2021	EPI_ISL_2135295	2021-03-19	2021-05-17	Servicio Virosis Respiratorias-Departamento Virología-INEI	Instituto Nacional Enfermedades Infecciosas C.G.Malbran	Baumeister E., Avaro M., Benedetti E., Russo M., Dattero ME, Pontoriero A., Cisterna D., Molina V., Perandones C., Tuduri E., Lorenzo F., Poklepovich T., Campos J.
hCoV-19/Argentina/INEI103229/2021	EPI_ISL_2136072	2021-03-26	2021-05-17	Servicio Virosis Respiratorias-Departamento Virología-INEI	Instituto Nacional Enfermedades Infecciosas C.G.Malbran	Baumeister E., Avaro M., Benedetti E., Russo M., Dattero ME, Pontoriero A., Cisterna D., Molina V., Perandones C., Tuduri E., Lorenzo F., Poklepovich T., Campos J.
hCoV-19/Argentina/INEI103604/2021	EPI_ISL_2135989	2021-03-31	2021-05-17	Servicio Virosis Respiratorias-Departamento Virología-INEI	Instituto Nacional Enfermedades Infecciosas C.G.Malbran	Baumeister E., Avaro M., Benedetti E., Russo M., Dattero ME, Pontoriero A., Cisterna D., Molina V., Perandones C., Tuduri E., Lorenzo F., Poklepovich T., Campos J.
hCoV-19/Argentina/INEI104129/2021	EPI_ISL_2136098	2021-04-22	2021-05-17	Servicio Virosis Respiratorias-Departamento Virología-INEI	Instituto Nacional Enfermedades Infecciosas C.G.Malbran	Baumeister E., Avaro M., Benedetti E., Russo M., Dattero ME, Pontoriero A., Cisterna D., Molina V., Perandones C., Tuduri E., Lorenzo F., Poklepovich T., Campos J.
hCoV-19/Argentina/INEI104328/2021	EPI_ISL_2136167	2021-04-27	2021-05-17	Servicio Virosis Respiratorias-Departamento Virología-INEI	Instituto Nacional Enfermedades Infecciosas C.G.Malbran	Baumeister E., Avaro M., Benedetti E., Russo M., Dattero ME, Pontoriero A., Cisterna D., Molina V., Perandones C., Tuduri E., Lorenzo F., Poklepovich T., Campos J.
hCoV-19/Argentina/INEI104329/2021	EPI_ISL_2136168	2021-04-07	2021-05-17	Servicio Virosis Respiratorias-Departamento Virología-INEI	Instituto Nacional Enfermedades Infecciosas C.G.Malbran	Baumeister E., Avaro M., Benedetti E., Russo M., Dattero ME, Pontoriero A., Cisterna D., Molina V., Perandones C., Tuduri E., Lorenzo F., Poklepovich T., Campos J.
hCoV-19/Argentina/INEI104429/2021	EPI_ISL_2140126	2021-04-22	2021-05-18	Servicio Virosis Respiratorias-Departamento Virología-INEI	Instituto Nacional Enfermedades Infecciosas C.G.Malbran	Baumeister E., Avaro M., Benedetti E., Russo M., Dattero ME, Pontoriero A., Cisterna D., Molina V., Perandones C., Tuduri E., Lorenzo F., Poklepovich T., Campos J.
hCoV-19/Argentina/INEI104460/2021	EPI_ISL_2140139	2021-04-25	2021-05-18	Servicio Virosis Respiratorias-Departamento Virología-INEI	Instituto Nacional Enfermedades Infecciosas C.G.Malbran	Baumeister E., Avaro M., Benedetti E., Russo M., Dattero ME, Pontoriero A., Cisterna D., Molina V., Perandones C., Tuduri E., Lorenzo F., Poklepovich T., Campos J.
hCoV-19/Argentina/INEI105203/2021	EPI_ISL_4082235	2021-05-02	2021-09-11	Servicio Virosis Respiratorias-Departamento Virología-INEI	Instituto Nacional Enfermedades Infecciosas C.G.Malbran	Baumeister E., Avaro M., Benedetti E., Russo M., Dattero ME, Pontoriero A., Cisterna D., Molina V., Perandones C., Tuduri E., De Belder D., Sanchez Loria J., Haim MS., Lorenzo F., Poklepovich T., Campos J.
hCoV-19/Argentina/INEI105475/2021	EPI_ISL_4082332	2021-05-14	2021-09-11	Servicio Virosis Respiratorias-Departamento Virología-INEI	Instituto Nacional Enfermedades Infecciosas C.G.Malbran	Baumeister E., Avaro M., Benedetti E., Russo M., Dattero ME, Pontoriero A., Cisterna D., Molina V., Perandones C., Tuduri E., De Belder D., Sanchez Loria J., Haim MS., Lorenzo F., Poklepovich T., Campos J.
hCoV-19/Argentina/INEI105497/2021	EPI_ISL_4082339	2021-05-15	2021-09-11	Servicio Virosis Respiratorias-Departamento Virología-INEI	Instituto Nacional Enfermedades Infecciosas C.G.Malbran	Baumeister E., Avaro M., Benedetti E., Russo M., Dattero ME, Pontoriero A., Cisterna D., Molina V., Perandones C., Tuduri E., De Belder D., Sanchez Loria J., Haim MS., Lorenzo F., Poklepovich T., Campos J.
hCoV-19/Argentina/INEI105599/2021	EPI_ISL_4082372	2021-05-22	2021-09-11	Servicio Virosis Respiratorias-Departamento Virología-INEI	Instituto Nacional Enfermedades Infecciosas C.G.Malbran	Baumeister E., Avaro M., Benedetti E., Russo M., Dattero ME, Pontoriero A., Cisterna D., Molina V., Perandones C., Tuduri E., De Belder D., Sanchez Loria J., Haim MS., Lorenzo F., Poklepovich T., Campos J.
hCoV-19/Argentina/INEI105636/2021	EPI_ISL_4082391	2021-05-21	2021-09-11	Servicio Virosis Respiratorias-Departamento Virología-INEI	Instituto Nacional Enfermedades Infecciosas C.G.Malbran	Baumeister E., Avaro M., Benedetti E., Russo M., Dattero ME, Pontoriero A., Cisterna D., Molina V., Perandones C., Tuduri E., De Belder D., Sanchez Loria J., Haim MS., Lorenzo F., Poklepovich T., Campos J.
hCoV-19/Argentina/INEI105768/2021	EPI_ISL_4082434	2021-05-25	2021-09-11	Servicio Virosis Respiratorias-Departamento Virología-INEI	Instituto Nacional Enfermedades Infecciosas C.G.Malbran	Baumeister E., Avaro M., Benedetti E., Russo M., Dattero ME, Pontoriero A., Cisterna D., Molina V., Perandones C., Tuduri E., De Belder D., Sanchez Loria J., Haim MS., Lorenzo F., Poklepovich T., Campos J.
hCoV-19/Argentina/INEI105807/2021	EPI_ISL_4082463	2021-05-21	2021-09-11	Servicio Virosis Respiratorias-Departamento Virología-INEI	Instituto Nacional Enfermedades Infecciosas C.G.Malbran	Baumeister E., Avaro M., Benedetti E., Russo M., Dattero ME, Pontoriero A., Cisterna D., Molina V., Perandones C., Tuduri E., De Belder D., Sanchez Loria J., Haim MS., Lorenzo F., Poklepovich T., Campos J.
hCoV-19/Argentina/INEI105824/2021	EPI_ISL_4082480	2021-06-01	2021-09-11	Servicio Virosis Respiratorias-Departamento Virología-INEI	Instituto Nacional Enfermedades Infecciosas C.G.Malbran	Baumeister E., Avaro M., Benedetti E., Russo M., Dattero ME, Pontoriero A., Cisterna D., Molina V., Perandones C., Tuduri E., De Belder D., Sanchez Loria J., Haim MS., Lorenzo F., Poklepovich T., Campos J.
hCoV-19/Argentina/INEI105827/2021	EPI_ISL_4082482	2021-05-26	2021-09-11	Servicio Virosis Respiratorias-Departamento Virología-INEI	Instituto Nacional Enfermedades Infecciosas C.G.Malbran	Baumeister E., Avaro M., Benedetti E., Russo M., Dattero ME, Pontoriero A., Cisterna D., Molina V., Perandones C., Tuduri E., De Belder D., Sanchez Loria J., Haim MS., Lorenzo F., Poklepovich T., Campos J.
hCoV-19/Argentina/INEI105835/2021	EPI_ISL_4082491	2021-05-27	2021-09-11	Servicio Virosis Respiratorias-Departamento Virología-INEI	Instituto Nacional Enfermedades Infecciosas C.G.Malbran	Baumeister E., Avaro M., Benedetti E., Russo M., Dattero ME, Pontoriero A., Cisterna D., Molina V., Perandones C., Tuduri E., De Belder D., Sanchez Loria J., Haim MS., Lorenzo F., Poklepovich T., Campos J.
hCoV-19/Argentina/INEI106071/2021	EPI_ISL_4082515	2021-06-02	2021-09-11	Servicio Virosis Respiratorias-Departamento Virología-INEI	Instituto Nacional Enfermedades Infecciosas C.G.Malbran	Baumeister E., Avaro M., Benedetti E., Russo M., Dattero ME, Pontoriero A., Cisterna D., Molina V., Perandones C., Tuduri E., De Belder D., Sanchez Loria J., Haim MS., Lorenzo F., Poklepovich T., Campos J.
hCoV-19/Argentina/INEI106346/2021	EPI_ISL_4082700	2021-05-20	2021-09-11	Servicio Virosis Respiratorias-Departamento Virología-INEI	Instituto Nacional Enfermedades Infecciosas C.G.Malbran	Baumeister E., Avaro M., Benedetti E., Russo M., Dattero ME, Pontoriero A., Cisterna D., Molina V., Perandones C., Tuduri E., De Belder D., Sanchez Loria J., Haim MS., Lorenzo F., Poklepovich T., Campos J.
hCoV-19/Argentina/INEI106725/2021	EPI_ISL_4082951	2021-06-15	2021-09-11	Servicio Virosis Respiratorias-Departamento Virología-INEI	Instituto Nacional Enfermedades Infecciosas C.G.Malbran	Baumeister E., Avaro M., Benedetti E., Russo M., Dattero ME, Pontoriero A., Cisterna D., Molina V., Perandones C., Tuduri E., De Belder D., Sanchez Loria J., Haim MS., Lorenzo F., Poklepovich T., Campos J.
hCoV-19/Argentina/INEI107081/2021	EPI_ISL_4083030	2021-06-09	2021-09-11	Servicio Virosis Respiratorias-Departamento Virología-INEI	Instituto Nacional Enfermedades Infecciosas C.G.Malbran	Baumeister E., Avaro M., Benedetti E., Russo M., Dattero ME, Pontoriero A., Cisterna D., Molina V., Perandones C., Tuduri E., De Belder D., Sanchez Loria J., Haim MS., Lorenzo F., Poklepovich T., Campos J.
hCoV-19/Argentina/INEI107096/2021	EPI_ISL_4083043	2021-06-26	2021-09-11	Servicio Virosis Respiratorias-Departamento Virología-INEI	Instituto Nacional Enfermedades Infecciosas C.G.Malbran	Baumeister E., Avaro M., Benedetti E., Russo M., Dattero ME, Pontoriero A., Cisterna D., Molina V., Perandones C., Tuduri E., De Belder D., Sanchez Loria J., Haim MS., Lorenzo F., Poklepovich T., Campos J.
hCoV-19/Argentina/INEI107590/2021	EPI_ISL_4083230	2021-06-24	2021-09-11	Servicio Virosis Respiratorias-Departamento Virología-INEI	Instituto Nacional Enfermedades Infecciosas C.G.Malbran	Baumeister E., Avaro M., Benedetti E., Russo M., Dattero ME, Pontoriero A., Cisterna D., Molina V., Perandones C., Tuduri E., De Belder D., Sanchez Loria J., Haim MS., Lorenzo F., Poklepovich T., Campos J.
hCoV-19/Argentina/INEI107682/2021	EPI_ISL_4083295	2021-07-12	2021-09-11	Servicio Virosis Respiratorias-Departamento Virología-INEI	Instituto Nacional Enfermedades Infecciosas C.G.Malbran	Baumeister E., Avaro M., Benedetti E., Russo M., Dattero ME, Pontoriero A., Cisterna D., Molina V., Perandones C., Tuduri E., De Belder D., Sanchez Loria J., Haim MS., Lorenzo F., Poklepovich T., Campos J.
hCoV-19/Argentina/INEI107691/2021	EPI_ISL_4083302	2021-07-05	2021-09-11	Servicio Virosis Respiratorias-Departamento Virología-INEI	Instituto Nacional Enfermedades Infecciosas C.G.Malbran	Baumeister E., Avaro M., Benedetti E., Russo M., Dattero ME, Pontoriero A., Cisterna D., Molina V., Perandones C., Tuduri E., De Belder D., Sanchez Loria J., Haim MS., Lorenzo F., Poklepovich T., Campos J.
hCoV-19/Argentina/INEI107717/2021	EPI_ISL_4083319	2021-06-24	2021-09-11	Servicio Virosis Respiratorias-Departamento Virología-INEI	Instituto Nacional Enfermedades Infecciosas C.G.Malbran	Baumeister E., Avaro M., Benedetti E., Russo M., Dattero ME, Pontoriero A., Cisterna D., Molina V., Perandones C., Tuduri E., De Belder D., Sanchez Loria J., Haim MS., Lorenzo F., Poklepovich T., Campos J.
hCoV-19/Argentina/INEI107723/2021	EPI_ISL_4083323	2021-06-09	2021-09-11	Servicio Virosis Respiratorias-Departamento Virología-INEI	Instituto Nacional Enfermedades Infecciosas C.G.Malbran	Baumeister E., Avaro M., Benedetti E., Russo M., Dattero ME, Pontoriero A., Cisterna D., Molina V., Perandones C., Tuduri E., De Belder D., Sanchez Loria J., Haim MS., Lorenzo F., Poklepovich T., Campos J.
hCoV-19/Argentina/INEI107747/2021	EPI_ISL_4083345	2021-07-08	2021-09-11	Servicio Virosis Respiratorias-Departamento Virología-INEI	Instituto Nacional Enfermedades Infecciosas C.G.Malbran	Baumeister E., Avaro M., Benedetti E., Russo M., Dattero ME, Pontoriero A., Cisterna D., Molina V., Perandones C., Tuduri E., De Belder D., Sanchez Loria J., Haim MS., Lorenzo F., Poklepovich T., Campos J.
hCoV-19/Argentina/INEI107822/2021	EPI_ISL_6694390	2021-07-14	2021-11-24	Servicio Virosis Respiratorias-Departamento Virología-INEI	Instituto Nacional Enfermedades Infecciosas C.G.Malbran	Baumeister E., Avaro M., Benedetti E., Russo M., Dattero ME, Pontoriero A., Cisterna D., Molina V., Perandones C., Tuduri E., De Belder D., Sanchez Loria J., Haim MS., Lorenzo F., Poklepovich T., Campos J.
hCoV-19/Argentina/INEI107876/2021	EPI_ISL_4083405	2021-07-13	2021-09-11	Servicio Virosis Respiratorias-Departamento Virología-INEI	Instituto Nacional Enfermedades Infecciosas C.G.Malbran	Baumeister E., Avaro M., Benedetti E., Russo M., Dattero ME, Pontoriero A., Cisterna D., Molina V., Perandones C., Tuduri E., De Belder D., Sanchez Loria J., Haim MS., Lorenzo F., Poklepovich T., Campos J.
hCoV-19/Argentina/INEI108745/2021	EPI_ISL_5158567	2021-07-19	2021-10-14	Servicio Virosis Respiratorias-Departamento Virología-INEI	Instituto Nacional Enfermedades Infecciosas C.G.Malbran	Baumeister E., Avaro M., Benedetti E., Russo M., Dattero ME, Pontoriero A., Cisterna D., Molina V., Perandones C., Tuduri E., De Belder D., Sanchez Loria J., Haim MS., Lorenzo F., Poklepovich T., Campos J.
hCoV-19/Argentina/INEI108873/2021	EPI_ISL_5158642	2021-07-29	2021-10-14	Servicio Virosis Respiratorias-Departamento Virología-INEI	Instituto Nacional Enfermedades Infecciosas C.G.Malbran	Baumeister E., Avaro M., Benedetti E., Russo M., Dattero ME, Pontoriero A., Cisterna D., Molina V., Perandones C., Tuduri E., De Belder D., Sanchez Loria J., Haim MS., Lorenzo F., Poklepovich T., Campos J.
hCoV-19/Argentina/INEI109428/2021	EPI_ISL_5158838	2021-07-19	2021-10-14	Servicio Virosis Respiratorias-Departamento Virología-INEI	Instituto Nacional Enfermedades Infecciosas C.G.Malbran	Baumeister E., Avaro M., Benedetti E., Russo M., Dattero ME, Pontoriero A., Cisterna D., Molina V., Perandones C., Tuduri E., De Belder D., Sanchez Loria J., Haim MS., Lorenzo F., Poklepovich T., Campos J.
hCoV-19/Argentina/INEI109556/2021	EPI_ISL_5158915	2021-07-12	2021-10-14	Servicio Virosis Respiratorias-Departamento Virología-INEI	Instituto Nacional Enfermedades Infecciosas C.G.Malbran	Baumeister E., Avaro M., Benedetti E., Russo M., Dattero ME, Pontoriero A., Cisterna D., Molina V., Perandones C., Tuduri E., De Belder D., Sanchez Loria J., Haim MS., Lorenzo F., Poklepovich T., Campos J.
hCoV-19/Argentina/INEI109588/2021	EPI_ISL_5158943	2021-08-06	2021-10-14	Servicio Virosis Respiratorias-Departamento Virología-INEI	Instituto Nacional Enfermedades Infecciosas C.G.Malbran	Baumeister E., Avaro M., Benedetti E., Russo M., Dattero ME, Pontoriero A., Cisterna D., Molina V., Perandones C., Tuduri E., De Belder D., Sanchez Loria J., Haim MS., Lorenzo F., Poklepovich T., Campos J.
hCoV-19/Argentina/INEI109609/2021	EPI_ISL_5158958	2021-08-09	2021-10-14	Servicio Virosis Respiratorias-Departamento Virología-INEI	Instituto Nacional Enfermedades Infecciosas C.G.Malbran	Baumeister E., Avaro M., Benedetti E., Russo M., Dattero ME, Pontoriero A., Cisterna D., Molina V., Perandones C., Tuduri E., De Belder D., Sanchez Loria J., Haim MS., Lorenzo F., Poklepovich T., Campos J.
hCoV-19/Argentina/INEI109614/2021	EPI_ISL_5158963	2021-08-09	2021-10-14	Servicio Virosis Respiratorias-Departamento Virología-INEI	Instituto Nacional Enfermedades Infecciosas C.G.Malbran	Baumeister E., Avaro M., Benedetti E., Russo M., Dattero ME, Pontoriero A., Cisterna D., Molina V., Perandones C., Tuduri E., De Belder D., Sanchez Loria J., Haim MS., Lorenzo F., Poklepovich T., Campos J.
hCoV-19/Argentina/INEI109677/2021	EPI_ISL_5159000	2021-08-10	2021-10-14	Servicio Virosis Respiratorias-Departamento Virología-INEI	Instituto Nacional Enfermedades Infecciosas C.G.Malbran	Baumeister E., Avaro M., Benedetti E., Russo M., Dattero ME, Pontoriero A., Cisterna D., Molina V., Perandones C., Tuduri E., De Belder D., Sanchez Loria J., Haim MS., Lorenzo F., Poklepovich T., Campos J.
hCoV-19/Argentina/INEI109737/2021	EPI_ISL_5159042	2021-07-28	2021-10-14	Servicio Virosis Respiratorias-Departamento Virología-INEI	Instituto Nacional Enfermedades Infecciosas C.G.Malbran	Baumeister E., Avaro M., Benedetti E., Russo M., Dattero ME, Pontoriero A., Cisterna D., Molina V., Perandones C., Tuduri E., De Belder D., Sanchez Loria J., Haim MS., Lorenzo F., Poklepovich T., Campos J.
hCoV-19/Argentina/INEI109796/2021	EPI_ISL_6694428	2021-08-15	2021-11-24	Servicio Virosis Respiratorias-Departamento Virología-INEI	Instituto Nacional Enfermedades Infecciosas C.G.Malbran	Baumeister E., Avaro M., Benedetti E., Russo M., Dattero ME, Pontoriero A., Cisterna D., Molina V., Perandones C., Tuduri E., De Belder D., Sanchez Loria J., Haim MS., Lorenzo F., Poklepovich T., Campos J.
hCoV-19/Argentina/INEI109855/2021	EPI_ISL_5159078	2021-08-06	2021-10-14	Servicio Virosis Respiratorias-Departamento Virología-INEI	Instituto Nacional Enfermedades Infecciosas C.G.Malbran	Baumeister E., Avaro M., Benedetti E., Russo M., Dattero ME, Pontoriero A., Cisterna D., Molina V., Perandones C., Tuduri E., De Belder D., Sanchez Loria J., Haim MS., Lorenzo F., Poklepovich T., Campos J.
hCoV-19/Argentina/INEI109886/2021	EPI_ISL_5159101	2021-08-12	2021-10-14	Servicio Virosis Respiratorias-Departamento Virología-INEI	Instituto Nacional Enfermedades Infecciosas C.G.Malbran	Baumeister E., Avaro M., Benedetti E., Russo M., Dattero ME, Pontoriero A., Cisterna D., Molina V., Perandones C., Tuduri E., De Belder D., Sanchez Loria J., Haim MS., Lorenzo F., Poklepovich T., Campos J.
hCoV-19/Argentina/INEI110117/2021	EPI_ISL_6694554	2021-08-16	2021-11-24	Servicio Virosis Respiratorias-Departamento Virología-INEI	Instituto Nacional Enfermedades Infecciosas C.G.Malbran	Baumeister E., Avaro M., Benedetti E., Russo M., Dattero ME, Pontoriero A., Cisterna D., Molina V., Perandones C., Tuduri E., De Belder D., Sanchez Loria J., Haim MS., Lorenzo F., Poklepovich T., Campos J.
hCoV-19/Argentina/INEI110492/2021	EPI_ISL_5159230	2021-08-10	2021-10-14	Servicio Virosis Respiratorias-Departamento Virología-INEI	Instituto Nacional Enfermedades Infecciosas C.G.Malbran	Baumeister E., Avaro M., Benedetti E., Russo M., Dattero ME, Pontoriero A., Cisterna D., Molina V., Perandones C., Tuduri E., De Belder D., Sanchez Loria J., Haim MS., Lorenzo F., Poklepovich T., Campos J.
hCoV-19/Argentina/INEI110534/2021	EPI_ISL_6694724	2021-09-01	2021-11-24	Servicio Virosis Respiratorias-Departamento Virología-INEI	Instituto Nacional Enfermedades Infecciosas C.G.Malbran	Baumeister E., Avaro M., Benedetti E., Russo M., Dattero ME, Pontoriero A., Cisterna D., Molina V., Perandones C., Tuduri E., De Belder D., Sanchez Loria J., Haim MS., Lorenzo F., Poklepovich T., Campos J.
hCoV-19/Argentina/INEI110569/2021	EPI_ISL_5159263	2021-09-03	2021-10-14	Servicio Virosis Respiratorias-Departamento Virología-INEI	Instituto Nacional Enfermedades Infecciosas C.G.Malbran	Baumeister E., Avaro M., Benedetti E., Russo M., Dattero ME, Pontoriero A., Cisterna D., Molina V., Perandones C., Tuduri E., De Belder D., Sanchez Loria J., Haim MS., Lorenzo F., Poklepovich T., Campos J.
hCoV-19/Argentina/INEI110740/2021	EPI_ISL_5655955	2021-09-01	2021-10-28	Servicio Virosis Respiratorias-Departamento Virología-INEI	Instituto Nacional Enfermedades Infecciosas C.G.Malbran	Baumeister E., Avaro M., Benedetti E., Russo M., Dattero ME, Pontoriero A., Cisterna D., Molina V., Perandones C., Tuduri E., De Belder D., Sanchez Loria J., Haim MS., Lorenzo F., Poklepovich T., Campos J.
hCoV-19/Argentina/INEI110765/2021	EPI_ISL_5159294	2021-09-05	2021-10-14	Servicio Virosis Respiratorias-Departamento Virología-INEI	Instituto Nacional Enfermedades Infecciosas C.G.Malbran	Baumeister E., Avaro M., Benedetti E., Russo M., Dattero ME, Pontoriero A., Cisterna D., Molina V., Perandones C., Tuduri E., De Belder D., Sanchez Loria J., Haim MS., Lorenzo F., Poklepovich T., Campos J.
hCoV-19/Argentina/INEI110776/2021	EPI_ISL_5655963	2021-08-29	2021-10-28	Servicio Virosis Respiratorias-Departamento Virología-INEI	Instituto Nacional Enfermedades Infecciosas C.G.Malbran	Baumeister E., Avaro M., Benedetti E., Russo M., Dattero ME, Pontoriero A., Cisterna D., Molina V., Perandones C., Tuduri E., De Belder D., Sanchez Loria J., Haim MS., Lorenzo F., Poklepovich T., Campos J.
hCoV-19/Argentina/INEI110868/2021	EPI_ISL_5655983	2021-09-01	2021-10-28	Servicio Virosis Respiratorias-Departamento Virología-INEI	Instituto Nacional Enfermedades Infecciosas C.G.Malbran	Baumeister E., Avaro M., Benedetti E., Russo M., Dattero ME, Pontoriero A., Cisterna D., Molina V., Perandones C., Tuduri E., De Belder D., Sanchez Loria J., Haim MS., Lorenzo F., Poklepovich T., Campos J.
hCoV-19/Argentina/INEI110888/2021	EPI_ISL_5159322	2021-09-03	2021-10-14	Servicio Virosis Respiratorias-Departamento Virología-INEI	Instituto Nacional Enfermedades Infecciosas C.G.Malbran	Baumeister E., Avaro M., Benedetti E., Russo M., Dattero ME, Pontoriero A., Cisterna D., Molina V., Perandones C., Tuduri E., De Belder D., Sanchez Loria J., Haim MS., Lorenzo F., Poklepovich T., Campos J.
hCoV-19/Argentina/INEI111007/2021	EPI_ISL_5656086	2021-09-01	2021-10-28	Servicio Virosis Respiratorias-Departamento Virología-INEI	Instituto Nacional Enfermedades Infecciosas C.G.Malbran	Baumeister E., Avaro M., Benedetti E., Russo M., Dattero ME, Pontoriero A., Cisterna D., Molina V., Perandones C., Tuduri E., De Belder D., Sanchez Loria J., Haim MS., Lorenzo F., Poklepovich T., Campos J.
hCoV-19/Argentina/INEI111100/2021	EPI_ISL_6694794	2021-09-19	2021-11-24	Servicio Virosis Respiratorias-Departamento Virología-INEI	Instituto Nacional Enfermedades Infecciosas C.G.Malbran	Baumeister E., Avaro M., Benedetti E., Russo M., Dattero ME, Pontoriero A., Cisterna D., Molina V., Perandones C., Tuduri E., De Belder D., Sanchez Loria J., Haim MS., Lorenzo F., Poklepovich T., Campos J.
hCoV-19/Argentina/INEI111114/2021	EPI_ISL_6694800	2021-09-18	2021-11-24	Servicio Virosis Respiratorias-Departamento Virología-INEI	Instituto Nacional Enfermedades Infecciosas C.G.Malbran	Baumeister E., Avaro M., Benedetti E., Russo M., Dattero ME, Pontoriero A., Cisterna D., Molina V., Perandones C., Tuduri E., De Belder D., Sanchez Loria J., Haim MS., Lorenzo F., Poklepovich T., Campos J.
hCoV-19/Argentina/INEI111123/2021	EPI_ISL_6694803	2021-09-19	2021-11-24	Servicio Virosis Respiratorias-Departamento Virología-INEI	Instituto Nacional Enfermedades Infecciosas C.G.Malbran	Baumeister E., Avaro M., Benedetti E., Russo M., Dattero ME, Pontoriero A., Cisterna D., Molina V., Perandones C., Tuduri E., De Belder D., Sanchez Loria J., Haim MS., Lorenzo F., Poklepovich T., Campos J.
hCoV-19/Argentina/INEI111174/2021	EPI_ISL_6694843	2021-09-21	2021-11-24	Servicio Virosis Respiratorias-Departamento Virología-INEI	Instituto Nacional Enfermedades Infecciosas C.G.Malbran	Baumeister E., Avaro M., Benedetti E., Russo M., Dattero ME, Pontoriero A., Cisterna D., Molina V., Perandones C., Tuduri E., De Belder D., Sanchez Loria J., Haim MS., Lorenzo F., Poklepovich T., Campos J.
hCoV-19/Argentina/INEI111343/2021	EPI_ISL_6694968	2021-09-25	2021-11-24	Servicio Virosis Respiratorias-Departamento Virología-INEI	Instituto Nacional Enfermedades Infecciosas C.G.Malbran	Baumeister E., Avaro M., Benedetti E., Russo M., Dattero ME, Pontoriero A., Cisterna D., Molina V., Perandones C., Tuduri E., De Belder D., Sanchez Loria J., Haim MS., Lorenzo F., Poklepovich T., Campos J.
hCoV-19/Argentina/INEI111352/2021	EPI_ISL_6694975	2021-09-27	2021-11-24	Servicio Virosis Respiratorias-Departamento Virología-INEI	Instituto Nacional Enfermedades Infecciosas C.G.Malbran	Baumeister E., Avaro M., Benedetti E., Russo M., Dattero ME, Pontoriero A., Cisterna D., Molina V., Perandones C., Tuduri E., De Belder D., Sanchez Loria J., Haim MS., Lorenzo F., Poklepovich T., Campos J.
hCoV-19/Argentina/INEI111353/2021	EPI_ISL_6694976	2021-09-21	2021-11-24	Servicio Virosis Respiratorias-Departamento Virología-INEI	Instituto Nacional Enfermedades Infecciosas C.G.Malbran	Baumeister E., Avaro M., Benedetti E., Russo M., Dattero ME, Pontoriero A., Cisterna D., Molina V., Perandones C., Tuduri E., De Belder D., Sanchez Loria J., Haim MS., Lorenzo F., Poklepovich T., Campos J.
hCoV-19/Argentina/INEI111354/2021	EPI_ISL_6694977	2021-09-21	2021-11-24	Servicio Virosis Respiratorias-Departamento Virología-INEI	Instituto Nacional Enfermedades Infecciosas C.G.Malbran	Baumeister E., Avaro M., Benedetti E., Russo M., Dattero ME, Pontoriero A., Cisterna D., Molina V., Perandones C., Tuduri E., De Belder D., Sanchez Loria J., Haim MS., Lorenzo F., Poklepovich T., Campos J.
hCoV-19/Argentina/INEI111410/2021	EPI_ISL_6695015	2021-09-23	2021-11-24	Servicio Virosis Respiratorias-Departamento Virología-INEI	Instituto Nacional Enfermedades Infecciosas C.G.Malbran	Baumeister E., Avaro M., Benedetti E., Russo M., Dattero ME, Pontoriero A., Cisterna D., Molina V., Perandones C., Tuduri E., De Belder D., Sanchez Loria J., Haim MS., Lorenzo F., Poklepovich T., Campos J.
hCoV-19/Argentina/INEI111440/2021	EPI_ISL_6695038	2021-09-28	2021-11-24	Servicio Virosis Respiratorias-Departamento Virología-INEI	Instituto Nacional Enfermedades Infecciosas C.G.Malbran	Baumeister E., Avaro M., Benedetti E., Russo M., Dattero ME, Pontoriero A., Cisterna D., Molina V., Perandones C., Tuduri E., De Belder D., Sanchez Loria J., Haim MS., Lorenzo F., Poklepovich T., Campos J.
hCoV-19/Argentina/INEI111442/2021	EPI_ISL_7751262	2021-09-28	2021-12-17	Servicio Virosis Respiratorias-Departamento Virologia-INEI	Instituto Nacional Enfermedades Infecciosas C.G.Malbran	Baumeister E., Avaro M., Benedetti E., Russo M., Dattero ME, Pontoriero A., Cisterna D., Molina V., Perandones C., Tuduri E., De Belder D., Sanchez Loria J., Haim MS., Lorenzo F., Poklepovich T., Campos J.
hCoV-19/Argentina/INEI111519/2021	EPI_ISL_6695088	2021-09-23	2021-11-24	Servicio Virosis Respiratorias-Departamento Virología-INEI	Instituto Nacional Enfermedades Infecciosas C.G.Malbran	Baumeister E., Avaro M., Benedetti E., Russo M., Dattero ME, Pontoriero A., Cisterna D., Molina V., Perandones C., Tuduri E., De Belder D., Sanchez Loria J., Haim MS., Lorenzo F., Poklepovich T., Campos J.
hCoV-19/Argentina/INEI111544/2021	EPI_ISL_6695095	2021-09-30	2021-11-24	Servicio Virosis Respiratorias-Departamento Virología-INEI	Instituto Nacional Enfermedades Infecciosas C.G.Malbran	Baumeister E., Avaro M., Benedetti E., Russo M., Dattero ME, Pontoriero A., Cisterna D., Molina V., Perandones C., Tuduri E., De Belder D., Sanchez Loria J., Haim MS., Lorenzo F., Poklepovich T., Campos J.
hCoV-19/Argentina/INEI111550/2021	EPI_ISL_6695097	2021-09-28	2021-11-24	Servicio Virosis Respiratorias-Departamento Virología-INEI	Instituto Nacional Enfermedades Infecciosas C.G.Malbran	Baumeister E., Avaro M., Benedetti E., Russo M., Dattero ME, Pontoriero A., Cisterna D., Molina V., Perandones C., Tuduri E., De Belder D., Sanchez Loria J., Haim MS., Lorenzo F., Poklepovich T., Campos J.
hCoV-19/Argentina/INEI111554/2021	EPI_ISL_6695100	2021-10-03	2021-11-24	Servicio Virosis Respiratorias-Departamento Virología-INEI	Instituto Nacional Enfermedades Infecciosas C.G.Malbran	Baumeister E., Avaro M., Benedetti E., Russo M., Dattero ME, Pontoriero A., Cisterna D., Molina V., Perandones C., Tuduri E., De Belder D., Sanchez Loria J., Haim MS., Lorenzo F., Poklepovich T., Campos J.
hCoV-19/Argentina/INEI111580/2021	EPI_ISL_6695109	2021-09-29	2021-11-24	Servicio Virosis Respiratorias-Departamento Virología-INEI	Instituto Nacional Enfermedades Infecciosas C.G.Malbran	Baumeister E., Avaro M., Benedetti E., Russo M., Dattero ME, Pontoriero A., Cisterna D., Molina V., Perandones C., Tuduri E., De Belder D., Sanchez Loria J., Haim MS., Lorenzo F., Poklepovich T., Campos J.
hCoV-19/Argentina/INEI111583/2021	EPI_ISL_6695111	2021-09-30	2021-11-24	Servicio Virosis Respiratorias-Departamento Virología-INEI	Instituto Nacional Enfermedades Infecciosas C.G.Malbran	Baumeister E., Avaro M., Benedetti E., Russo M., Dattero ME, Pontoriero A., Cisterna D., Molina V., Perandones C., Tuduri E., De Belder D., Sanchez Loria J., Haim MS., Lorenzo F., Poklepovich T., Campos J.
hCoV-19/Argentina/INEI111643/2021	EPI_ISL_6695133	2021-10-05	2021-11-24	Servicio Virosis Respiratorias-Departamento Virología-INEI	Instituto Nacional Enfermedades Infecciosas C.G.Malbran	Baumeister E., Avaro M., Benedetti E., Russo M., Dattero ME, Pontoriero A., Cisterna D., Molina V., Perandones C., Tuduri E., De Belder D., Sanchez Loria J., Haim MS., Lorenzo F., Poklepovich T., Campos J.
hCoV-19/Argentina/INEI111653/2021	EPI_ISL_6695141	2021-10-07	2021-11-24	Servicio Virosis Respiratorias-Departamento Virología-INEI	Instituto Nacional Enfermedades Infecciosas C.G.Malbran	Baumeister E., Avaro M., Benedetti E., Russo M., Dattero ME, Pontoriero A., Cisterna D., Molina V., Perandones C., Tuduri E., De Belder D., Sanchez Loria J., Haim MS., Lorenzo F., Poklepovich T., Campos J.
hCoV-19/Argentina/INEI111662/2021	EPI_ISL_6695143	2021-10-10	2021-11-24	Servicio Virosis Respiratorias-Departamento Virología-INEI	Instituto Nacional Enfermedades Infecciosas C.G.Malbran	Baumeister E., Avaro M., Benedetti E., Russo M., Dattero ME, Pontoriero A., Cisterna D., Molina V., Perandones C., Tuduri E., De Belder D., Sanchez Loria J., Haim MS., Lorenzo F., Poklepovich T., Campos J.
hCoV-19/Argentina/INEI111678/2021	EPI_ISL_7751299	2021-09-22	2021-12-17	Servicio Virosis Respiratorias-Departamento Virologia-INEI	Instituto Nacional Enfermedades Infecciosas C.G.Malbran	Baumeister E., Avaro M., Benedetti E., Russo M., Dattero ME, Pontoriero A., Cisterna D., Molina V., Perandones C., Tuduri E., De Belder D., Sanchez Loria J., Haim MS., Lorenzo F., Poklepovich T., Campos J.
hCoV-19/Argentina/INEI111686/2021	EPI_ISL_7751302	2021-09-23	2021-12-17	Servicio Virosis Respiratorias-Departamento Virologia-INEI	Instituto Nacional Enfermedades Infecciosas C.G.Malbran	Baumeister E., Avaro M., Benedetti E., Russo M., Dattero ME, Pontoriero A., Cisterna D., Molina V., Perandones C., Tuduri E., De Belder D., Sanchez Loria J., Haim MS., Lorenzo F., Poklepovich T., Campos J.
hCoV-19/Argentina/INEI111689/2021	EPI_ISL_7751308	2021-10-06	2021-12-17	Servicio Virosis Respiratorias-Departamento Virologia-INEI	Instituto Nacional Enfermedades Infecciosas C.G.Malbran	Baumeister E., Avaro M., Benedetti E., Russo M., Dattero ME, Pontoriero A., Cisterna D., Molina V., Perandones C., Tuduri E., De Belder D., Sanchez Loria J., Haim MS., Lorenzo F., Poklepovich T., Campos J.
hCoV-19/Argentina/INEI111925/2021	EPI_ISL_6695161	2021-10-04	2021-11-24	Servicio Virosis Respiratorias-Departamento Virología-INEI	Instituto Nacional Enfermedades Infecciosas C.G.Malbran	Baumeister E., Avaro M., Benedetti E., Russo M., Dattero ME, Pontoriero A., Cisterna D., Molina V., Perandones C., Tuduri E., De Belder D., Sanchez Loria J., Haim MS., Lorenzo F., Poklepovich T., Campos J.
hCoV-19/Argentina/INEI111949/2021	EPI_ISL_6695183	2021-10-13	2021-11-24	Servicio Virosis Respiratorias-Departamento Virología-INEI	Instituto Nacional Enfermedades Infecciosas C.G.Malbran	Baumeister E., Avaro M., Benedetti E., Russo M., Dattero ME, Pontoriero A., Cisterna D., Molina V., Perandones C., Tuduri E., De Belder D., Sanchez Loria J., Haim MS., Lorenzo F., Poklepovich T., Campos J.
hCoV-19/Argentina/INEI112000/2021	EPI_ISL_6695214	2021-10-18	2021-11-24	Servicio Virosis Respiratorias-Departamento Virología-INEI	Instituto Nacional Enfermedades Infecciosas C.G.Malbran	Baumeister E., Avaro M., Benedetti E., Russo M., Dattero ME, Pontoriero A., Cisterna D., Molina V., Perandones C., Tuduri E., De Belder D., Sanchez Loria J., Haim MS., Lorenzo F., Poklepovich T., Campos J.
hCoV-19/Argentina/INEI112020/2021	EPI_ISL_6695233	2021-10-14	2021-11-24	Servicio Virosis Respiratorias-Departamento Virología-INEI	Instituto Nacional Enfermedades Infecciosas C.G.Malbran	Baumeister E., Avaro M., Benedetti E., Russo M., Dattero ME, Pontoriero A., Cisterna D., Molina V., Perandones C., Tuduri E., De Belder D., Sanchez Loria J., Haim MS., Lorenzo F., Poklepovich T., Campos J.
hCoV-19/Argentina/INEI112074/2021	EPI_ISL_6695271	2021-10-06	2021-11-24	Servicio Virosis Respiratorias-Departamento Virología-INEI	Instituto Nacional Enfermedades Infecciosas C.G.Malbran	Baumeister E., Avaro M., Benedetti E., Russo M., Dattero ME, Pontoriero A., Cisterna D., Molina V., Perandones C., Tuduri E., De Belder D., Sanchez Loria J., Haim MS., Lorenzo F., Poklepovich T., Campos J.
hCoV-19/Argentina/INEI112083/2021	EPI_ISL_6695278	2021-10-04	2021-11-24	Servicio Virosis Respiratorias-Departamento Virología-INEI	Instituto Nacional Enfermedades Infecciosas C.G.Malbran	Baumeister E., Avaro M., Benedetti E., Russo M., Dattero ME, Pontoriero A., Cisterna D., Molina V., Perandones C., Tuduri E., De Belder D., Sanchez Loria J., Haim MS., Lorenzo F., Poklepovich T., Campos J.
hCoV-19/Argentina/INEI112086/2021	EPI_ISL_6695280	2021-10-09	2021-11-24	Servicio Virosis Respiratorias-Departamento Virología-INEI	Instituto Nacional Enfermedades Infecciosas C.G.Malbran	Baumeister E., Avaro M., Benedetti E., Russo M., Dattero ME, Pontoriero A., Cisterna D., Molina V., Perandones C., Tuduri E., De Belder D., Sanchez Loria J., Haim MS., Lorenzo F., Poklepovich T., Campos J.
hCoV-19/Argentina/INEI112097/2021	EPI_ISL_6695291	2021-09-16	2021-11-24	Servicio Virosis Respiratorias-Departamento Virología-INEI	Instituto Nacional Enfermedades Infecciosas C.G.Malbran	Baumeister E., Avaro M., Benedetti E., Russo M., Dattero ME, Pontoriero A., Cisterna D., Molina V., Perandones C., Tuduri E., De Belder D., Sanchez Loria J., Haim MS., Lorenzo F., Poklepovich T., Campos J.
hCoV-19/Argentina/INEI112100/2021	EPI_ISL_6695293	2021-09-21	2021-11-24	Servicio Virosis Respiratorias-Departamento Virología-INEI	Instituto Nacional Enfermedades Infecciosas C.G.Malbran	Baumeister E., Avaro M., Benedetti E., Russo M., Dattero ME, Pontoriero A., Cisterna D., Molina V., Perandones C., Tuduri E., De Belder D., Sanchez Loria J., Haim MS., Lorenzo F., Poklepovich T., Campos J.
hCoV-19/Argentina/INEI112102/2021	EPI_ISL_6695294	2021-09-23	2021-11-24	Servicio Virosis Respiratorias-Departamento Virología-INEI	Instituto Nacional Enfermedades Infecciosas C.G.Malbran	Baumeister E., Avaro M., Benedetti E., Russo M., Dattero ME, Pontoriero A., Cisterna D., Molina V., Perandones C., Tuduri E., De Belder D., Sanchez Loria J., Haim MS., Lorenzo F., Poklepovich T., Campos J.
hCoV-19/Argentina/INEI112105/2021	EPI_ISL_6695295	2021-10-10	2021-11-24	Servicio Virosis Respiratorias-Departamento Virología-INEI	Instituto Nacional Enfermedades Infecciosas C.G.Malbran	Baumeister E., Avaro M., Benedetti E., Russo M., Dattero ME, Pontoriero A., Cisterna D., Molina V., Perandones C., Tuduri E., De Belder D., Sanchez Loria J., Haim MS., Lorenzo F., Poklepovich T., Campos J.
hCoV-19/Argentina/INEI112106/2021	EPI_ISL_6695296	2021-10-15	2021-11-24	Servicio Virosis Respiratorias-Departamento Virología-INEI	Instituto Nacional Enfermedades Infecciosas C.G.Malbran	Baumeister E., Avaro M., Benedetti E., Russo M., Dattero ME, Pontoriero A., Cisterna D., Molina V., Perandones C., Tuduri E., De Belder D., Sanchez Loria J., Haim MS., Lorenzo F., Poklepovich T., Campos J.
hCoV-19/Argentina/INEI112167/2021	EPI_ISL_6695321	2021-10-24	2021-11-24	Servicio Virosis Respiratorias-Departamento Virología-INEI	Instituto Nacional Enfermedades Infecciosas C.G.Malbran	Baumeister E., Avaro M., Benedetti E., Russo M., Dattero ME, Pontoriero A., Cisterna D., Molina V., Perandones C., Tuduri E., De Belder D., Sanchez Loria J., Haim MS., Lorenzo F., Poklepovich T., Campos J.
hCoV-19/Argentina/INEI112168/2021	EPI_ISL_6695322	2021-10-25	2021-11-24	Servicio Virosis Respiratorias-Departamento Virología-INEI	Instituto Nacional Enfermedades Infecciosas C.G.Malbran	Baumeister E., Avaro M., Benedetti E., Russo M., Dattero ME, Pontoriero A., Cisterna D., Molina V., Perandones C., Tuduri E., De Belder D., Sanchez Loria J., Haim MS., Lorenzo F., Poklepovich T., Campos J.
hCoV-19/Argentina/INEI112221/2021	EPI_ISL_7751646	2021-09-26	2021-12-17	Servicio Virosis Respiratorias-Departamento Virologia-INEI	Instituto Nacional Enfermedades Infecciosas C.G.Malbran	Baumeister E., Avaro M., Benedetti E., Russo M., Dattero ME, Pontoriero A., Cisterna D., Molina V., Perandones C., Tuduri E., De Belder D., Sanchez Loria J., Haim MS., Lorenzo F., Poklepovich T., Campos J.
hCoV-19/Argentina/INEI112227/2021	EPI_ISL_7751652	2021-09-18	2021-12-17	Servicio Virosis Respiratorias-Departamento Virologia-INEI	Instituto Nacional Enfermedades Infecciosas C.G.Malbran	Baumeister E., Avaro M., Benedetti E., Russo M., Dattero ME, Pontoriero A., Cisterna D., Molina V., Perandones C., Tuduri E., De Belder D., Sanchez Loria J., Haim MS., Lorenzo F., Poklepovich T., Campos J.
hCoV-19/Argentina/INEI112286/2021	EPI_ISL_7751760	2021-10-15	2021-12-17	Servicio Virosis Respiratorias-Departamento Virologia-INEI	Instituto Nacional Enfermedades Infecciosas C.G.Malbran	Baumeister E., Avaro M., Benedetti E., Russo M., Dattero ME, Pontoriero A., Cisterna D., Molina V., Perandones C., Tuduri E., De Belder D., Sanchez Loria J., Haim MS., Lorenzo F., Poklepovich T., Campos J.
hCoV-19/Argentina/INEI112287/2021	EPI_ISL_7751763	2021-10-15	2021-12-17	Servicio Virosis Respiratorias-Departamento Virologia-INEI	Instituto Nacional Enfermedades Infecciosas C.G.Malbran	Baumeister E., Avaro M., Benedetti E., Russo M., Dattero ME, Pontoriero A., Cisterna D., Molina V., Perandones C., Tuduri E., De Belder D., Sanchez Loria J., Haim MS., Lorenzo F., Poklepovich T., Campos J.
hCoV-19/Argentina/INEI112290/2021	EPI_ISL_7751766	2021-10-16	2021-12-17	Servicio Virosis Respiratorias-Departamento Virologia-INEI	Instituto Nacional Enfermedades Infecciosas C.G.Malbran	Baumeister E., Avaro M., Benedetti E., Russo M., Dattero ME, Pontoriero A., Cisterna D., Molina V., Perandones C., Tuduri E., De Belder D., Sanchez Loria J., Haim MS., Lorenzo F., Poklepovich T., Campos J.
hCoV-19/Argentina/INEI112343/2021	EPI_ISL_7751882	2021-10-22	2021-12-17	Servicio Virosis Respiratorias-Departamento Virologia-INEI	Instituto Nacional Enfermedades Infecciosas C.G.Malbran	Baumeister E., Avaro M., Benedetti E., Russo M., Dattero ME, Pontoriero A., Cisterna D., Molina V., Perandones C., Tuduri E., De Belder D., Sanchez Loria J., Haim MS., Lorenzo F., Poklepovich T., Campos J.
hCoV-19/Argentina/INEI112345/2021	EPI_ISL_7751888	2021-10-18	2021-12-17	Servicio Virosis Respiratorias-Departamento Virologia-INEI	Instituto Nacional Enfermedades Infecciosas C.G.Malbran	Baumeister E., Avaro M., Benedetti E., Russo M., Dattero ME, Pontoriero A., Cisterna D., Molina V., Perandones C., Tuduri E., De Belder D., Sanchez Loria J., Haim MS., Lorenzo F., Poklepovich T., Campos J.
hCoV-19/Argentina/INEI112350/2021	EPI_ISL_7751900	2021-10-21	2021-12-17	Servicio Virosis Respiratorias-Departamento Virologia-INEI	Instituto Nacional Enfermedades Infecciosas C.G.Malbran	Baumeister E., Avaro M., Benedetti E., Russo M., Dattero ME, Pontoriero A., Cisterna D., Molina V., Perandones C., Tuduri E., De Belder D., Sanchez Loria J., Haim MS., Lorenzo F., Poklepovich T., Campos J.
hCoV-19/Argentina/INEI112397/2021	EPI_ISL_7752006	2021-10-18	2021-12-17	Servicio Virosis Respiratorias-Departamento Virologia-INEI	Instituto Nacional Enfermedades Infecciosas C.G.Malbran	Baumeister E., Avaro M., Benedetti E., Russo M., Dattero ME, Pontoriero A., Cisterna D., Molina V., Perandones C., Tuduri E., De Belder D., Sanchez Loria J., Haim MS., Lorenzo F., Poklepovich T., Campos J.
hCoV-19/Argentina/INEI112439/2021	EPI_ISL_7752092	2021-10-27	2021-12-17	Servicio Virosis Respiratorias-Departamento Virologia-INEI	Instituto Nacional Enfermedades Infecciosas C.G.Malbran	Baumeister E., Avaro M., Benedetti E., Russo M., Dattero ME, Pontoriero A., Cisterna D., Molina V., Perandones C., Tuduri E., De Belder D., Sanchez Loria J., Haim MS., Lorenzo F., Poklepovich T., Campos J.
hCoV-19/Argentina/INEI112440/2021	EPI_ISL_7752093	2021-10-28	2021-12-17	Servicio Virosis Respiratorias-Departamento Virologia-INEI	Instituto Nacional Enfermedades Infecciosas C.G.Malbran	Baumeister E., Avaro M., Benedetti E., Russo M., Dattero ME, Pontoriero A., Cisterna D., Molina V., Perandones C., Tuduri E., De Belder D., Sanchez Loria J., Haim MS., Lorenzo F., Poklepovich T., Campos J.
hCoV-19/Argentina/INEI112443/2021	EPI_ISL_7752095	2021-10-24	2021-12-17	Servicio Virosis Respiratorias-Departamento Virologia-INEI	Instituto Nacional Enfermedades Infecciosas C.G.Malbran	Baumeister E., Avaro M., Benedetti E., Russo M., Dattero ME, Pontoriero A., Cisterna D., Molina V., Perandones C., Tuduri E., De Belder D., Sanchez Loria J., Haim MS., Lorenzo F., Poklepovich T., Campos J.
hCoV-19/Argentina/INEI112452/2021	EPI_ISL_7752113	2021-09-20	2021-12-17	Servicio Virosis Respiratorias-Departamento Virologia-INEI	Instituto Nacional Enfermedades Infecciosas C.G.Malbran	Baumeister E., Avaro M., Benedetti E., Russo M., Dattero ME, Pontoriero A., Cisterna D., Molina V., Perandones C., Tuduri E., De Belder D., Sanchez Loria J., Haim MS., Lorenzo F., Poklepovich T., Campos J.
hCoV-19/Argentina/INEI112454/2021	EPI_ISL_7752117	2021-10-16	2021-12-17	Servicio Virosis Respiratorias-Departamento Virologia-INEI	Instituto Nacional Enfermedades Infecciosas C.G.Malbran	Baumeister E., Avaro M., Benedetti E., Russo M., Dattero ME, Pontoriero A., Cisterna D., Molina V., Perandones C., Tuduri E., De Belder D., Sanchez Loria J., Haim MS., Lorenzo F., Poklepovich T., Campos J.
hCoV-19/Argentina/INEI112461/2021	EPI_ISL_7752126	2021-09-29	2021-12-17	Servicio Virosis Respiratorias-Departamento Virologia-INEI	Instituto Nacional Enfermedades Infecciosas C.G.Malbran	Baumeister E., Avaro M., Benedetti E., Russo M., Dattero ME, Pontoriero A., Cisterna D., Molina V., Perandones C., Tuduri E., De Belder D., Sanchez Loria J., Haim MS., Lorenzo F., Poklepovich T., Campos J.
hCoV-19/Argentina/INEI112462/2021	EPI_ISL_7752129	2021-09-27	2021-12-17	Servicio Virosis Respiratorias-Departamento Virologia-INEI	Instituto Nacional Enfermedades Infecciosas C.G.Malbran	Baumeister E., Avaro M., Benedetti E., Russo M., Dattero ME, Pontoriero A., Cisterna D., Molina V., Perandones C., Tuduri E., De Belder D., Sanchez Loria J., Haim MS., Lorenzo F., Poklepovich T., Campos J.
hCoV-19/Argentina/INEI112495/2021	EPI_ISL_8689348	2021-10-25	2022-01-13	Servicio Virosis Respiratorias-Departamento Virología-INEI	Instituto Nacional Enfermedades Infecciosas C.G.Malbran	Baumeister E., Avaro M., Benedetti E., Russo M., Dattero ME, Pontoriero A., Cisterna D., Molina V., Perandones C., Tuduri E., De Belder D., Sanchez Loria J., Haim MS., Lorenzo F., Poklepovich T., Campos J.
hCoV-19/Argentina/INEI112573/2021	EPI_ISL_7752336	2021-10-26	2021-12-17	Servicio Virosis Respiratorias-Departamento Virologia-INEI	Instituto Nacional Enfermedades Infecciosas C.G.Malbran	Baumeister E., Avaro M., Benedetti E., Russo M., Dattero ME, Pontoriero A., Cisterna D., Molina V., Perandones C., Tuduri E., De Belder D., Sanchez Loria J., Haim MS., Lorenzo F., Poklepovich T., Campos J.
hCoV-19/Argentina/INEI112616/2021	EPI_ISL_7752433	2021-10-27	2021-12-17	Servicio Virosis Respiratorias-Departamento Virologia-INEI	Instituto Nacional Enfermedades Infecciosas C.G.Malbran	Baumeister E., Avaro M., Benedetti E., Russo M., Dattero ME, Pontoriero A., Cisterna D., Molina V., Perandones C., Tuduri E., De Belder D., Sanchez Loria J., Haim MS., Lorenzo F., Poklepovich T., Campos J.
hCoV-19/Argentina/INEI112640/2021	EPI_ISL_7752469	2021-10-22	2021-12-17	Servicio Virosis Respiratorias-Departamento Virologia-INEI	Instituto Nacional Enfermedades Infecciosas C.G.Malbran	Baumeister E., Avaro M., Benedetti E., Russo M., Dattero ME, Pontoriero A., Cisterna D., Molina V., Perandones C., Tuduri E., De Belder D., Sanchez Loria J., Haim MS., Lorenzo F., Poklepovich T., Campos J.
hCoV-19/Argentina/INEI112665/2021	EPI_ISL_7752522	2021-09-21	2021-12-17	Servicio Virosis Respiratorias-Departamento Virologia-INEI	Instituto Nacional Enfermedades Infecciosas C.G.Malbran	Baumeister E., Avaro M., Benedetti E., Russo M., Dattero ME, Pontoriero A., Cisterna D., Molina V., Perandones C., Tuduri E., De Belder D., Sanchez Loria J., Haim MS., Lorenzo F., Poklepovich T., Campos J.
hCoV-19/Argentina/INEI112682/2021	EPI_ISL_7752564	2021-10-13	2021-12-17	Servicio Virosis Respiratorias-Departamento Virologia-INEI	Instituto Nacional Enfermedades Infecciosas C.G.Malbran	Baumeister E., Avaro M., Benedetti E., Russo M., Dattero ME, Pontoriero A., Cisterna D., Molina V., Perandones C., Tuduri E., De Belder D., Sanchez Loria J., Haim MS., Lorenzo F., Poklepovich T., Campos J.
hCoV-19/Argentina/INEI112716/2021	EPI_ISL_7752657	2021-09-29	2021-12-17	Servicio Virosis Respiratorias-Departamento Virologia-INEI	Instituto Nacional Enfermedades Infecciosas C.G.Malbran	Baumeister E., Avaro M., Benedetti E., Russo M., Dattero ME, Pontoriero A., Cisterna D., Molina V., Perandones C., Tuduri E., De Belder D., Sanchez Loria J., Haim MS., Lorenzo F., Poklepovich T., Campos J.
hCoV-19/Argentina/INEI112717/2021	EPI_ISL_7752659	2021-09-29	2021-12-17	Servicio Virosis Respiratorias-Departamento Virologia-INEI	Instituto Nacional Enfermedades Infecciosas C.G.Malbran	Baumeister E., Avaro M., Benedetti E., Russo M., Dattero ME, Pontoriero A., Cisterna D., Molina V., Perandones C., Tuduri E., De Belder D., Sanchez Loria J., Haim MS., Lorenzo F., Poklepovich T., Campos J.
hCoV-19/Argentina/INEI112719/2021	EPI_ISL_7752664	2021-09-30	2021-12-17	Servicio Virosis Respiratorias-Departamento Virologia-INEI	Instituto Nacional Enfermedades Infecciosas C.G.Malbran	Baumeister E., Avaro M., Benedetti E., Russo M., Dattero ME, Pontoriero A., Cisterna D., Molina V., Perandones C., Tuduri E., De Belder D., Sanchez Loria J., Haim MS., Lorenzo F., Poklepovich T., Campos J.
hCoV-19/Argentina/INEI112728/2021	EPI_ISL_7752682	2021-10-04	2021-12-17	Servicio Virosis Respiratorias-Departamento Virologia-INEI	Instituto Nacional Enfermedades Infecciosas C.G.Malbran	Baumeister E., Avaro M., Benedetti E., Russo M., Dattero ME, Pontoriero A., Cisterna D., Molina V., Perandones C., Tuduri E., De Belder D., Sanchez Loria J., Haim MS., Lorenzo F., Poklepovich T., Campos J.
hCoV-19/Argentina/INEI112729/2021	EPI_ISL_7752686	2021-10-04	2021-12-17	Servicio Virosis Respiratorias-Departamento Virologia-INEI	Instituto Nacional Enfermedades Infecciosas C.G.Malbran	Baumeister E., Avaro M., Benedetti E., Russo M., Dattero ME, Pontoriero A., Cisterna D., Molina V., Perandones C., Tuduri E., De Belder D., Sanchez Loria J., Haim MS., Lorenzo F., Poklepovich T., Campos J.
hCoV-19/Argentina/INEI112762/2021	EPI_ISL_7752776	2021-10-23	2021-12-17	Servicio Virosis Respiratorias-Departamento Virologia-INEI	Instituto Nacional Enfermedades Infecciosas C.G.Malbran	Baumeister E., Avaro M., Benedetti E., Russo M., Dattero ME, Pontoriero A., Cisterna D., Molina V., Perandones C., Tuduri E., De Belder D., Sanchez Loria J., Haim MS., Lorenzo F., Poklepovich T., Campos J.
hCoV-19/Argentina/INEI112883/2021	EPI_ISL_7752852	2021-10-21	2021-12-17	Servicio Virosis Respiratorias-Departamento Virologia-INEI	Instituto Nacional Enfermedades Infecciosas C.G.Malbran	Baumeister E., Avaro M., Benedetti E., Russo M., Dattero ME, Pontoriero A., Cisterna D., Molina V., Perandones C., Tuduri E., De Belder D., Sanchez Loria J., Haim MS., Lorenzo F., Poklepovich T., Campos J.
hCoV-19/Argentina/INEI112884/2021	EPI_ISL_7752855	2021-10-25	2021-12-17	Servicio Virosis Respiratorias-Departamento Virologia-INEI	Instituto Nacional Enfermedades Infecciosas C.G.Malbran	Baumeister E., Avaro M., Benedetti E., Russo M., Dattero ME, Pontoriero A., Cisterna D., Molina V., Perandones C., Tuduri E., De Belder D., Sanchez Loria J., Haim MS., Lorenzo F., Poklepovich T., Campos J.
hCoV-19/Argentina/INEI112961/2021	EPI_ISL_7752952	2021-10-21	2021-12-17	Servicio Virosis Respiratorias-Departamento Virologia-INEI	Instituto Nacional Enfermedades Infecciosas C.G.Malbran	Baumeister E., Avaro M., Benedetti E., Russo M., Dattero ME, Pontoriero A., Cisterna D., Molina V., Perandones C., Tuduri E., De Belder D., Sanchez Loria J., Haim MS., Lorenzo F., Poklepovich T., Campos J.
hCoV-19/Argentina/INEI112962/2021	EPI_ISL_7752955	2021-10-21	2021-12-17	Servicio Virosis Respiratorias-Departamento Virologia-INEI	Instituto Nacional Enfermedades Infecciosas C.G.Malbran	Baumeister E., Avaro M., Benedetti E., Russo M., Dattero ME, Pontoriero A., Cisterna D., Molina V., Perandones C., Tuduri E., De Belder D., Sanchez Loria J., Haim MS., Lorenzo F., Poklepovich T., Campos J.
hCoV-19/Argentina/INEI112978/2021	EPI_ISL_7752990	2021-10-19	2021-12-17	Servicio Virosis Respiratorias-Departamento Virologia-INEI	Instituto Nacional Enfermedades Infecciosas C.G.Malbran	Baumeister E., Avaro M., Benedetti E., Russo M., Dattero ME, Pontoriero A., Cisterna D., Molina V., Perandones C., Tuduri E., De Belder D., Sanchez Loria J., Haim MS., Lorenzo F., Poklepovich T., Campos J.
hCoV-19/Argentina/INEI112998/2021	EPI_ISL_7753039	2021-10-27	2021-12-17	Servicio Virosis Respiratorias-Departamento Virologia-INEI	Instituto Nacional Enfermedades Infecciosas C.G.Malbran	Baumeister E., Avaro M., Benedetti E., Russo M., Dattero ME, Pontoriero A., Cisterna D., Molina V., Perandones C., Tuduri E., De Belder D., Sanchez Loria J., Haim MS., Lorenzo F., Poklepovich T., Campos J.
hCoV-19/Argentina/INEI113014/2021	EPI_ISL_7753064	2021-09-22	2021-12-17	Servicio Virosis Respiratorias-Departamento Virologia-INEI	Instituto Nacional Enfermedades Infecciosas C.G.Malbran	Baumeister E., Avaro M., Benedetti E., Russo M., Dattero ME, Pontoriero A., Cisterna D., Molina V., Perandones C., Tuduri E., De Belder D., Sanchez Loria J., Haim MS., Lorenzo F., Poklepovich T., Campos J.
hCoV-19/Argentina/INEI113017/2021	EPI_ISL_7753071	2021-10-14	2021-12-17	Servicio Virosis Respiratorias-Departamento Virologia-INEI	Instituto Nacional Enfermedades Infecciosas C.G.Malbran	Baumeister E., Avaro M., Benedetti E., Russo M., Dattero ME, Pontoriero A., Cisterna D., Molina V., Perandones C., Tuduri E., De Belder D., Sanchez Loria J., Haim MS., Lorenzo F., Poklepovich T., Campos J.
hCoV-19/Argentina/INEI113022/2021	EPI_ISL_7753074	2021-10-26	2021-12-17	Servicio Virosis Respiratorias-Departamento Virologia-INEI	Instituto Nacional Enfermedades Infecciosas C.G.Malbran	Baumeister E., Avaro M., Benedetti E., Russo M., Dattero ME, Pontoriero A., Cisterna D., Molina V., Perandones C., Tuduri E., De Belder D., Sanchez Loria J., Haim MS., Lorenzo F., Poklepovich T., Campos J.
hCoV-19/Argentina/INEI113039/2021	EPI_ISL_7753114	2021-11-01	2021-12-17	Servicio Virosis Respiratorias-Departamento Virologia-INEI	Instituto Nacional Enfermedades Infecciosas C.G.Malbran	Baumeister E., Avaro M., Benedetti E., Russo M., Dattero ME, Pontoriero A., Cisterna D., Molina V., Perandones C., Tuduri E., De Belder D., Sanchez Loria J., Haim MS., Lorenzo F., Poklepovich T., Campos J.
hCoV-19/Argentina/INEI113042/2021	EPI_ISL_7753121	2021-11-01	2021-12-17	Servicio Virosis Respiratorias-Departamento Virologia-INEI	Instituto Nacional Enfermedades Infecciosas C.G.Malbran	Baumeister E., Avaro M., Benedetti E., Russo M., Dattero ME, Pontoriero A., Cisterna D., Molina V., Perandones C., Tuduri E., De Belder D., Sanchez Loria J., Haim MS., Lorenzo F., Poklepovich T., Campos J.
hCoV-19/Argentina/INEI113084/2021	EPI_ISL_7753244	2021-10-29	2021-12-17	Servicio Virosis Respiratorias-Departamento Virologia-INEI	Instituto Nacional Enfermedades Infecciosas C.G.Malbran	Baumeister E., Avaro M., Benedetti E., Russo M., Dattero ME, Pontoriero A., Cisterna D., Molina V., Perandones C., Tuduri E., De Belder D., Sanchez Loria J., Haim MS., Lorenzo F., Poklepovich T., Campos J.
hCoV-19/Argentina/INEI113095/2021	EPI_ISL_7753261	2021-09-28	2021-12-17	Servicio Virosis Respiratorias-Departamento Virologia-INEI	Instituto Nacional Enfermedades Infecciosas C.G.Malbran	Baumeister E., Avaro M., Benedetti E., Russo M., Dattero ME, Pontoriero A., Cisterna D., Molina V., Perandones C., Tuduri E., De Belder D., Sanchez Loria J., Haim MS., Lorenzo F., Poklepovich T., Campos J.
hCoV-19/Argentina/INEI113100/2021	EPI_ISL_7753264	2021-10-18	2021-12-17	Servicio Virosis Respiratorias-Departamento Virologia-INEI	Instituto Nacional Enfermedades Infecciosas C.G.Malbran	Baumeister E., Avaro M., Benedetti E., Russo M., Dattero ME, Pontoriero A., Cisterna D., Molina V., Perandones C., Tuduri E., De Belder D., Sanchez Loria J., Haim MS., Lorenzo F., Poklepovich T., Campos J.
hCoV-19/Argentina/INEI113104/2021	EPI_ISL_7753271	2021-11-02	2021-12-17	Servicio Virosis Respiratorias-Departamento Virologia-INEI	Instituto Nacional Enfermedades Infecciosas C.G.Malbran	Baumeister E., Avaro M., Benedetti E., Russo M., Dattero ME, Pontoriero A., Cisterna D., Molina V., Perandones C., Tuduri E., De Belder D., Sanchez Loria J., Haim MS., Lorenzo F., Poklepovich T., Campos J.
hCoV-19/Argentina/INEI113151/2021	EPI_ISL_7753373	2021-11-09	2021-12-17	Servicio Virosis Respiratorias-Departamento Virologia-INEI	Instituto Nacional Enfermedades Infecciosas C.G.Malbran	Baumeister E., Avaro M., Benedetti E., Russo M., Dattero ME, Pontoriero A., Cisterna D., Molina V., Perandones C., Tuduri E., De Belder D., Sanchez Loria J., Haim MS., Lorenzo F., Poklepovich T., Campos J.
hCoV-19/Argentina/INEI113219/2021	EPI_ISL_7753554	2021-11-02	2021-12-17	Servicio Virosis Respiratorias-Departamento Virologia-INEI	Instituto Nacional Enfermedades Infecciosas C.G.Malbran	Baumeister E., Avaro M., Benedetti E., Russo M., Dattero ME, Pontoriero A., Cisterna D., Molina V., Perandones C., Tuduri E., De Belder D., Sanchez Loria J., Haim MS., Lorenzo F., Poklepovich T., Campos J.
hCoV-19/Argentina/INEI113268/2021	EPI_ISL_7753690	2021-11-01	2021-12-17	Servicio Virosis Respiratorias-Departamento Virologia-INEI	Instituto Nacional Enfermedades Infecciosas C.G.Malbran	Baumeister E., Avaro M., Benedetti E., Russo M., Dattero ME, Pontoriero A., Cisterna D., Molina V., Perandones C., Tuduri E., De Belder D., Sanchez Loria J., Haim MS., Lorenzo F., Poklepovich T., Campos J.
hCoV-19/Argentina/INEI113364/2021	EPI_ISL_7753852	2021-11-05	2021-12-17	Servicio Virosis Respiratorias-Departamento Virologia-INEI	Instituto Nacional Enfermedades Infecciosas C.G.Malbran	Baumeister E., Avaro M., Benedetti E., Russo M., Dattero ME, Pontoriero A., Cisterna D., Molina V., Perandones C., Tuduri E., De Belder D., Sanchez Loria J., Haim MS., Lorenzo F., Poklepovich T., Campos J.
hCoV-19/Argentina/INEI113460/2021	EPI_ISL_8689220	2021-11-06	2022-01-13	Servicio Virosis Respiratorias-Departamento Virología-INEI	Instituto Nacional Enfermedades Infecciosas C.G.Malbran	Baumeister E., Avaro M., Benedetti E., Russo M., Dattero ME, Pontoriero A., Cisterna D., Molina V., Perandones C., Tuduri E., De Belder D., Sanchez Loria J., Haim MS., Lorenzo F., Poklepovich T., Campos J.
hCoV-19/Argentina/INEI113572/2021	EPI_ISL_8688606	2021-10-25	2022-01-13	Servicio Virosis Respiratorias-Departamento Virología-INEI	Instituto Nacional Enfermedades Infecciosas C.G.Malbran	Baumeister E., Avaro M., Benedetti E., Russo M., Dattero ME, Pontoriero A., Cisterna D., Molina V., Perandones C., Tuduri E., De Belder D., Sanchez Loria J., Haim MS., Lorenzo F., Poklepovich T., Campos J.
hCoV-19/Argentina/INEI113579/2021	EPI_ISL_8688610	2021-10-30	2022-01-13	Servicio Virosis Respiratorias-Departamento Virología-INEI	Instituto Nacional Enfermedades Infecciosas C.G.Malbran	Baumeister E., Avaro M., Benedetti E., Russo M., Dattero ME, Pontoriero A., Cisterna D., Molina V., Perandones C., Tuduri E., De Belder D., Sanchez Loria J., Haim MS., Lorenzo F., Poklepovich T., Campos J.
hCoV-19/Argentina/INEI113593/2021	EPI_ISL_8688621	2021-11-09	2022-01-13	Servicio Virosis Respiratorias-Departamento Virología-INEI	Instituto Nacional Enfermedades Infecciosas C.G.Malbran	Baumeister E., Avaro M., Benedetti E., Russo M., Dattero ME, Pontoriero A., Cisterna D., Molina V., Perandones C., Tuduri E., De Belder D., Sanchez Loria J., Haim MS., Lorenzo F., Poklepovich T., Campos J.
hCoV-19/Argentina/INEI113594/2021	EPI_ISL_8688622	2021-11-09	2022-01-13	Servicio Virosis Respiratorias-Departamento Virología-INEI	Instituto Nacional Enfermedades Infecciosas C.G.Malbran	Baumeister E., Avaro M., Benedetti E., Russo M., Dattero ME, Pontoriero A., Cisterna D., Molina V., Perandones C., Tuduri E., De Belder D., Sanchez Loria J., Haim MS., Lorenzo F., Poklepovich T., Campos J.
hCoV-19/Argentina/INEI113679/2021	EPI_ISL_8689362	2021-11-11	2022-01-13	Servicio Virosis Respiratorias-Departamento Virología-INEI	Instituto Nacional Enfermedades Infecciosas C.G.Malbran	Baumeister E., Avaro M., Benedetti E., Russo M., Dattero ME, Pontoriero A., Cisterna D., Molina V., Perandones C., Tuduri E., De Belder D., Sanchez Loria J., Haim MS., Lorenzo F., Poklepovich T., Campos J.
hCoV-19/Argentina/INEI113843/2021	EPI_ISL_8689242	2021-11-12	2022-01-13	Servicio Virosis Respiratorias-Departamento Virología-INEI	Instituto Nacional Enfermedades Infecciosas C.G.Malbran	Baumeister E., Avaro M., Benedetti E., Russo M., Dattero ME, Pontoriero A., Cisterna D., Molina V., Perandones C., Tuduri E., De Belder D., Sanchez Loria J., Haim MS., Lorenzo F., Poklepovich T., Campos J.
hCoV-19/Argentina/INEI113883/2021	EPI_ISL_8689277	2021-11-10	2022-01-13	Servicio Virosis Respiratorias-Departamento Virología-INEI	Instituto Nacional Enfermedades Infecciosas C.G.Malbran	Baumeister E., Avaro M., Benedetti E., Russo M., Dattero ME, Pontoriero A., Cisterna D., Molina V., Perandones C., Tuduri E., De Belder D., Sanchez Loria J., Haim MS., Lorenzo F., Poklepovich T., Campos J.
hCoV-19/Argentina/INEI113909/2021	EPI_ISL_8688881	2021-11-12	2022-01-13	Servicio Virosis Respiratorias-Departamento Virología-INEI	Instituto Nacional Enfermedades Infecciosas C.G.Malbran	Baumeister E., Avaro M., Benedetti E., Russo M., Dattero ME, Pontoriero A., Cisterna D., Molina V., Perandones C., Tuduri E., De Belder D., Sanchez Loria J., Haim MS., Lorenzo F., Poklepovich T., Campos J.
hCoV-19/Argentina/INEI113914/2021	EPI_ISL_8689388	2021-11-04	2022-01-13	Servicio Virosis Respiratorias-Departamento Virología-INEI	Instituto Nacional Enfermedades Infecciosas C.G.Malbran	Baumeister E., Avaro M., Benedetti E., Russo M., Dattero ME, Pontoriero A., Cisterna D., Molina V., Perandones C., Tuduri E., De Belder D., Sanchez Loria J., Haim MS., Lorenzo F., Poklepovich T., Campos J.
hCoV-19/Argentina/INEI113919/2021	EPI_ISL_8689389	2021-11-03	2022-01-13	Servicio Virosis Respiratorias-Departamento Virología-INEI	Instituto Nacional Enfermedades Infecciosas C.G.Malbran	Baumeister E., Avaro M., Benedetti E., Russo M., Dattero ME, Pontoriero A., Cisterna D., Molina V., Perandones C., Tuduri E., De Belder D., Sanchez Loria J., Haim MS., Lorenzo F., Poklepovich T., Campos J.
hCoV-19/Argentina/INEI113928/2021	EPI_ISL_8689383	2021-11-22	2022-01-13	Servicio Virosis Respiratorias-Departamento Virología-INEI	Instituto Nacional Enfermedades Infecciosas C.G.Malbran	Baumeister E., Avaro M., Benedetti E., Russo M., Dattero ME, Pontoriero A., Cisterna D., Molina V., Perandones C., Tuduri E., De Belder D., Sanchez Loria J., Haim MS., Lorenzo F., Poklepovich T., Campos J.
hCoV-19/Argentina/INEI113930/2021	EPI_ISL_8689385	2021-11-22	2022-01-13	Servicio Virosis Respiratorias-Departamento Virología-INEI	Instituto Nacional Enfermedades Infecciosas C.G.Malbran	Baumeister E., Avaro M., Benedetti E., Russo M., Dattero ME, Pontoriero A., Cisterna D., Molina V., Perandones C., Tuduri E., De Belder D., Sanchez Loria J., Haim MS., Lorenzo F., Poklepovich T., Campos J.
hCoV-19/Argentina/INEI113951/2021	EPI_ISL_8689185	2021-11-16	2022-01-13	Servicio Virosis Respiratorias-Departamento Virología-INEI	Instituto Nacional Enfermedades Infecciosas C.G.Malbran	Baumeister E., Avaro M., Benedetti E., Russo M., Dattero ME, Pontoriero A., Cisterna D., Molina V., Perandones C., Tuduri E., De Belder D., Sanchez Loria J., Haim MS., Lorenzo F., Poklepovich T., Campos J.
hCoV-19/Argentina/INEI114018/2021	EPI_ISL_8688929	2021-11-26	2022-01-13	Servicio Virosis Respiratorias-Departamento Virología-INEI	Instituto Nacional Enfermedades Infecciosas C.G.Malbran	Baumeister E., Avaro M., Benedetti E., Russo M., Dattero ME, Pontoriero A., Cisterna D., Molina V., Perandones C., Tuduri E., De Belder D., Sanchez Loria J., Haim MS., Lorenzo F., Poklepovich T., Campos J.
hCoV-19/Argentina/INEI114140/2021	EPI_ISL_8689318	2021-11-15	2022-01-13	Servicio Virosis Respiratorias-Departamento Virología-INEI	Instituto Nacional Enfermedades Infecciosas C.G.Malbran	Baumeister E., Avaro M., Benedetti E., Russo M., Dattero ME, Pontoriero A., Cisterna D., Molina V., Perandones C., Tuduri E., De Belder D., Sanchez Loria J., Haim MS., Lorenzo F., Poklepovich T., Campos J.
hCoV-19/Argentina/INEI114172/2021	EPI_ISL_8689234	2021-11-17	2022-01-13	Servicio Virosis Respiratorias-Departamento Virología-INEI	Instituto Nacional Enfermedades Infecciosas C.G.Malbran	Baumeister E., Avaro M., Benedetti E., Russo M., Dattero ME, Pontoriero A., Cisterna D., Molina V., Perandones C., Tuduri E., De Belder D., Sanchez Loria J., Haim MS., Lorenzo F., Poklepovich T., Campos J.
hCoV-19/Argentina/INEI114195/2021	EPI_ISL_8689456	2021-11-19	2022-01-13	Servicio Virosis Respiratorias-Departamento Virología-INEI	Instituto Nacional Enfermedades Infecciosas C.G.Malbran	Baumeister E., Avaro M., Benedetti E., Russo M., Dattero ME, Pontoriero A., Cisterna D., Molina V., Perandones C., Tuduri E., De Belder D., Sanchez Loria J., Haim MS., Lorenzo F., Poklepovich T., Campos J.
hCoV-19/Argentina/INEI114199/2021	EPI_ISL_8689459	2021-11-15	2022-01-13	Servicio Virosis Respiratorias-Departamento Virología-INEI	Instituto Nacional Enfermedades Infecciosas C.G.Malbran	Baumeister E., Avaro M., Benedetti E., Russo M., Dattero ME, Pontoriero A., Cisterna D., Molina V., Perandones C., Tuduri E., De Belder D., Sanchez Loria J., Haim MS., Lorenzo F., Poklepovich T., Campos J.
hCoV-19/Argentina/INEI114230/2021	EPI_ISL_8689140	2021-11-15	2022-01-13	Servicio Virosis Respiratorias-Departamento Virología-INEI	Instituto Nacional Enfermedades Infecciosas C.G.Malbran	Baumeister E., Avaro M., Benedetti E., Russo M., Dattero ME, Pontoriero A., Cisterna D., Molina V., Perandones C., Tuduri E., De Belder D., Sanchez Loria J., Haim MS., Lorenzo F., Poklepovich T., Campos J.
hCoV-19/Argentina/INEI114232/2021	EPI_ISL_8689142	2021-11-15	2022-01-13	Servicio Virosis Respiratorias-Departamento Virología-INEI	Instituto Nacional Enfermedades Infecciosas C.G.Malbran	Baumeister E., Avaro M., Benedetti E., Russo M., Dattero ME, Pontoriero A., Cisterna D., Molina V., Perandones C., Tuduri E., De Belder D., Sanchez Loria J., Haim MS., Lorenzo F., Poklepovich T., Campos J.
hCoV-19/Argentina/INEI114272/2021	EPI_ISL_8689341	2021-11-10	2022-01-13	Servicio Virosis Respiratorias-Departamento Virología-INEI	Instituto Nacional Enfermedades Infecciosas C.G.Malbran	Baumeister E., Avaro M., Benedetti E., Russo M., Dattero ME, Pontoriero A., Cisterna D., Molina V., Perandones C., Tuduri E., De Belder D., Sanchez Loria J., Haim MS., Lorenzo F., Poklepovich T., Campos J.
hCoV-19/Argentina/INEI114286/2021	EPI_ISL_8689206	2021-11-27	2022-01-13	Servicio Virosis Respiratorias-Departamento Virología-INEI	Instituto Nacional Enfermedades Infecciosas C.G.Malbran	Baumeister E., Avaro M., Benedetti E., Russo M., Dattero ME, Pontoriero A., Cisterna D., Molina V., Perandones C., Tuduri E., De Belder D., Sanchez Loria J., Haim MS., Lorenzo F., Poklepovich T., Campos J.
hCoV-19/Argentina/INEI114288/2021	EPI_ISL_8689208	2021-11-28	2022-01-13	Servicio Virosis Respiratorias-Departamento Virología-INEI	Instituto Nacional Enfermedades Infecciosas C.G.Malbran	Baumeister E., Avaro M., Benedetti E., Russo M., Dattero ME, Pontoriero A., Cisterna D., Molina V., Perandones C., Tuduri E., De Belder D., Sanchez Loria J., Haim MS., Lorenzo F., Poklepovich T., Campos J.
hCoV-19/Argentina/INEI114320/2021	EPI_ISL_8688984	2021-11-26	2022-01-13	Servicio Virosis Respiratorias-Departamento Virología-INEI	Instituto Nacional Enfermedades Infecciosas C.G.Malbran	Baumeister E., Avaro M., Benedetti E., Russo M., Dattero ME, Pontoriero A., Cisterna D., Molina V., Perandones C., Tuduri E., De Belder D., Sanchez Loria J., Haim MS., Lorenzo F., Poklepovich T., Campos J.
hCoV-19/Argentina/INEI114423/2021	EPI_ISL_8689030	2021-12-01	2022-01-13	Servicio Virosis Respiratorias-Departamento Virología-INEI	Instituto Nacional Enfermedades Infecciosas C.G.Malbran	Baumeister E., Avaro M., Benedetti E., Russo M., Dattero ME, Pontoriero A., Cisterna D., Molina V., Perandones C., Tuduri E., De Belder D., Sanchez Loria J., Haim MS., Lorenzo F., Poklepovich T., Campos J.
hCoV-19/Argentina/INEI114450/2021	EPI_ISL_8689176	2021-11-25	2022-01-13	Servicio Virosis Respiratorias-Departamento Virología-INEI	Instituto Nacional Enfermedades Infecciosas C.G.Malbran	Baumeister E., Avaro M., Benedetti E., Russo M., Dattero ME, Pontoriero A., Cisterna D., Molina V., Perandones C., Tuduri E., De Belder D., Sanchez Loria J., Haim MS., Lorenzo F., Poklepovich T., Campos J.
hCoV-19/Argentina/INEI114452/2021	EPI_ISL_8689177	2021-11-16	2022-01-13	Servicio Virosis Respiratorias-Departamento Virología-INEI	Instituto Nacional Enfermedades Infecciosas C.G.Malbran	Baumeister E., Avaro M., Benedetti E., Russo M., Dattero ME, Pontoriero A., Cisterna D., Molina V., Perandones C., Tuduri E., De Belder D., Sanchez Loria J., Haim MS., Lorenzo F., Poklepovich T., Campos J.
hCoV-19/Argentina/INEI114509/2021	EPI_ISL_8689133	2021-11-26	2022-01-13	Servicio Virosis Respiratorias-Departamento Virología-INEI	Instituto Nacional Enfermedades Infecciosas C.G.Malbran	Baumeister E., Avaro M., Benedetti E., Russo M., Dattero ME, Pontoriero A., Cisterna D., Molina V., Perandones C., Tuduri E., De Belder D., Sanchez Loria J., Haim MS., Lorenzo F., Poklepovich T., Campos J.
hCoV-19/Argentina/INEI114510/2021	EPI_ISL_8689134	2021-11-26	2022-01-13	Servicio Virosis Respiratorias-Departamento Virología-INEI	Instituto Nacional Enfermedades Infecciosas C.G.Malbran	Baumeister E., Avaro M., Benedetti E., Russo M., Dattero ME, Pontoriero A., Cisterna D., Molina V., Perandones C., Tuduri E., De Belder D., Sanchez Loria J., Haim MS., Lorenzo F., Poklepovich T., Campos J.
hCoV-19/Argentina/INEI114531/2021	EPI_ISL_8689197	2021-11-24	2022-01-13	Servicio Virosis Respiratorias-Departamento Virología-INEI	Instituto Nacional Enfermedades Infecciosas C.G.Malbran	Baumeister E., Avaro M., Benedetti E., Russo M., Dattero ME, Pontoriero A., Cisterna D., Molina V., Perandones C., Tuduri E., De Belder D., Sanchez Loria J., Haim MS., Lorenzo F., Poklepovich T., Campos J.
hCoV-19/Argentina/INEI114534/2021	EPI_ISL_8689200	2021-11-27	2022-01-13	Servicio Virosis Respiratorias-Departamento Virología-INEI	Instituto Nacional Enfermedades Infecciosas C.G.Malbran	Baumeister E., Avaro M., Benedetti E., Russo M., Dattero ME, Pontoriero A., Cisterna D., Molina V., Perandones C., Tuduri E., De Belder D., Sanchez Loria J., Haim MS., Lorenzo F., Poklepovich T., Campos J.
hCoV-19/Argentina/INEI114550/2021	EPI_ISL_8689440	2021-11-25	2022-01-13	Servicio Virosis Respiratorias-Departamento Virología-INEI	Instituto Nacional Enfermedades Infecciosas C.G.Malbran	Baumeister E., Avaro M., Benedetti E., Russo M., Dattero ME, Pontoriero A., Cisterna D., Molina V., Perandones C., Tuduri E., De Belder D., Sanchez Loria J., Haim MS., Lorenzo F., Poklepovich T., Campos J.
hCoV-19/Argentina/INEI114557/2021	EPI_ISL_7467969	2021-12-02	2021-12-10	Servicio Virosis Respiratorias-Departamento Virología-INEI	Instituto Nacional Enfermedades Infecciosas C.G.Malbran	Baumeister E., Avaro M., Benedetti E., Russo M., Dattero ME, Pontoriero A., Cisterna D., Molina V., Perandones C., Tuduri E., De Belder D., Sanchez Loria J., Haim MS., Lorenzo F., Poklepovich T., Campos J.
hCoV-19/Argentina/INEI114750/2021	EPI_ISL_8422323	2021-12-07	2022-01-06	Servicio Virosis Respiratorias-Departamento Virología-INEI	Instituto Nacional Enfermedades Infecciosas C.G.Malbran	Baumeister E., Avaro M., Benedetti E., Russo M., Dattero ME, Pontoriero A., Cisterna D., Molina V., Perandones C., Tuduri E., De Belder D., Sanchez Loria J., Haim MS., Lorenzo F., Poklepovich T., Campos J.
hCoV-19/Argentina/INEI115080/2021	EPI_ISL_8422328	2021-12-08	2022-01-06	Servicio Virosis Respiratorias-Departamento Virología-INEI	Instituto Nacional Enfermedades Infecciosas C.G.Malbran	Baumeister E., Avaro M., Benedetti E., Russo M., Dattero ME, Pontoriero A., Cisterna D., Molina V., Perandones C., Tuduri E., De Belder D., Sanchez Loria J., Haim MS., Lorenzo F., Poklepovich T., Campos J.
hCoV-19/Argentina/INEI115085/2021	EPI_ISL_8422332	2021-12-12	2022-01-06	Servicio Virosis Respiratorias-Departamento Virología-INEI	Instituto Nacional Enfermedades Infecciosas C.G.Malbran	Baumeister E., Avaro M., Benedetti E., Russo M., Dattero ME, Pontoriero A., Cisterna D., Molina V., Perandones C., Tuduri E., De Belder D., Sanchez Loria J., Haim MS., Lorenzo F., Poklepovich T., Campos J.
hCoV-19/Argentina/PAIS-A0008/2020	EPI_ISL_430800	2020-03-30	2020-04-27	Laboratorio de Virología del Hospital de Niños Dr. Ricardo Gutierrez	Área de Secuenciación del Laboratorio de Virología del Hospital de Niños Dr. Ricardo Gutierrez on behalf of Proyecto Argentino Interinstitucional de genomica de SARS-CoV-2 (PAIS Consortium)	Nabaes Jodar, MS; Goya, S; Natale, MI; Lusso, S; Gravis, E; Mistchenko, AS; Valinotto, LE; Viegas, M.
hCoV-19/Argentina/PAIS-A0046/2020	EPI_ISL_792135	2020-04-29	2021-01-10	Laboratorio de Virología del Hospital de Niños Dr. Ricardo Gutierrez	Área de Secuenciación del Laboratorio de Virología del Hospital de Niños Dr. Ricardo Gutierrez on behalf of Proyecto Argentino Interinstitucional de genomica de SARS-CoV-2 (PAIS Consortium)	Nabaes Jodar, MS; Goya, S; Natale, MI; Lusso, S; Gravis, E; Acevedo, ME; Alvarez Lopez, C; Alexay, S; Jacques, O; Mistchenko, AS; Valinotto, LE; Viegas, M.
hCoV-19/Argentina/PAIS-A0061/2020	EPI_ISL_792150	2020-05-03	2021-01-10	Laboratorio de Virología del Hospital de Niños Dr. Ricardo Gutierrez	Área de Secuenciación del Laboratorio de Virología del Hospital de Niños Dr. Ricardo Gutierrez on behalf of Proyecto Argentino Interinstitucional de genomica de SARS-CoV-2 (PAIS Consortium)	Nabaes Jodar, MS; Goya, S; Natale, MI; Lusso, S; Gravis, E; Acevedo, ME; Alvarez Lopez, C; Alexay, S; Jacques, O; Mistchenko, AS; Valinotto, LE; Viegas, M.
hCoV-19/Argentina/PAIS-A0179/2020	EPI_ISL_792268	2020-05-19	2021-01-10	Laboratorio de Virología del Hospital de Niños Dr. Ricardo Gutierrez	Área de Secuenciación del Laboratorio de Virología del Hospital de Niños Dr. Ricardo Gutierrez on behalf of Proyecto Argentino Interinstitucional de genomica de SARS-CoV-2 (PAIS Consortium)	Nabaes Jodar, MS; Goya, S; Natale, MI; Lusso, S; Gravis, E; Acevedo, ME; Alvarez Lopez, C; Alexay, S; Jacques, O; Mistchenko, AS; Valinotto, LE; Viegas, M.
hCoV-19/Argentina/PAIS-A0200/2020	EPI_ISL_792288	2020-05-07	2021-01-10	Laboratorio de Virología del Hospital de Niños Dr. Ricardo Gutierrez	Área de Secuenciación del Laboratorio de Virología del Hospital de Niños Dr. Ricardo Gutierrez on behalf of Proyecto Argentino Interinstitucional de genomica de SARS-CoV-2 (PAIS Consortium)	Nabaes Jodar, MS; Goya, S; Natale, MI; Lusso, S; Gravis, E; Acevedo, ME; Alvarez Lopez, C; Alexay, S; Jacques, O; Mistchenko, AS; Valinotto, LE; Viegas, M.
hCoV-19/Argentina/PAIS-A0249/2020	EPI_ISL_792329	2020-04-15	2021-01-10	Instituto de Investigaciones Biomédicas en Retrovirus y SIDA	Área de Secuenciación del Laboratorio de Virología del Hospital de Niños Dr. Ricardo Gutierrez on behalf of Proyecto Argentino Interinstitucional de genomica de SARS-CoV-2 (PAIS Consortium)	Nabaes Jodar, MS; Goya, S; Natale, MI; Lusso, S; Seery, V; Remes Lenicov, F; Salomón, H; Valinotto, LE; Viegas, M.
hCoV-19/Argentina/PAIS-A0340/2020	EPI_ISL_1396145	2020-10-02	2021-03-29	Laboratorio de la Dirección de Epidemiología	Área de Secuenciación del Laboratorio de Virología del Hospital de Niños Dr. Ricardo Gutierrez on behalf of Proyecto Argentino Interinstitucional de genomica de SARS-CoV-2 (PAIS Consortium)	Rechimont, C; Usero, JC; Villasana, M; Bertone, AG; Nabaes Jodar, M; Goya, S; Lusso, S; Acuña, D; Alexay, S; Natale, MI; Valinotto, LE; Viegas, M.
hCoV-19/Argentina/PAIS-A0410/2020	EPI_ISL_1396214	2020-12-18	2021-03-29	Laboratorio de Virología del Hospital de Niños Dr. Ricardo Gutierrez	Área de Secuenciación del Laboratorio de Virología del Hospital de Niños Dr. Ricardo Gutierrez on behalf of Proyecto Argentino Interinstitucional de genomica de SARS-CoV-2 (PAIS Consortium)	Alexay, S; Thomas, G; Medina, C; Labarta, N; Streitenberger, C; Villegas, E; Barreda Frank, M; Grandis, E; Acevedo, ME; Alvarez Lopez, C; Jacques, O; Mistchenko, A; Nabaes Jodar, M; Goya, S; Lusso, S; Acuña, D; Natale, MI; Valinotto, LE; Viegas, M.
hCoV-19/Argentina/PAIS-A0411/2020	EPI_ISL_1396215	2020-12-18	2021-03-29	Laboratorio de Virología del Hospital de Niños Dr. Ricardo Gutierrez	Área de Secuenciación del Laboratorio de Virología del Hospital de Niños Dr. Ricardo Gutierrez on behalf of Proyecto Argentino Interinstitucional de genomica de SARS-CoV-2 (PAIS Consortium)	Alexay, S; Thomas, G; Medina, C; Labarta, N; Streitenberger, C; Villegas, E; Barreda Frank, M; Grandis, E; Acevedo, ME; Alvarez Lopez, C; Jacques, O; Mistchenko, A; Nabaes Jodar, M; Goya, S; Lusso, S; Acuña, D; Natale, MI; Valinotto, LE; Viegas, M.
hCoV-19/Argentina/PAIS-A0435/2020	EPI_ISL_1396234	2020-06-24	2021-03-29	Laboratorio de Virología del Hospital de Niños Dr. Ricardo Gutierrez	Área de Secuenciación del Laboratorio de Virología del Hospital de Niños Dr. Ricardo Gutierrez on behalf of Proyecto Argentino Interinstitucional de genomica de SARS-CoV-2 (PAIS Consortium)	Alexay, S; Thomas, G; Medina, C; Labarta, N; Streitenberger, C; Villegas, E; Barreda Frank, M; Grandis, E; Acevedo, ME; Alvarez Lopez, C; Jacques, O; Mistchenko, A; Nabaes Jodar, M; Goya, S; Lusso, S; Acuña, D; Natale, MI; Valinotto, LE; Viegas, M.
hCoV-19/Argentina/PAIS-A0450/2021	EPI_ISL_1395780	2021-01-24	2021-03-29	Laboratorio de Virología del Hospital de Niños Dr. Ricardo Gutierrez	Área de Secuenciación del Laboratorio de Virología del Hospital de Niños Dr. Ricardo Gutierrez on behalf of Proyecto Argentino Interinstitucional de genomica de SARS-CoV-2 (PAIS Consortium)	Alexay, S; Thomas, G; Medina, C; Labarta, N; Streitenberger, C; Villegas, E; Barreda Frank, M; Grandis, E; Acevedo, ME; Alvarez Lopez, C; Jacques, O; Mistchenko, A; Nabaes Jodar, M; Goya, S; Lusso, S; Acuña, D; Natale, MI; Valinotto, LE; Viegas, M.
hCoV-19/Argentina/PAIS-A0453/2021	EPI_ISL_1395783	2021-02-12	2021-03-29	Instituto de Investigaciones Biomédicas en Retrovirus y SIDA (INBIRS)	Área de Secuenciación del Laboratorio de Virología del Hospital de Niños Dr. Ricardo Gutierrez on behalf of Proyecto Argentino Interinstitucional de genomica de SARS-CoV-2 (PAIS Consortium)	Vanesa Seery; Federico Remes Lenicov; Horacio Salomón; Nabaes Jodar, M; Goya, S; Lusso, S; Acuña, D; Alexay, S; Natale, MI; Valinotto, LE; Viegas, M.
hCoV-19/Argentina/PAIS-A0523/2021	EPI_ISL_2007498	2021-03-15	2021-05-11	Laboratorio de Virología del Hospital de Niños Dr. Ricardo Gutierrez	Área de Secuenciación del Laboratorio de Virología del Hospital de Niños Dr. Ricardo Gutierrez on behalf of Proyecto Argentino Interinstitucional de genomica de SARS-CoV-2 (PAIS Consortium)	Alexay, S; Thomas, G; Medina, C; Labarta, N; Streitenberger, C; Villegas, E; Barreda Frank, M; Grandis, E; Acevedo, ME; Alvarez Lopez, C; Jacques, O; Mistchenko, A; Nabaes Jodar, M; Goya, S; Lusso, S; Acuña, D; Natale, MI; Valinotto, LE; Viegas, M.
hCoV-19/Argentina/PAIS-A0541/2021	EPI_ISL_2007512	2021-03-25	2021-05-11	Laboratorio de Virología del Hospital de Niños Dr. Ricardo Gutierrez	Área de Secuenciación del Laboratorio de Virología del Hospital de Niños Dr. Ricardo Gutierrez on behalf of Proyecto Argentino Interinstitucional de genomica de SARS-CoV-2 (PAIS Consortium)	Alexay, S; Thomas, G; Medina, C; Labarta, N; Streitenberger, C; Villegas, E; Barreda Frank, M; Grandis, E; Acevedo, ME; Alvarez Lopez, C; Jacques, O; Mistchenko, A; Nabaes Jodar, M; Goya, S; Lusso, S; Acuña, D; Natale, MI; Valinotto, LE; Viegas, M.
hCoV-19/Argentina/PAIS-A1115/2021	EPI_ISL_7406409	2021-01-18	2021-12-09	Programa Laboratorio de Salud Pública "Dr Dalmiro Pérez Laborda"	Área de Secuenciación del Laboratorio de Virología del Hospital de Niños Dr. Ricardo Gutierrez on behalf of Proyecto Argentino Interinstitucional de genomica de SARS-CoV-2 (PAIS Consortium)	Talia, JM; Lacaze, MA; Bohn, J; Esteves, BH; Rosales, AM; Perez Diaz, JP; Perez Diaz, M; Jofré, F; Cabral Bombardieri, F; Peñalva, J; Rivero, G; Olivera, M; Aguilera, L; Mastrodonato, A; Molina, L; Campos, L; Quijano, F; Carrizo, E; Acuña, D; Nabaes Jodar, MS; Goya, S; Natale, MI; Lusso, S; Valinotto, LE; Viegas, M.
hCoV-19/Argentina/PAIS-A1174/2021	EPI_ISL_7406462	2021-09-20	2021-12-09	Laboratorio de Patologías Prevalentes y Epidemiología del Hospital de Trelew	Área de Secuenciación del Laboratorio de Virología del Hospital de Niños Dr. Ricardo Gutierrez on behalf of Proyecto Argentino Interinstitucional de genomica de SARS-CoV-2 (PAIS Consortium)	Acuña, D; Nabaes Jodar, MS; Goya, S; Natale, MI; Lusso, S; Diana Berry; Teresa Strella; Valinotto, LE; Viegas, M.
hCoV-19/Argentina/PAIS-A1192/2021	EPI_ISL_7928779	2021-10-01	2021-12-21	Hospital Alemán	Área de Secuenciación del Laboratorio de Virología del Hospital de Niños Dr. Ricardo Gutierrez on behalf of Proyecto Argentino Interinstitucional de genomica de SARS-CoV-2 (PAIS Consortium)	Eugenia Ibañez, María Paula Della Latta, Natalia García allende,Acuña, D, Nabaes Jodar, MS, Goya, S, Natale, MI, Lusso, S, Valinotto, LE, Viegas, M.
hCoV-19/Argentina/PAIS-A1195/2021	EPI_ISL_7928782	2021-09-24	2021-12-21	Centro Provincial de Referencia VIH/SIDA y Hepatitis Virales – Instituto Biológico Dr Tomás Perón	Área de Secuenciación del Laboratorio de Virología del Hospital de Niños Dr. Ricardo Gutierrez on behalf of Proyecto Argentino Interinstitucional de genomica de SARS-CoV-2 (PAIS Consortium)	Aldana Gatti, Aldana Nardone, Carolina Talavera, Camila Real, María Eugenia Suarez, Felipe Szymanowski, Francisco Nogueira Laspuir, Karen Nicole Fresina, Lucrecia Carlos, Magali Sanchez, Maria Valle, Matías Romanko, Rosario Dehaut, Samanta Ten Huver, Daniela Sanchez, Silvia González, Sol Pagliari, Susana Gimenez, Valeria Gutierrez, Vanina Dolcini, Marisa Corazza,Acuña, D, Nabaes Jodar, MS, Goya, …
hCoV-19/Argentina/PAIS-A1210/2021	EPI_ISL_7928794	2021-10-15	2021-12-21	Hospital Alemán	Área de Secuenciación del Laboratorio de Virología del Hospital de Niños Dr. Ricardo Gutierrez on behalf of Proyecto Argentino Interinstitucional de genomica de SARS-CoV-2 (PAIS Consortium)	Eugenia Ibañez, María Paula Della Latta, Natalia García allende,Acuña, D, Nabaes Jodar, MS, Goya, S, Natale, MI, Lusso, S, Valinotto, LE, Viegas, M.
hCoV-19/Argentina/PAIS-A1213/2021	EPI_ISL_7928797	2021-10-15	2021-12-21	Laboratorio de Biología Molecular UFU y Epidemiología Hospital Pedro de Elizalde	Área de Secuenciación del Laboratorio de Virología del Hospital de Niños Dr. Ricardo Gutierrez on behalf of Proyecto Argentino Interinstitucional de genomica de SARS-CoV-2 (PAIS Consortium)	Javier Indart, Jaqueline Rocovich, Maria Jose Rial, Luciana Montoto Piazza, Gretel Wenk, Ricardo Del Olmo, Vivian Bokser, Laura Miño, Eugenia Sevilla, Paulina Marchetti, Franco Morandi, Maria Laura Sueiro, Aldana Claps, Federico Lorenzo, Rocío Romero, Julián Chamorro, Julieta Gondolessi, Belén Carolina Diaz, Daiana Rosales, Florencia Alegre, Natalia Zamora, Alejo Fernandez, Jimena Castedo, Eugeni…
hCoV-19/Argentina/PAIS-A1219/2021	EPI_ISL_7928802	2021-10-14	2021-12-21	Laboratorio Vacunas Salud (VacSal) del Instituto de Biotecnología y Biología Molecular de la Facultad de Ciencias Exactas de la Universidad Nacional de La Plata-CONICET	Área de Secuenciación del Laboratorio de Virología del Hospital de Niños Dr. Ricardo Gutierrez on behalf of Proyecto Argentino Interinstitucional de genomica de SARS-CoV-2 (PAIS Consortium)	Nicolás Ambrosis; Pablo Martin Aispuro; Keila Belhart; Daniela Bottero; Magalí Gabrielli; Alejandra Giordano; Aníbal Lodeiro; Erika Rudi; Eugenia Zurita y Daniela Hozbor, Acuña, D, Nabaes Jodar, MS, Goya, S, Natale, MI, Lusso, S, Valinotto, LE, Viegas, M.
hCoV-19/Argentina/PAIS-A1241/2021	EPI_ISL_8004249	2021-11-09	2021-12-23	Laboratorio Hospital Municipal Santamarina de Montegrande	Área de Secuenciación del Laboratorio de Virología del Hospital de Niños Dr. Ricardo Gutierrez on behalf of Proyecto Argentino Interinstitucional de genomica de SARS-CoV-2 (PAIS Consortium)	María del Carmen Izquierdo, Magali Fucile, Marcela Mariel Díaz, Gabriel Ive, Beatriz Irene Livellara,Acuña, D, Nabaes Jodar, MS, Goya, S, Natale, MI, Lusso, S, Valinotto, LE, Viegas, M.
hCoV-19/Argentina/PAIS-A1243/2021	EPI_ISL_8004251	2021-11-12	2021-12-23	Hospital Alemán	Área de Secuenciación del Laboratorio de Virología del Hospital de Niños Dr. Ricardo Gutierrez on behalf of Proyecto Argentino Interinstitucional de genomica de SARS-CoV-2 (PAIS Consortium)	Eugenia Ibañez, María Paula Della Latta, Natalia García allende,Acuña, D, Nabaes Jodar, MS, Goya, S, Natale, MI, Lusso, S, Valinotto, LE, Viegas, M.
hCoV-19/Argentina/PAIS-A1246/2021	EPI_ISL_8004254	2021-11-12	2021-12-23	Hospital General de Agudos Dr. Cosme Argerich	Área de Secuenciación del Laboratorio de Virología del Hospital de Niños Dr. Ricardo Gutierrez on behalf of Proyecto Argentino Interinstitucional de genomica de SARS-CoV-2 (PAIS Consortium)	Marcia Pozzati, Jésica Galeano, Florencia Rodríguez, Florencia Funez, Andrea Fernández, Karina Polanski, Acuña, D, Nabaes Jodar, MS, Goya, S, Natale, MI, Lusso, S, Valinotto, LE, Viegas, M.
hCoV-19/Argentina/PAIS-A1250/2021	EPI_ISL_8025979	2021-11-19	2021-12-23	Laboratorio de Biología Molecular UFU y Epidemiología Hospital Pedro de Elizalde	Área de Secuenciación del Laboratorio de Virología del Hospital de Niños Dr. Ricardo Gutierrez on behalf of Proyecto Argentino Interinstitucional de genomica de SARS-CoV-2 (PAIS Consortium)	Javier Indart, Jaqueline Rocovich, Maria Jose Rial, Luciana Montoto Piazza, Gretel Wenk, Ricardo Del Olmo, Vivian Bokser, Laura Miño, Eugenia Sevilla, Paulina Marchetti, Franco Morandi, Maria Laura Sueiro, Aldana Claps, Federico Lorenzo, Rocío Romero, Julián Chamorro, Julieta Gondolessi, Belén Carolina Diaz, Daiana Rosales, Florencia Alegre, Natalia Zamora, Alejo Fernandez, Jimena Castedo, Eugeni…
hCoV-19/Argentina/PAIS-B0031/2020	EPI_ISL_1396271	2020-07-11	2021-03-29	Laboratorio de Virología del Hospital de Niños Dr. Ricardo Gutierrez	Biocódices SA. on behalf of Proyecto Argentino Interinstitucional de genomica de SARS-CoV-2 (PAIS Consortium)	Alexay, S; Thomas, G; Medina, C; Labarta, N; Streitenberger, C; Villegas, E; Barreda Frank, M; Grandis, E; Acevedo, ME; Alvarez Lopez, C; Jacques, O; Mistchenko, A; J, Zubrzycki J; Berros, JM; Dopazo, H.
hCoV-19/Argentina/PAIS-C0058/2020	EPI_ISL_4291327	2020-10-24	2021-09-18	Laboratorio de Diagnóstico-UNIDAD COVID- Universidad Nacional de Hurlingham	Insituto Nacional de Tecnología Agropecuaria; CICVyA; Instituto de Biotecnología; IABIMO-CONICET; Unidad de Genómica	Peralta AV; Muñoz Hidalgo MG; Fass M; Distéfano AJ; Zavallo D.; Vera PA; Farber MD; Cacciabue MPD; Lozano Calderón LC; Pedroarias VC; Paniego NB; Asurmendi S; Bengoa Luoni S Fernandez PC; Dus Santos MJ; Mozgovoj M; Pilloff M; Fernández Souto A; Calienni N; Lorenzo M; Ramirez AM; Ybarra D; Raies P; Velazquez Blanc JM; Sofia D; Serrano CB; Vega D; Amalfi S; Saraullo V; Arias A; Frydman C; Castillo …
hCoV-19/Argentina/PAIS-C0225/2021	EPI_ISL_7955519	2021-12-05	2021-12-22	Laboratorio de Virología Molecular - Hospital Blas L. Dubarry	Insituto Nacional de Tecnología Agropecuaria, CICVyA, Instituto de Biotecnología, IABIMO-CONICET, Unidad de Genómica	Peralta AV; Muñoz Hidalgo, MG; Fass, M; Distéfano, AJ; Vera, PA; Chimeno Zoth, SA, Lozano Calderón, LC; Rivarola, M; Gismondi, MI; Mónaco, MB, Zunino, SG; Ortiz, JJ; Massone, CA; Puebla, AF; Cacciabue, MPD; König, GA; Farber, MD; on behalf of Proyecto Argentino Interinstitucional de genomica de SARS-CoV-2 (PAIS Consortium).
hCoV-19/Argentina/PAIS-C0229/2021	EPI_ISL_7955483	2021-02-06	2021-12-22	Laboratorio de Virología Molecular - Hospital Blas L. Dubarry	Insituto Nacional de Tecnología Agropecuaria, CICVyA, Instituto de Biotecnología, IABIMO-CONICET, Unidad de Genómica	Peralta AV; Muñoz Hidalgo, MG; Fass, M; Distéfano, AJ; Vera, PA; Chimeno Zoth, SA, Lozano Calderón, LC; Rivarola, M; Gismondi, MI; Mónaco, MB, Zunino, SG; Ortiz, JJ; Massone, CA; Puebla, AF; Cacciabue, MPD; König, GA; Farber, MD; on behalf of Proyecto Argentino Interinstitucional de genomica de SARS-CoV-2 (PAIS Consortium).
hCoV-19/Argentina/PAIS-C0230/2021	EPI_ISL_7955512	2021-03-06	2021-12-22	Laboratorio de Virología Molecular - Hospital Blas L. Dubarry	Insituto Nacional de Tecnología Agropecuaria, CICVyA, Instituto de Biotecnología, IABIMO-CONICET, Unidad de Genómica	Peralta AV; Muñoz Hidalgo, MG; Fass, M; Distéfano, AJ; Vera, PA; Chimeno Zoth, SA, Lozano Calderón, LC; Rivarola, M; Gismondi, MI; Mónaco, MB, Zunino, SG; Ortiz, JJ; Massone, CA; Puebla, AF; Cacciabue, MPD; König, GA; Farber, MD; on behalf of Proyecto Argentino Interinstitucional de genomica de SARS-CoV-2 (PAIS Consortium).
hCoV-19/Argentina/PAIS-C0232/2021	EPI_ISL_7955511	2021-12-07	2021-12-22	Laboratorio de Virología Molecular - Hospital Blas L. Dubarry	Insituto Nacional de Tecnología Agropecuaria, CICVyA, Instituto de Biotecnología, IABIMO-CONICET, Unidad de Genómica	Peralta AV; Muñoz Hidalgo, MG; Fass, M; Distéfano, AJ; Vera, PA; Chimeno Zoth, SA, Lozano Calderón, LC; Rivarola, M; Gismondi, MI; Mónaco, MB, Zunino, SG; Ortiz, JJ; Massone, CA; Puebla, AF; Cacciabue, MPD; König, GA; Farber, MD; on behalf of Proyecto Argentino Interinstitucional de genomica de SARS-CoV-2 (PAIS Consortium).
hCoV-19/Argentina/PAIS-C0244/2021	EPI_ISL_7956481	2021-04-19	2021-12-22	Laboratorio de Diagnóstico-UNIDAD COVID- Universidad Nacional de Hurlingham	Insituto Nacional de Tecnología Agropecuaria, CICVyA, Instituto de Biotecnología, IABIMO-CONICET, Unidad de Genómica	Peralta AV; Muñoz Hidalgo, MG; Fass, M; Distéfano, AJ; Vera, PA; Chimeno Zoth, SA, Lozano Calderón, LC; Rivarola, M; Dus Santos, MJ; Mozgovoj, M; Pilloff, M; Fernández Souto, A; Calienni, N; Lorenzo, M; Raies, P; Velazquez, JM; Blanc, DS; Marsal, V; Albornoz, G; Didier Garnham, M; Vilches, ML; Arias,A; Puebla, AF; Cacciabue, MPD; König, GA; Farber, MD; on behalf of Proyecto Argentino Interinstitu…
hCoV-19/Argentina/PAIS-C0256/2021	EPI_ISL_7956485	2021-08-17	2021-12-22	Laboratorio de Virología Molecular - Hospital Blas L. Dubarry	Insituto Nacional de Tecnología Agropecuaria, CICVyA, Instituto de Biotecnología, IABIMO-CONICET, Unidad de Genómica	Peralta AV; Muñoz Hidalgo, MG; Fass, M; Distéfano, AJ; Vera, PA; Chimeno Zoth, SA, Lozano Calderón, LC; Rivarola, M; Gismondi, MI; Mónaco, MB, Zunino, SG; Ortiz, JJ; Massone, CA; Puebla, AF; Cacciabue, MPD; König, GA; Farber, MD; on behalf of Proyecto Argentino Interinstitucional de genomica de SARS-CoV-2 (PAIS Consortium).
hCoV-19/Argentina/PAIS-C0284/2021	EPI_ISL_7956448	2021-01-19	2021-12-22	Laboratorio de Virología Molecular - Hospital Blas L. Dubarry	Insituto Nacional de Tecnología Agropecuaria, CICVyA, Instituto de Biotecnología, IABIMO-CONICET, Unidad de Genómica	Distéfano, AJ; Muñoz Hidalgo, MG; Fass, M; Peralta AV; Vera, PA; Chimeno Zoth, SA, Lozano Calderón, LC; Rivarola, M; Gismondi, MI; Mónaco, MB, Zunino, SG; Ortiz, JJ; Massone, CA; Puebla, AF; Cacciabue, MPD; König, GA; Farber, MD; on behalf of Proyecto Argentino Interinstitucional de genomica de SARS-CoV-2 (PAIS Consortium).
hCoV-19/Argentina/PAIS-C0287/2021	EPI_ISL_7956486	2021-09-27	2021-12-22	Laboratorio de Virología Molecular - Hospital Blas L. Dubarry	Insituto Nacional de Tecnología Agropecuaria, CICVyA, Instituto de Biotecnología, IABIMO-CONICET, Unidad de Genómica	Distéfano, AJ; Muñoz Hidalgo, MG; Fass, M; Peralta AV; Vera, PA; Chimeno Zoth, SA, Lozano Calderón, LC; Rivarola, M; Gismondi, MI; Mónaco, MB, Zunino, SG; Ortiz, JJ; Massone, CA; Puebla, AF; Cacciabue, MPD; König, GA; Farber, MD; on behalf of Proyecto Argentino Interinstitucional de genomica de SARS-CoV-2 (PAIS Consortium).
hCoV-19/Argentina/PAIS-D0028/2020	EPI_ISL_792470	2020-05-26	2021-01-10	Laboratorio del Hospital Regional Ushuaia Gdor. Ernesto Campos	Hospital Regional Ushuaia - Centro Austral De Investigaciones Científicas - Universidad Nacional De Tierra Del Fuego on behalf of Proyecto Argentino Interinstitucional de genomica de SARS-CoV-2 (PAIS Consortium)	Ceballos, SG; Nardi, CF; Gramundi, ID; Gallego, F; De Roccis, CA; Castro, G; Cáceres, SB; Yulan, CB; Boutureira, MF.
hCoV-19/Argentina/PAIS-D0055/2020	EPI_ISL_792497	2020-04-15	2021-01-10	Laboratorio Central Mg. Luis Alfredo Pianciola	Hospital Regional Ushuaia - Centro Austral De Investigaciones Científicas - Universidad Nacional De Tierra Del Fuego on behalf of Proyecto Argentino Interinstitucional de genomica de SARS-CoV-2 (PAIS Consortium)	Ceballos, SG; Nardi, CF; Gramundi, ID; Gallego, F; Pinto, C; Ziehm, MC; Mazzeo, M; Pianciola, L.
hCoV-19/Argentina/PAIS-D0086/2020	EPI_ISL_1396355	2020-11-02	2021-03-29	Laboratorio del Hospital Regional Ushuaia Gdor. Ernesto Campos	Nodo de Secuenciación Tierra del Fuego - Hospital Regional Ushuaia - Centro Austral De Investigaciones Científicas - Universidad Nacional De Tierra Del Fuego on behalf of Proyecto Argentino Interinstitucional de genomica de SARS-CoV-2 (PAIS Consortium)	Carina Andrea De Roccis, Gabriel Alejandro Castro, Silvana Beatriz Cáceres, Carolina Beatriz Yulan, Manuel Fabian Boutureira, Alejandro Ezequiel Rojas, Fernando Gallego, Santiago Guillermo Ceballos, Cristina Fernanda Nardi, Ivan Dario Gramundi
hCoV-19/Argentina/PAIS-D0108/2020	EPI_ISL_1396377	2020-07-09	2021-03-29	Hospital Notti Mendoza	Nodo de Secuenciación Tierra del Fuego - Hospital Regional Ushuaia - Centro Austral De Investigaciones Científicas - Universidad Nacional De Tierra Del Fuego on behalf of Proyecto Argentino Interinstitucional de genomica de SARS-CoV-2 (PAIS Consortium)	Sandra Grucci, Vanina Eibar, Noelia Cuglia, Adriana Recabarren, Daiana Lang, Clara Pott Godoy, Andrea Falaschi, Aguirre Carolina, Alberto Carena, Bosio Lia, Patricia Robledo, Maria Belen Peralta Roca, Carlos Espul, Alejandro Ezequiel Rojas, Fernando Gallego, Santiago Guillermo Ceballos, Cristina Fernanda Nardi, Ivan Dario Gramundi
hCoV-19/Argentina/PAIS-D0202/2021	EPI_ISL_7620328	2021-09-20	2021-12-14	Laboratorio del Hospital Regional Ushuaia Gdor. Ernesto Campos	Nodo de Secuenciación Tierra del Fuego - Hospital Regional Ushuaia - Centro Austral De Investigaciones Científicas - Universidad Nacional De Tierra Del Fuego on behalf PAIS project and ANLIS-Malbran	Gramundi, ID; Gallego, F; Ceballos, SG; Nardi, CF; Rojas, AE; De Roccis, CA; Castro, G; Cáceres, SB; Yulan, CB; Boutureira, MF.
hCoV-19/Argentina/PAIS-D0212/2021	EPI_ISL_7620335	2021-10-25	2021-12-14	Laboratorio del Hospital Regional Ushuaia Gdor. Ernesto Campos	Nodo de Secuenciación Tierra del Fuego - Hospital Regional Ushuaia - Centro Austral De Investigaciones Científicas - Universidad Nacional De Tierra Del Fuego on behalf PAIS project and ANLIS-Malbran	Gramundi, ID; Gallego, F; Ceballos, SG; Nardi, CF; Rojas, AE; De Roccis, CA; Castro, G; Cáceres, SB; Yulan, CB; Boutureira, MF.
hCoV-19/Argentina/PAIS-D0215/2021	EPI_ISL_7620338	2021-11-01	2021-12-14	Laboratorio del Hospital Regional Ushuaia Gdor. Ernesto Campos	Nodo de Secuenciación Tierra del Fuego - Hospital Regional Ushuaia - Centro Austral De Investigaciones Científicas - Universidad Nacional De Tierra Del Fuego on behalf PAIS project and ANLIS-Malbran	Gramundi, ID; Gallego, F; Ceballos, SG; Nardi, CF; Rojas, AE; De Roccis, CA; Castro, G; Cáceres, SB; Yulan, CB; Boutureira, MF.
hCoV-19/Argentina/PAIS-D0299/2021	EPI_ISL_8152084	2021-12-03	2021-12-28	Laboratorio del Hospital Regional Ushuaia Gdor. Ernesto Campos	Nodo de Secuenciación Tierra del Fuego - Hospital Regional Ushuaia - Centro Austral De Investigaciones Científicas - Universidad Nacional De Tierra Del Fuego on behalf Proyecto Argentino Interinstitucional de genomica de SARS-CoV-2 (PAIS Consortium) and ANLIS-Malbran	Gramundi, ID; Gallego, F; Ceballos, SG; Nardi, CF; Rojas, AE; De Roccis, CA; Castro, G; Cáceres, SB; Yulan, CB; Boutureira, MF.
hCoV-19/Argentina/PAIS-D0300/2021	EPI_ISL_8152085	2021-12-03	2021-12-28	Laboratorio del Hospital Regional Ushuaia Gdor. Ernesto Campos	Nodo de Secuenciación Tierra del Fuego - Hospital Regional Ushuaia - Centro Austral De Investigaciones Científicas - Universidad Nacional De Tierra Del Fuego on behalf Proyecto Argentino Interinstitucional de genomica de SARS-CoV-2 (PAIS Consortium) and ANLIS-Malbran	Gramundi, ID; Gallego, F; Ceballos, SG; Nardi, CF; Rojas, AE; De Roccis, CA; Castro, G; Cáceres, SB; Yulan, CB; Boutureira, MF.
hCoV-19/Argentina/PAIS-D0332/2021	EPI_ISL_8152110	2021-04-10	2021-12-28	Laboratorio del Hospital Regional Ushuaia Gdor. Ernesto Campos	Nodo de Secuenciación Tierra del Fuego - Hospital Regional Ushuaia - Centro Austral De Investigaciones Científicas - Universidad Nacional De Tierra Del Fuego on behalf Proyecto Argentino Interinstitucional de genomica de SARS-CoV-2 (PAIS Consortium) and ANLIS-Malbran	Gramundi, ID; Gallego, F; Ceballos, SG; Nardi, CF; Rojas, AE; De Roccis, CA; Castro, G; Cáceres, SB; Yulan, CB; Boutureira, MF.
hCoV-19/Argentina/PAIS-D0364/2021	EPI_ISL_8152141	2021-06-11	2021-12-28	Laboratorio del Hospital Regional Ushuaia Gdor. Ernesto Campos	Nodo de Secuenciación Tierra del Fuego - Hospital Regional Ushuaia - Centro Austral De Investigaciones Científicas - Universidad Nacional De Tierra Del Fuego on behalf Proyecto Argentino Interinstitucional de genomica de SARS-CoV-2 (PAIS Consortium) and ANLIS-Malbran	Gramundi, ID; Gallego, F; Ceballos, SG; Nardi, CF; Rojas, AE; De Roccis, CA; Castro, G; Cáceres, SB; Yulan, CB; Boutureira, MF.
hCoV-19/Argentina/PAIS-D0384/2021	EPI_ISL_8152160	2021-12-18	2021-12-28	Laboratorio del Hospital Regional Ushuaia Gdor. Ernesto Campos	Nodo de Secuenciación Tierra del Fuego - Hospital Regional Ushuaia - Centro Austral De Investigaciones Científicas - Universidad Nacional De Tierra Del Fuego on behalf Proyecto Argentino Interinstitucional de genomica de SARS-CoV-2 (PAIS Consortium) and ANLIS-Malbran	Gramundi, ID; Gallego, F; Ceballos, SG; Nardi, CF; Rojas, AE; De Roccis, CA; Castro, G; Cáceres, SB; Yulan, CB; Boutureira, MF.
hCoV-19/Argentina/PAIS-E0045/2020	EPI_ISL_1395877	2020-08-19	2021-03-29	Laboratorio Central de la Ciudad de Santa Fe	Grupo de Genómica y Bioinformática del Instituto de Investigación de la Cadena Láctea CONICET-INTA on behalf of Proyecto Argentino Interinstitucional de genomica de SARS-CoV-2 (PAIS Consortium)	Eberhardt, MF; Irazoqui, JM; Ojeda, G; Rompato, G; Mugna, V; Pastor, C; Amadio, AF
hCoV-19/Argentina/PAIS-E0101/2020	EPI_ISL_792523	2020-12-16	2021-01-10	Laboratorio de Virología del Hospital de Niños Dr. Ricardo Gutierrez	Grupo de Genómica y Bioinformática del Instituto de Investigación de la Cadena Láctea CONICET-INTA on behalf of Proyecto Argentino Interinstitucional de genomica de SARS-CoV-2 (PAIS Consortium)	Amadio, AF, Eberhardt, MF; Irazoqui, M; Torres, C; Aulicino, P; König, G; Acevedo, ME; Alvarez Lopez, C; Alexay, S; Jacques, O; Mistchenko, AS, Goya, S; Nabaes Jodar, MS; Viegas, M.
hCoV-19/Argentina/PAIS-E0118/2020	EPI_ISL_1395926	2020-08-27	2021-03-29	Laboratorio Central de la Ciudad de Santa Fe	Grupo de Genómica y Bioinformática del Instituto de Investigación de la Cadena Láctea CONICET-INTA on behalf of Proyecto Argentino Interinstitucional de genomica de SARS-CoV-2 (PAIS Consortium)	Eberhardt, MF; Irazoqui, JM; Ojeda, G; Rompato, G; Mugna, V; Pastor, C; Amadio, AF
hCoV-19/Argentina/PAIS-E0128/2020	EPI_ISL_1395949	2020-06-13	2021-03-29	Laboratorio Central de Salud Pública	Grupo de Genómica y Bioinformática del Instituto de Investigación de la Cadena Láctea CONICET-INTA on behalf of Proyecto Argentino Interinstitucional de genomica de SARS-CoV-2 (PAIS Consortium)	Natalia Andrea Ayala y María Verónica Gómez, Erica Struss, Esteban Paredes, Antonieta Cayré, Laura Lescano, Eberhardt, MF, Irazoqui, Amadio, AF
hCoV-19/Argentina/PAIS-E0129/2020	EPI_ISL_1395950	2020-06-17	2021-03-29	Laboratorio Central de Salud Pública	Grupo de Genómica y Bioinformática del Instituto de Investigación de la Cadena Láctea CONICET-INTA on behalf of Proyecto Argentino Interinstitucional de genomica de SARS-CoV-2 (PAIS Consortium)	Natalia Andrea Ayala y María Verónica Gómez, Erica Struss, Esteban Paredes, Antonieta Cayré, Laura Lescano, Eberhardt, MF, Irazoqui, Amadio, AF
hCoV-19/Argentina/PAIS-E0131/2020	EPI_ISL_1395946	2020-06-24	2021-03-29	Laboratorio Central de Salud Pública	Grupo de Genómica y Bioinformática del Instituto de Investigación de la Cadena Láctea CONICET-INTA on behalf of Proyecto Argentino Interinstitucional de genomica de SARS-CoV-2 (PAIS Consortium)	Natalia Andrea Ayala y María Verónica Gómez, Erica Struss, Esteban Paredes, Antonieta Cayré, Laura Lescano, Eberhardt, MF, Irazoqui, Amadio, AF
hCoV-19/Argentina/PAIS-E0330/2021	EPI_ISL_4849733	2021-01-12	2021-10-05	Inmunología del Hospital Perrando e Instituto de Medicina Regional de la UNNE	Grupo de Genómica y Bioinformática del Instituto de Investigación de la Cadena Láctea CONICET-INTA on behalf of Proyecto Argentino Interinstitucional de genomica de SARS-CoV-2 (PAIS Consortium)	María Delia Foussal, Gerardo Deluca, Natalia Andrea Ayala, María Verónica Gómez, Gustavo Giusiano, Horacio Lucero, Marcelo Marin, Antonieta Cayré, Laura Lescano, Eberhardt, MF, Irazoqui, Amadio, AF
hCoV-19/Argentina/PAIS-E0398/2021	EPI_ISL_5332820	2021-09-27	2021-10-19	Laboratorio Central de la Ciudad de Santa Fe	Grupo de Genómica y Bioinformática del Instituto de Investigación de la Cadena Láctea CONICET-INTA on behalf of Proyecto Argentino Interinstitucional de genomica de SARS-CoV-2 (PAIS Consortium)	Eberhardt, MF; Irazoqui, JM; Ojeda, G; Rompato, G; Mugna, V; Pastor, C; Amadio, AF
hCoV-19/Argentina/PAIS-E0402/2021	EPI_ISL_5332823	2021-09-25	2021-10-19	Laboratorio Central de la Ciudad de Santa Fe	Grupo de Genómica y Bioinformática del Instituto de Investigación de la Cadena Láctea CONICET-INTA on behalf of Proyecto Argentino Interinstitucional de genomica de SARS-CoV-2 (PAIS Consortium)	Eberhardt, MF; Irazoqui, JM; Ojeda, G; Rompato, G; Mugna, V; Pastor, C; Amadio, AF
hCoV-19/Argentina/PAIS-E0410/2021	EPI_ISL_5332831	2021-07-05	2021-10-19	Laboratorio de Alta Complejidad (LACMI), Instituto de Genética Humana (IgeHM) Parque de la Salud de la Provincia de Misiones, Universidad Nacional de Misiones	Grupo de Genómica y Bioinformática del Instituto de Investigación de la Cadena Láctea CONICET-INTA on behalf of Proyecto Argentino Interinstitucional de genomica de SARS-CoV-2 (PAIS Consortium)	Eberhardt, MF; Irazoqui, JM; Salvatierra, K; Gonzales, C; Benitez, TA; Urquiza, D; Vogel, M; Ludojoski, C; Silva, G; Fontana, R; Aguirre, C; Gamarra, M; Amadio, AF
hCoV-19/Argentina/PAIS-E0551/2021	EPI_ISL_6680347	2021-09-30	2021-11-24	Centro de Tecnología en Salud Pública (CTSP), Facultad de Ciencias Bioquímicas y Farmacéuticas (FCByF)-Universidad Nacional de Rosario (UNR) y Hospital Provincial del Centenario	Grupo de Genómica y Bioinformática del Instituto de Investigación de la Cadena Láctea CONICET-INTA on behalf of Proyecto Argentino Interinstitucional de genomica de SARS-CoV-2 (PAIS Consortium)	Eberhardt, MF; Irazoqui, M; Cavatorta, AL; Acosta, J; Codino, E; Martí, MB; Moriena, L; Asueta, A; Villarreal, L; Ponzi, A; Bogado, C; Porfiri, L; Díaz Viñuela, P; Dassie, F; Bordón, M; Balseiro, M; Spinelli, S; Amadio, AF
hCoV-19/Argentina/PAIS-E0576/2021	EPI_ISL_7464429	2021-11-12	2021-12-10	Laboratorio Central de la Ciudad de Santa Fe	Grupo de Genómica y Bioinformática del Instituto de Investigación de la Cadena Láctea CONICET-INTA on behalf of Proyecto Argentino Interinstitucional de genomica de SARS-CoV-2 (PAIS Consortium)	Eberhardt, MF; Irazoqui, JM; Ojeda, G; Rompato, G; Mugna, V; Pastor, C; Amadio, AF
hCoV-19/Argentina/PAIS-E0614/2021	EPI_ISL_8127312	2021-11-26	2021-12-27	Laboratorio Central de la Ciudad de Santa Fe	Grupo de Genómica y Bioinformática del Instituto de Investigación de la Cadena Láctea CONICET-INTA on behalf of Proyecto Argentino Interinstitucional de genomica de SARS-CoV-2 (PAIS Consortium)	Eberhardt, MF; Irazoqui, JM; Ojeda, G; Rompato, G; Mugna, V; Pastor, C; Amadio, AF
hCoV-19/Argentina/PAIS-E0660/2021	EPI_ISL_8127353	2021-12-16	2021-12-27	Laboratorio Central de la Ciudad de Santa Fe	Grupo de Genómica y Bioinformática del Instituto de Investigación de la Cadena Láctea CONICET-INTA on behalf of Proyecto Argentino Interinstitucional de genomica de SARS-CoV-2 (PAIS Consortium)	Eberhardt, MF; Irazoqui, JM; Ojeda, G; Rompato, G; Mugna, V; Pastor, C; Amadio, AF
[truncated: 17,385 more rows]
